# Supplementary material for: Evolutionary patterns of range size, abundance and species richness in Amazonian angiosperm trees
Source: PeerJ. 2016 Sep 6;4:e2402. doi: 10.7717/peerj.2402 (PMC5018673; doi:10.7717/peerj.2402)
Supplement: Supplemental Information 1 — The two genes are concatenated, with rbcL forming the first 1,320 base pairs of the alignment. [file peerj-04-2402-s004.fasta]

>Aphelandra
actcctgaatacgaaaccaaagatactgatatcttggcagcattccgagtaactcctcaacccggagttccacctgaagaagcgggggcagcggtagctgccgaatcttctactggtacatggacaaccgtgtggaccgatggacttaccagccttgatcgttacaaagggcgatgctacaacatcgaacctgttcctggcgaaacggatcaatatatctgttatgtagcttaccctttagacctttttgaagaaggttctgttactaacatgttcacttccattgtaggaaatgtgtttggattcaaagccctgcgcgctctacgtctggaagatctgcgaatccctcctgcttatattaaaactttccaaggtccgcctcatgggatccaagttgagagagataaattgaacaagtatggtcgtcccctgctgggatgtactattaaacctaaattggggttatctgctaaaaactacggtagagcatgttatgaatgtcttcgcggcggacttgattttaccaaagatgatgagaacgtgaactcccagccatttatgcgttggcgagatcgtttcttattttgtgccgaagccatttataaatcacaggctgaaacaggcgaaatcaaagggcattacttgaatgctactgcaggtacatgcgaagaaatgatcaaaagggctgtatttgctagagaattgggagttcctatcgtaatgcatgactacttaacaggaggattcactgcaaatactagcttggctcattattgccgagataatggcctacttcttcacattcaccgtgcaatgcatgcagttattgatagacagaagaatcatggtatgcacttccgtgtactagctaaagcgttacgtctgtctggtggagatcatattcacgctggtaccgtagtaggtaaacttgaaggagaaagagacatcactttgggatttgttgatttactgcgtgatgattttgttgaaaaagatcgaagtcgcggtatttatttcactcaagattgggtctctctaccaggcgttattcccgtggcttcagggggtattcacgtttggcatatgcccgctctgaccgaaatctttggggatgattccgtactacagttcggtggaggaactttaggacacccttggggtaatgcgccaggtgccgtagctaatcgagtagctgtagaagcatgtgtacaagctcgtaatgaaggacgtgatcttgctgctgagggtaatgcaattatccgtgaggctagcaaatggagtccagagctagctgctgcttgtgaggtatggaaagagctcnnnnnnnnnnnnnnnnnnnnnnnnnnnnnnnnnnnnnnnnnnnnnnnnnnnnnnnnnnngcctcttctttgcatttattacgattctttctcaacgagttttgt------aattggaatagaaaaagaaatcaaagattattcttattc------------ttatataattctcatgtgtgggaatatgaatccattttcgtctttctacgtaaccaatcttctcatttacgatcaacatcttctggagttcttcttgaacgaatccatttctatcgaaaaatggaacgtt---------aa------ggattttcaggtgaacctatggtttcttaaggaaccttgcatgcattgtattaggtatcaaagaagattcattctggc------ttcaaaggggacgtcgc------ttttcatgaataaatggaaatcttaccttatcattttttggcaatcgtatttttcgctgtggt------ttcatcaaagaaggatttatagaaacca------attagc------caatcatttcctcgaattttt------gggctatct------ttcaagcgtacggatgaccccttcagtggtacgtagtcaaattctagaaaatgcatttctaat------caataa------tgc------tattaagaagttcgctacccttgttccaattattcctttgattgcgtcattggctaaagcgaaattttgtaacgtattagggcatcctatgagtaagccggtttgggctgatttatcagattctgatattattgatcggtttgggcgtatatgcagaaatctttctcattatc
>Avicennia
actcctgaatacgaaaccaaagatactgatatcttggcagcattccgagtaactcctcaacctggagttccgcctgaagaagcaggggccgcggtagctgccgaatcttctactggtacatggacaaccgtgtggaccgatggacttaccagccttgatcgttacaaagggcgatgctacaacatcgagcccgttcctggcgaaacagatcaatatatctgttatgtagcttaccctttagacctttttgaagaaggttctgttactaacatgtttacttccattgtaggaaatgtatttggattcaaagccctgcgtgctctacgtctggaagatctgcgaatccctcctgcttatattaaaactttccaaggcccacctcatgggatccaagttgagagagataaattgaacaagtatggtcgtcccctgctgggatgtactattaaacctaaattggggttatctgctaaaaactatggtagagcatgttatgaatgtcttcgcgggggacttgattttaccaaagatgatgagaacgtgaactcccaaccatttatgcgttggagagatcgtttcttattttgtgccgaagcaatttataaagcacaggctgaaacaggtgaaatcaaagggcattacttgaatgctactgcgggtacatgcgaagagatgatgaaaagagctgtatttgctagagaattgggagttcctatcgtaatgcatgactacttaacagggggattcactgcaaatactagcttggctcactattgtcgagataatggtctacttcttcacattcaccgtgcaatgcatgcagttattgatagacagaagaatcatggtatgcacttccgtgtactagctaaagcgttacgtctgtctggcggagatcatattcatgccggtaccgtagtaggtaaacttgaaggagaaagagacatcactttgggctttgttgatttactgcgtgatgattatgttgaaaaagatcgaagtcgcggtatttatttcactcaagattgggtctctctaccaggtgttattcccgtggcttcagggggtattcacgtttggcatatgcccgctctgaccgagatctttggagatgattccgtactacagttcggcggaggaactttagggcacccttggggtaatgcgccaggtgccgcagctaaccgagtagctctagaagcatgtgtacaagctcgtaatgaaggacgtgatcttgctgccgagggtaatgcaattattcgtgaggctagcaaatggagtcctgaactagctgccgcttgtgaggtatggaaagagatctaccccaccctgtccatgtagaaatcttggttcaaactcttcgctattggttaaaagatgcctcttctttgcatttattacgattctttctcaacgagtattgt------aattggaatagaaaaaggaatcaaagattagtcttattc------------ttatataattatcatgtctgggaatacgaatccattttcgtctttctatataaacaatcttctaatttacgatcaacatcttctggagttcttcttgaacgaatctatttctatggaaaaatggaacgtt---------aa------ggattttcggtcgaaccccaggttggtcaaggaaccttgcattcattatattaggtatcaaagaaaatctattctggc------ttcaaaagggatgtcgc------ttttcatgaataaatggaaatgttaccttgtcactctttggcaatggcatttttcgctgtggt------ttcagccaagaaggatttatataaacca------attagc------caatcattcctttgaattctt------gggctatct------ttcaagtgtgcggatgaacccttcagtgatacggagtcaaattctcgaaaatgcatttctaat------caataa------tgc------tattaagaagtttgatactcttgttccaattattcctctgattatgtcattggctaaagcaaaattttgtaacgtattaggtcatcctattagtaagccggtttgggctgatttatcagattctaatattattgaccgatttcgacgtatatgcagaaatttttctcattatc
>Justicia
actcctgaatacgaaaccaaagatactgatatcttggcagcattccgagtaactcctcaacccggagttccgcctgaagaagcaggagccgcggtagctgcggaatcttccaccggtacatggacaaccgtgtggaccgatggacttaccagtcttgatcgttacaaagggcgatgctacaacatcgagcccgttcttggcgaaccagatcaatatatctgttatgtagcttatcctttagacctttttgaagaaggttctgttaccaacatgtttacttccattgtgggaaatgtgtttggattcaaagccttgcgtgctctacgtctggaagatcttcgaatccctattgcttatattaaaactttccaaggtccgcctcatgggatccaaagtgagagagataagttgaacaagtatggtcgtcccctgctgggatgtactattaaaccgaaattggggttatccgctaaaaactatggtagagcgtgttatgaatgccttcgcggtggacttgattttaccaaagatgatgaaaacgtgaactcccagccatttatgcgttggagagatcgcttcttattttgtgccgaagcaatttataaatcacaggcggaaacaggcgaaatcaaagggcattacttgaatgctactgcgggtacatgcgaagaaatgatgaaaagagctatatttgctagggaattgggagttcctatcgtaatgcatgactacttaacaggaggattcactgcaaatactagcttggctcattattgccgagataacggcctacttcttcacattcaccgtgcaatgcatgcagttattgatagacagaagaatcatggtatgcacttccgtgtactagctaaagccttacgtctgtctggtggagatcatattcacgctggcaccgtagtaggtaaacttgaaggagaaagagacatcactttaggctttgttgatttactgcgtgatgattttgttgaaaaagatcgaagtcgcggtatttatttcactcaagattgggtctctttaccaggtgttattcccgtggcttcagggggtattcatgtttggcatatgcctgctctgaccgagatctttggggatgattccgtactacagtttggtggaggaactttaggacacccttggggtaatgcgccgggtgccgtagctaaccgagtagctctagaagcatgtgtacaagctcgtaatgaaggacgtgatcttgctgctgagggtaatgaaattatccgtgaagctagcaaatggagtcctgagctagctgccgcttgtgaggtatggaaagcgatcnnnnnnnnnnnnnnnnnnnnnnnnnnnnnnnnnnnnnnnnnnnnnnnnnnnnnnnnnnnnnnnnnnnnnnnnnnnnnnnnnnnnnnnnnnnnnnnnnnnnnnnnnnnnnnnnnnnnnnnnnnnnnnnnnnnnnnnnnnnnnnnnnnnnnnnnnnnnnnnnnnnnnnnnnnnnnnnnnnnnnnnnnnnnnnnnnnnnnnnnnnnnnnnnnnnnnnnnnnnnnnnnnnnnnnnnnnnnnnnnnnnnnnnnnnnnnnnnnnnnnnnnnnnnnnnnnnnnnnnnnnnnnnnnnnnnnnnnnnnnnnnnnnnnnnnnnnnnnnnnnnnnnnnnnnnnnnnnnnnnnnnnnnnnnnnnnnnnnnnnnnnnnnnnnnnnnnnnnnnnnnnnnnnnnnnnnnnnnnnnnnnnnnnnnnnnnnnnnnnnnnnnnnnnnnnnnnnnnnnnnnnnnnnnnnnnnnnnnnnnnnnnnnnnnnnnnnnnnnnnnnnnnnnnnnnnnnnnnnnnnnnnnnnnnnnnnnnnnnnnnnnnnnnnnnnnnnnnnnnnnnnnnnnnnnnnnnnnnnnnnnnnnnnnnnnnnnnnnnnnnnnnnnnnnnnnnnnnnnnnnnnnnnnnnnnnnnnnnnnnnnnnnnnnnnnnnnnnnnnnnnnnnnnnnnnnnnnnnnnnnnnnnnnnnnnnnnnnnnnnnnnnnnnnnnnnnnnnnnnnnnnnnnnnnnnnnnnnnnnnnnnnnnnnnnnnnnnnnnnnnnnnnnnnnnnnnnnnnnnnnnnnnnnnnnnnnnnnnnnnnnnnnnnnnnnnnnnnnnnnnnnnnnnnnnnnnnnnnnnnnnnnnnnnnnnnnnn
>Ruellia
actcctgaatatgaaaccaaagatactgatatcttggcagcattccgagtaactcctcaaccgggagttccacctgaagaagcaggggccgcggtagctgccgaatcttccaccggtacatggacaaccgtgtggaccgatggacttaccagccttgatcgttacaaagggcgatgctacaacatcgagcccgttcctggcgaagcagatcaatatatctgttatgtagcttaccctttagacctttttgaagaaggttctgttaccaacatgtttacttccattgtaggaaatgtatttggattcaaagccctgcgtgctctacgtctggaagatctgcgaatccctactgcttatattaaaactttccagggtccgcctcatgggatccaagttgagagagataaattgaacaagtatggtcgtcctctgctgggatgtactattaaacctaaattggggttatctgctaaaaactatggtagagcgtgttatgaatgtcttcgcggtggacttgattttaccaaagatgatgaaaacgtgaactctcagccatttatgcgttggagagatcgtttcttattttgtgccgaagcactttataaatcacaggctgaaacaggcgaaattaaagggcattacttgaatgctactgcgggtacatgcgaagaaatgatgaaaagagctatatttgctagggaattgggagttcctatcgtaatgcatgactacttaacaggaggattcaccgcaaatactagtttggctcattattgccgagacaatggactacttcttcacattcaccgtgcaatgcatgcggttattgatagacagaagaatcatggtatgcacttccgtgtactagctaaagcattacgtctgtctggtggagatcatattcacgctggtaccgtagtagggaaacttgaaggtgaaagagacatcaccctgggctttgttgacttactgcgcgatgattttgttgaaaaagatcgaagtcgcggtatttatttcactcaagattgggtctctttaccgggtgttattcccgtggcttcagggggtattcacgtttggcatatgcctgctctgaccgagatctttggggatgattccgtactacagtttggtggaggaactttaggacacccttggggtaatgcaccaggtgccgtagctaaccgagtagctctagaagcatgtgtacaggctcgtaatgaaggacgtgatcttgctgctgagggtaatacaattatccgtgaggctagcaaatggagtcctgaactagctgccgcttgtgaagtatggaaagagatctaccccactctgtgcatgtggaaatcttggttcaaactcttcgatatagggtaaaagatgcctcttctttgcatttattacgattccttatgaacgagtattgg------aattggaatctaaaaagaaatctaagattattcttattc------------ttagataattctcatgtatgggaatatgaatccattttcttctttttccgtaaccaatcttctcatttacgatcaacatcttctggaggttttcttgaacgaatcgatttccatggaaaaatagaacatt---------aa------ggattttcaggtgaacctatggttggtcaagaaaccttgcatgcattatattaggtatcaaagaagattcctcttggc------ttcaaaagggacgttcc------atttcatgaataaatggaaatgttaccttgtcactttttggcaatggcatttttcgctgtggt------ttcattcaagaaggatttatagaaagca------attatc------caatcattttcttgaatttgt------gggctatct------ttcacgtgtgctgatgaaaccttcagtcgtacggagccaaattctcgaaaatgcatttccaat------caataa------tgc------cattaagaagttcgatcttcttattccaactagtcctctgattgcgtcattggctaaagcaaaattttgtaacgtattagggcatcctattagtaagccagtttgggctgatttatcagattctaatattatcgaccgatttgcgcgtatatgcagaaatctttctcattatn
>Sanchezia
actcctgaatatgaaaccaaagataccgatatcttggcagcattccgagtaactcctcaaccgggagttccacctgaagaagcaggggccgcggtagctgccgaatcttctaccggtacatggacaaccgtgtggaccgatggacttaccagccttgatcgttacaaagggcgatgctacgacatcgagcccgttcctggcgaaccagatcaatatatctgttatgtagcttaccctttagacctttttgaagaaggttctgttaccaacatgtttacttccattgtaggaaatgtatttggattcaaagccctgcgcgctctacgtctggaagatctgcgaatccctgttgcttatgttaaaactttccagggtccgcctcatgggatccaaagtgagagagataaattgaacaagtatggtcgtcctctgctgggatgtactattaaacctaaattggggttatccgctaaaaactatggtagagcgtgttatgaatgtcttcgcggtggacttgattttaccaaagatgatgaaaacgtgaactctcagccatttatgcgttggagagatcgtttcttattttgtgccgaagcaatttataaatcacaggctgagacaggtgaaatcaaagggcattacttgaatgctactgcgggtacatgcgaagaaatgatgaaaagagctatatttgctagagaattgggagttcctatcgtaatgcatgactacttaacaggaggattcaccgcaaatactagtttggctcattattgccgagacaatggcctacttcttcacattcaccgtgcaatgcatgcagttattgatagacagaagaatcatggtatgcacttccgtgtactagctaaagcattacgtatgtctggtggagatcatattcacgctggtaccgtagtagggaaacttgaaggagaaagagacatcaccttgggctttgttgacttactgcgcgatgattttattgaaaaagatcgaagtcgcggtatttatttcactcaagattgggtctctttaccgggtgttattcccgtggcttcagggggtattcacgtttggcatatgcctgctctgaccgagatctttggggatgattctgtactacagtttggtggaggaactttaggacacccttggggtaatgcgccaggggccgtagctaaccgagtagctgtagaagcatgtgtacaggctcgtaatgaaggacgtgaccttgctgctgagggtaatgcaattatccgtgaggctagcaaatggagtcctnnnnnnnnnnnnnnnnnnnnnnnnnnnnnnnnnnnnnnnnnnnnnnnnnnnnnnnnnnnnnnnnnnnnnnnnnnnnnnnnnnnnnnnnnnnnnnnnnnnnnnnnnnnnnnnnnnnnnnnnnnnnnnnnnnnnnnnnnnnnnnnnnnnnnnnnnnnnnnnnnnnnnnnnnnnnnnnnnnnnnnnnnnnnnnnnnnnnnnnnnnnnnnnnnnnnnnnnnnnnnnnnnnnnnnnnnnnnnnnnnnnnnnnnnnnnnnnnnnnnnnnnnnnnnnnnnnnnnnnnnnnnnnnnnnnnnnnnnnnnnnnnnnnnnnnnnnnnnnnnnnnnnnnnnnnnnnnnnnnnnnnnnnnnnnnnnnnnnnnnnnnnnnnnnnnnnnnnnnnnnnnnnnnnnnnnnnnnnnnnnnnnnnnnnnnnnnnnnnnnnnnnnnnnnnnnnnnnnnnnnnnnnnnnnnnnnnnnnnnnnnnnnnnnnnnnnnnnnnnnnnnnnnnnnnnnnnnnnnnnnnnnnnnnnnnnnnnnnnnnnnnnnnnnnnnnnnnnnnnnnnnnnnnnnnnnnnnnnnnnnnnnnnnnnnnnnnnnnnnnnnnnnnnnnnnnnnnnnnnnnnnnnnnnnnnnnnnnnnnnnnnnnnnnnnnnnnnnnnnnnnnnnnnnnnnnnnnnnnnnnnnnnnnnnnnnnnnnnnnnnnnnnnnnnnnnnnnnnnnnnnnnnnnnnnnnnnnnnnnnnnnnnnnnnnnnnnnnnnnnnnnnnnnnnnnnnnnnnnnnnnnnnnnnnnnnnnnnnnnnnnnnnnnnnnnnnnnnnnnnnnnnnnnnnnnnnnnnnnnnnnnnnnnnnnnnnnnnnnnnnnnnnnnnnnnnnnnnnnnnnnnnnnnnnnn
>Trichanthera
actcctgaatatgaaaccaaagatactgatatcttggcagcattccgagtaactcctcaaccgggagttccacctgaagaagcaggggccgcggtagctgccgaatcttctaccggtacatggacaaccgtgtggaccgatggacttaccagccttgatcgttacaaagggcgatgctacgacatcgagcccgttcctggcgaaccagatcaatatatctgttatgtagcttaccctttagacctttttgaagaaggttctgttaccaacatgtttacttccattgtaggaaatgtatttggattcaaagccctgcgtgctctacgtctggaagatctgcgaatccctgttgcttatgttaaaactttccagggtccgcctcatgggatccaaagtgagagagataaattgaacaagtatggtcgtcctctgctgggatgtactattaaacctaaattggggttatccgctaaaaactatggtagagcgtgttatgaatgtcttcnnnnnnnnnnnnnnnnnnnnnnnnnnnnnnnnnnnnnnnnnnnnnnnnnnnnnnnnnnnnnnnnnnnnnnnnnnnnnnnnnnnnnnnnnnnnnnnnnnnnnnnnnnnnnnnnnnnnnnnnnnnnnnnnnnnnnnnnnnnnnnnnnnnnnnnnnnnnnnnnnnnnnnnnnnnnnnnnnnnnnnnnnnnnnnnnnnnnnnnnnnnnnnnnnnnnnnnnnnnnnnnnnnnnnnnnnnnnnnnnnnnnnnnnnnnnnnnnnnnnnnnnnnnnnnnnnnnnnnnnnnnnnnnnnnnnnnnnnnnnnnnnnnnnnnnnnnnnnnnnnnnnnnnnnnnnnnnnnnnnnnnnnnnnnnnnnnnnnnnnnnnnnnnnnnnnnnnnnnnnnnnnnnnnnnnnnnnnnnnnnnnnnnnnnnnnnnnnnnnnnnnnnnnnnnnnnnnnnnnnnnnnnnnnnnnnnnnnnnnnnnnnnnnnnnnnnnnnnnnnnnnnnnnnnnnnnnnnnnnnnnnnnnnnnnnnnnnnnnnnnnnnnnnnnnnnnnnnnnnnnnnnnnnnnnnnnnnnnnnnnnnnnnnnnnnnnnnnnnnnnnnnnnnnnnnnnnnnnnnnnnnnnnnnnnnnnnnnnnnnnnnnnnnnnnnnnnnnnnnnnnnnnnnnnnnnnnnnnnnnnnnnnnnnnnnnnnnnnnnnnnnnnnnnnnnnnnnnnnnnnnnnnnnnnnnnnnnnnnnnnnnnnnnnnnnnnnnnnnnnnnnnnnnnnnnnnnnnnnnnnnnnnnnnnnnnnnnnnnnnnnnnnnnnnnnnnnnnnnnnnnnnnnnnnnnnnnnnnnnnnnnnnnnnnnnnnnnnnnnnnnnnnnnnnnnnnnnnnnnnnnnnnnnnnnnnnngcctcttctttgcatnttntacgattttttatgaacgagtattggaattggaatcggaatctaaaaagaaatcaaaggttattcttattc------------ttagataattctcatatatgggaatatgaatccactttcttctttttccgtaaccaatcttctcatttacaatcaacatcttctggaagttttcttgaacgaattgatttccatggaaaaatagaacatt---------aa------ggattttcaggtgaacctatggttggtcaagaaaccttgcatgtattatattaggtatcaaagaagattcctcttggc------ttcgaaagggacgttca------ttttcatgaataaatggaaatgttaccttgtcactttttggcaatggcatttttcgttgtggt------ttcattcaagaaggatttatagaaagca------attatc------caatcatttccttgaaattgt------tggctatct------ttcacgtgtgctgatgaaaccttcagtggtacggagccaaattctcgaaaatgcatttccaat------caataa------tgg------cataaagaagttcgatattcttattccaattattcctctgattgcggcattggctaaagcaaaattttgtaacgtattagggcatcctattagtaagccagtttgggctgatttatcagattctaatattatcgaccgatttgggcgtatatgcagaaatctttctcattatc
>Lindackeria
actcctgactatgaaaccaaagatactgatatcttgacagcattccgagtaactcctcaacctggagttccgcctgaggaagcgggggctgcggtagctgctgaatcttctactggtacgtggacaactgtgtggaccgatggacttaccagtcttgatcgttataaaggacgatgctacgacatcgagcccgttgctggagaagaaaatcaatatattgcttatgtagcttaccccttagacctttttgaagaaggttctgttactaacatgtttacttccattgtgggtaatgtatttgggttcaaagccctacgcgctctgcgtctggaggatttgcgaattcctcctgcttattctaaaactttccaaggcccgcctcatggcatccaagttgagagagataaattgaacaagtatggtcgccccctattgggctgtactattaaacctaaattggggttatccgctaagaattacggtagagcagtttatgaatgtctccgcggcggacttgattttaccaaagatgatgagaacgtgaactcccaaccatttatgcgttggagagaccgtttcgtattttgtgccgaagcactttataaagcacaggccgaaacaggtgaaatcaaagggcattatttgaatgctactgcaggtacatgtgaagaaatgatcaaaagggctgtatttgccagagaattgggagttcctatcgtaatgcatgactacttaacagggggattcactgcaaatactagcttggctcattattgccgagataatgggttacttcttcatatccatcgcgcaatgcatgcagttattgatagacagaagaatcatggtatgcactttcgtgtactagctaaggcgttacgtatgtctggtggagatcatattcacgccggcaccgtagtaggtaaacttgagggggaaagagacatcactttgggctttgttgatttactacgtgatgattttgttgaaaaagatcgaagccgcggtatttatttcactcaagattgggtctctctaccaggtgttctgcccgtggcttcagggggtattcacgtttggcatatgcctgctctgaccgagatctttggagatgattccgtactacaattcggcggaggaactttagggcacccttggggaaatgcacccggtgccgtcgctaatcgagtagctctagaagcatgtgtacaagctcgtaatgagggacgtgatcttgctcgtgagggtaatgaaattatccgtgaggctagcaaatggagtcctgaactagctgctgcttgtgaaatatggaaggagatttatctttccccatccatctagaaaaattggttcaaatccttcgttactgggtgaaagatacctcttctttgcatttattacgactctttcttcacgagtattgg------aattggaacagaaaaaagaatccaagattcttcttgttc------------ctatataattctcatgtatatgaatacgaatctgtgttcttttttcttcgtaaccaatcctttcatttacgatcgacattttttcgggtctttcttgagcgaatatatttctacggaaaaatagaacatt---------aa------tgattttcgggccatcctatgtttgttcaaggattctttcatacattatgttagatatcaaggaaagtcaatcctggc------ttcaaaggatacatctc------ttctgatgaaaaaatggaaatactaccttgtcaatttatgtcaatgtcattttgatgtgtggt------ttcaaccagaaaagatttatataaaccc------attatc------taagcattctctcgacttttt------gggttatct------tttaagtgtacgactaaacccttcagtagtacggagtcaaatgctagaaaattcatttataat------agataa------tac------tatgaataaactcgatacaatagttccaattattcctttgattggatcattggcaaaaacgaaattttgtaacacagcgggacatcccattagtaaaccgactcgggcggattcgtcggattccgatattattgaccgatttgtgcgcatctgcagaaatctttctcattatt
>Achatocarpus
actcctgactatgaaaccaaagatactgatatcttggcagcattccgagtcactcctcaacctggagttccacctgaggaagcaggagctgcggtagctgccgaatcttctactggtacatggacaactgtgtggactgacggacttaccagccttgatcgttacaaaggacgatgctaccacatcgagcccgttgctggagaagaaactcaatttattgcttatgtagcttaccccttagacctttttgaagagggttccgttactaacatgtttacttccattgtgggtaatgtatttgggttcaaagcccttcgcgctctacgtttggaggatctgcgaattcctcctgcttattctaaaacttttcaaggcccgcctcatggcatccaagttgagagagataaattgaacaagtatggccgccccctattgggatgtactattaaacctaaattggggttatctgctaagaattacggtagagcagtttatgaatgtctccgcggtggacttgattttaccaaagatgatgagaacgtaaactcccaaccatttatgcgttggagagatcgtttcttattttgtgccgaagcactttataaagcacaggccgaaacaggtgaaatcaaagggcattacttgaatgctactgcaggtacatgcgaagaaatgatgaaaagggctgtatttgccagagaattgggagttcctatcgtaatgcatgactacttaacagggggattcactgcaaatactagcttggctcattattgccgagataatggcttgcttcttcacatccatcgtgcaatgcatgcggttattgatagacagaagaatcatggtatgcactttcgtgtactagctaaagccttacgtctgtctggtggagatcatattcacgctggtaccgtagtaggtaaacttgaaggggaaagagacatcactttgggctttgttgatttactacgtgatgattttgttgaaaaagaccgaagtcgcggtatttatttcactcaagattgggtctcgttgccaggcgttatacccgtagcttcggggggtattcacgtttggcatatgcctgctttgaccgagatctttggagatgattccgtactacagttcggtggaggaactttaggacacccttggggaaatgcgccgggtgccgtagctaatcgagtagctctagaagcatgtgtacaagcgcgtaatgagggacgtgatcttgctcgtgagggtaatgaaattatccgtgaggctagcaagcggagtcctgaactcgccgccgctttgtaggtacggaaggagatcnnnnnnnnnnnnnnnnnnnnnnnnnnnnnnnnnnnnnnnnnnnnnnnnnnnnnnnnnnnnnnnnnnnnnnnnnnnnnnnnnnnnnnnnnnnnnnnnnnnnnnnnnnnnnnnnnnnnnnnnnnnnnnnnnnnnnnnnnnnnnnnnnnnnnnnnnnnnnnnnnnnnnnnnnnnnnnnnnnnnnnnnnnnnnnnnnnnnnnnnnnnnnnnnnnnnnnnnnnnnnnnnnnnnnnnnnnnnnnnnnnnnnnnnnnnnnnnnnnnnnnnnnnnnnnnnnnnnnnnnnnnnnnnnnnnnnnnnnnnnnnnnnnnnnnnnnnnnnnnnnnnnnnnnnnnnnnnnnnnnnnnnnnnnnnnnnnnnnnnnnnnnnnnnnnnnnnnnnnnnnnnnnnnnnnnnnnnnnnnnnnnnnnnnnnnnnnnnnnnnnnnnnnnnnnnnnnnnnnnnnnnnnnnnnnnnnnnnnnnnnnnnnnnnnnnnnnnnnnnnnnnnnnnnnnnnnnnnnnnnnnnnnnnnnnnnnnnnnnnnnnnnnnnnnnnnnnnnnnnnnnnnnnnnnnnnnnnnnnnnnnnnnnnnnnnnnnnnnnnnnnnnnnnnnnnnnnnnnnnnnnnnnnnnnnnnnnnnnnnnnnnnnnnnnnnnnnnnnnnnnnnnnnnnnnnnnnnnnnnnnnnnnnnnnnnnnnnnnnnnnnnnnnnnnnnnnnnnnnnnnnnnnnnnnnnnnnnnnnnnnnnnnnnnnnnnnnnnnnnnnnnnnnnnnnnnnnnnnnnnnnnnnnnnnnnnnnnnnnnnnnnnnnnnnnnnnnnnnnnnnnnnnnnnnnnnnnnnnnnnnnnnnnnnnnnnnnn
>Saurauia
actcctgaatatgaaaccaaagatactgatatcttggcagcattccgagtaactgctcagcctggagttccacccgaaaaagcgggggccgcggtagctgcggaatcttctactggtacatggacaactgtgtggaccgatggacttactaaccttgatcgttacaaagggcgatgctacaacatagagcccgttgctggagaagaaaatcaatttattgcttatgtagcttatcctttagacctttttgaagaaggttctgttactaacatgtttacttccattgtgggtaatgtatttgggttcaaagccctgcgcgctctacgtctggaagatctgcgaatccctattgcgtatgttaaaactttccaaggaccgcctcatggcatccaagttgaaagagataaattgaacaagtatggtcgtcccttgctgggatgtactattaaacctaaattggggttatcggctaaaaactacggtagagcagtttatgaatgtctacgcggtgggcttgattttaccaaagatgatgagaacgtgaactcccaaccatttatgcgttggagagaccgtttcgtattttgtgccgaagcactttttaaagcacagtctgaaacaggtgaaatcaaagggcattacttgaatgctactgcaggtacatgtgaagaaatgatgaaaagggctatattcgccagagaattaggagttcctatcgtaatgcatgattatttaacagggggattcactgcaaatactaccttggctcattattgccgagataatggcctactccttcacatccatcgtgcaatgcatgcagttattgatagacagaagaatcatggtatgcacttccgtgtactagctaaagcgttacgtatgtctggtggagatcatattcacgctggtactgtagtaggtaaacttgaaggggaaagagacatcactttgggctttgttgatttactgcgtgatgattatattgaaaaagatcgagcccgcggtatttatttcactcaagattgggtctctctaccaggtgttctacccgtggcttcagggggtattcacgtttggcatatgcctgctctgaccgagatctttggagatgattctgtactacagttcggtggaggaactttaggacacccttggggaaatgcaccgggtgccgtagctaatcgagtagctctagaagcatgtgtacaagctcgtaatgagggacgtgatcttgctcgtgagggtaatgatattatccgtaacgctagcaaatggagtcctgaactagctgctgcttgtgaggtatggaaggagatctaccccactccattcatctggaaatcttgattcaaactcttcgctattgggtaaaagatgcttcttctttgcatttattacgattttttcttcacgagtatcgt------aattggaatacaaaaagaaatcaaagatttttcttgttc------------ctatataattttcatgtatgtgaatccgaatctatcttcgtttttctccgcaaccaatcttctcatttacgatcaatatcttctggaacctttctcgaacgaatatatttctatggaaaaatagaacatt---------aa------ggattttcaggacattctatggttgttcaaggatcctttcatgcattatgttaggtatcaaggaaattcccttttagc------ttcaaaagggacggctc------atttaatgaataaatggaaatattatcttgtcaatttctggcaatgttatttttgcatgtggt------gtcaaccaggaaggattcatataaacca------attatc------caatcactctctcgactttct------gggctatct------ttcaagtgtgcgattaaacccttcaatggtacggagtcaaatgctagaaaattcatttctaat------agggaa------tgg------tattaagaagtttgataccatagttccaattactcctttgattggatcgttgtttaaagcgaaattttgtaacgtgttaggacatcccattagtaagccagtctgggccgatttatcggattctgatattattgaccgattcgggcgtatatatagaaatatttctcattatc
>Amborella
actcctgactatgaaaccctagctactgatatcttggcagcattccgagtaactcctcaacctggagttccacctgaggaagcaggagctgcagtagctgccgaatcttccactggtacatggacaactgtgtggaccgatggacttaccagccttgatcgttacaaaggtcgatgctaccacatcgaacccgttgctggggaagaaaatcaatatattgcttatgtagcttatcctttggacctttttgaggaaggttctgttactaacatgtttacttccatcgtaggtaatgtatttgggttcaaagccctacgagctctacgtctagaggatctgcgaattcctcctgcttattccaaaagtttccaaggcccacctcatggcatccaagtcgagagagataaattgaacaagtatggtcgtcccctattaggatgtactattaaaccaaaattggggttatctgccaaaaactacggtagagcggtttatgaatgtctccgtggtgggcttgattttaccaaggatgatgagaatgtgaactcccaaccatttatgcgttggagggaccgtttcttattttgtgccgaagctctttataaagcacaggcagaaacaggtgaaatcaaaggacattacttgaatgctactgcaggtacatgcgaagaaatgatgaaaagggccgtatttgccagagaattgggagttcctatcgtaatgcatgactacttaacaggaggattcactgcaaatactagtttggcccattattgccgagacaatggcctacttcttcacattcatcgcgcaatgcatgcagttattgatagacaaaggaatcatggtatacactttcgtgtactagctaaagcattgcgtatgtctggtggggatcatattcacgctggtaccgtagtaggtaaactggaaggggaacgggatgtcactttgggttttgttgatctactacgtgatgattttattgaaaaagaccgaagtcgcggtatttatttcactcaagattgggtatctatgccaggtgttctgcccgtggcttcaggtggtattcacgtttggcatatgcctgccctgaccgagatctttggggatgattccgtattacagttcggcggaggaactctgggacacccttggggaaatgcacccggtgcagtagctaatcgggtggctttagaagcgtgcgtacaagctcgtaatgagggacgtgatcttgctcgtgaaggtaatgaagttatccgtgaagctagcaggtggagcccagaactagctgctgcttgtgaggtatggaaggagatctaccccacccaatccatctggaaatcttggttcaaagccttcgccaatggatacgagaccttccttctttgcatttattgcggttttttctccacgaacatcag------aattggaatagaagagagaatcaaagattgtttttgttc------------ctgtacaattttcatgtatatcaatttgaatcccttttcgttttcctacgtaaacaattttttcatttacggtcgatatcttttggatcttttcttgaacgaacacatttctatggaaaaatagaaaatt---------aa------tcattctcagaatattttatggttgttcaaggaccttttcatgcattatgttagatataaaggaaaatcaattatggc------ttcaaggggtacttatc------tccttatgaataaatggaaatctcaccttgtcaatttctggcaattccgtttttacttctggt------ctcaaccgggcagaatccatataaatga------attatc------caatcattccttctatttccc------gggctatct------ttcaggtctacgattaaatccctcgatggtaaggagtgaaatgctagagaattcatttatgat------agatgc------tgt------tatcaagagattcgatacagtagtcccaactatttttcttattggatccttggctaaagtaaaattatgtaacgtatcagggcatcctattagtaagtcggtctgggccgattcgtcagattctgatattctcgatcaatttgggcggatatgcagaaatctctctcattnnn
>Anacardium
actcctgactatataaccaaagatactgatatcttggcagcattccgagtaactcctcaacctggagttccacccgaggaagcaggggctgcggtagctgcggaatcttctactggtacatggacaactgtgtggaccgatgggcttaccagccttgatcgttacaaaggacgatgctacaacattgagcccgttgctggagaagaaaatcaatatatatgttatgtagcttaccctttagacctttttgaagaaggttctgttactaacatgtttacttccattgtgggtaatgtatttgggttcaaagccctgcgcgctctacgtctagaggatctacgaatccctatctcgtatataaaaactttccaaggaccaccgcatgggatccaagttgagagagataaattgaataagtatggccgtcccctattgggatgtactattaaaccaaaattaggtttatccgctaagaactacggtagagctgtttatgaatgtctacgtggtggacttgactttaccaaagatgatgagaacgtgaactcccaaccatttatgcgttggagagaccgtttcctattttgtgcggaagcgctttttaaagcgcaggctgaaacaggtgaaattaaaggtcattacttgaatgctactgcaggtacatgcgaagaaatgatgaaaagggctatgtgtgcaagagagttgggagttcctatcgtaatgcatgactacttaacagggggattcaccgcaaatactagcttggctcattattgccgagataatggtctacttcttcacatccatcgtgcaatgcatgcagttattgatagacagaagaatcatggtatgcactttcgtgtactagctaaagctttacgtctgtctggtggagatcatattcacgccggtacagtagtaggtaaacttgaaggggaaagagacataactttgggctttgttgatttactacgtgatgattttgttgaaaaagatcgaagccgtggtatttatttcactcaagattgggtctctttaccaggtgttctgcccgtggcttcagggggtattcacgtttggcatatgcctgctttgaccgagatctttggagatgattccgtactacaattcggtggaggaactttaggacacccttggggaaatgcgccgggcgccgtagctaatcgagtagctctagaagcatgtgtacaagctcgtaatgaaggacgcgatcttgctcgcgagggtaatgaaattatccgtgaggctagcaaatggagtcctgaactggctgctgcttgtgaagtatggaaggagatctaccccaccccattcgctcggaaatcttggttcaaatccttcgctactgggtaaaagatgcctcttctttacatttattacggttatttctatacgagtatttg------aattggaatagaaaaagtaattcaagattattcttgttc------------ctatataattctcatgtatgtgaatatgaatccatcttcttttttctccgtaaccaatcttctcatttacgatcaacatcttctggagtccttcttgaacgaatatatttctatcgaagagtagaacatt---------aatgattttgattttcaggacatcttatgtttgttcaaggatcctttcatgcattatgttaaatataaaggaaaatccattctgtc------ttcaaaggatacgcccc------ttctgatgaataaatggaaatattaccttgtcaatttctggcaatcgcattttcacatatggt------ctcaaccggtaagggttcatataaagca------cttcta------caagcattctatcaattttct------gggttatct------ttccagtgtgcgactaaatcctttgttggtacggagtcaaatgctagaaaattcatttatcat------agataa------gac------tatgaagaagttcgatccaatcgttccaattattcctctgattggatcattgagtaaggcgcggttttgtaacacccgggggcatcccattagtaagccgacccgggctgattcctccgatttggatattattgaccgatttgtgcgtatatgcagaaatctttctcattatc
>Astronium
actcctgactatataaccaaagatactgatatcttggcagcattccgagtaactcctcaacctggagttccacccgaggaagcaggagctgcggtagctgcggaatcttctactggtacatggacaactgtgtggaccgatgggcttaccagccttgatcgttacaaaggacgatgctacaacattgagcccgttgctggagaagaaaatcaatatatatgttatgtagcttaccctttagacctttttgaagaagggtctgttactaacatgtttacttccattgtgggtaatgtatttgggttcaaagccctgcgcgctctacgtctagaggatctacgaatccctacctcgtatacaaaaactttccaaggacctccgcatgggatccaagttgaaagagataaattgaacaagtatggacgtcccctattgggatgtactattaaacctaaattaggtttatccgctaagaactacggtagagctgtttatgaatgtctacgtggtggacttgactttaccaaagatgatgagaacgtgaactcccaaccatttatgcgttggagagaccgtttcctattttgtgcggaagcactttataaagcgcaggctgaaacaggtgaaattaaaggtcattacttgaatgctactgcaggtacatgcgaagaaatgataaaaagggctgtatttgcaagagagttgggagttcctatcgtaatgcatgactacttaacagggggattcaccgcaaatactagcttggctcattattgccgagataatggtctacttcttcacatccaccgtgcaatgcatgcagttattgatagacagaagaatcatggtatgcactttcgtgtactagctaaagctttacgtctgtctggtggagatcatattcacgccggtacagtagtaggtaaacttgaaggggaaagagacatcactttgggctttgttgatttactacgtgatgattttattgaaaaagatcgaagtcgtggtatttatttcactcaagattgggtctctttaccaggtgttctacccgtggcttcagggggtattcacgtgtggcatatgcctgctttgaccgagatctttggagatgattccgtactacaattcggtggaggaactttaggccacccttggggaaatgcgccgggcgccgtagctaatcgagtagctctagaagcatgtgtacaagctcgtaatgaaggacgcgatcttgctcgcgagggtaatgaaattatccgtgaggctagcaaatggagtcctgaactggctgctgcttgtgaagtatggaaagagatctaccccaccccattcgctcggaaatcttggttcaaattcttcgctactgggtaaaagatgcctcttctttacatttattacggttctttctacacgagtattttcattttaattggaatagaaaaagtaattcaagattattcttgttc------------ctatataattctcatgtatgtgaatatgaatccatcctcttttttctccgtaaccaatcttctcatttacgatcaacatcttctggagtctttcttgagcgaatatatttctatcgaaaagtagaacatt---------aatgattttgattttcaggacaccttatgcttgttcaaggatcttttcatgcattatgttaaatatcaaggaaaatccattctgtc------ttcaaaggatacgcctc------ttctgatgaataaatggaaatattaccttgtcaatttatggcaatcgcattttcacatgtggt------ctcaaccgggaagggttcatataaagca------cttcta------caagcattctatcaactttct------gggctatct------ttccagtgtgcgactaaatcctttgttggtacggagtcaaatgctagaaaattcatttatcat------agataa------ggc------tatgaagaagttcgatacaaccgttccaattattcctctgattggatcattgactaaggcacggttttgtaacaccttagggcatcccattagtaagccgacccgggctgattcctcagattttgatattattgnccgnnttgtgcgkrtatgccgaaatctttytcwttatc
>Schinopsis
actcctgaatatgtaaccaaagatactgatatcttggcagcattccgagtaactcctcaacctggagttccacccgaggaagcaggagctgcggtagctgcggaatcttctaccggtacatggacaactgtgtggaccgatgggcttaccagccttgatcgttacaaaggacgatgctacaacattgagcccgttgctggagaagaaaatcaatatatatgttatgtagcttaccctttagacctttttgaagaagggtctgttactaacatgtttacttccattgtgggtaatgtatttgggttcaaagccctgcgcgctctacgtctagaggatctacgaatccctacctcgtatacaaaaactttccaaggacctccgcatgggatccaagttgaaagagataaattgaacaagtatggacgtcccctattgggatgtactattaaacctaaattaggtttatccgctaagaactacggtagagctgtttatgaatgtctacgtggtggacttgactttaccaaagatgatgagaacgtgaactcccaaccatttatgcgttggagagaccgtttcctattttgtgcggaagcactttataaagcgcaagcnnnnnnnnnnnnnnnnnnnnnnnnnnnnnnnnnnnnnnnnnnnnnnnnnnnnnnnnnnnnnnnnnnnnnnnnnnnnnnnnnnnnnnnnnnnnnnnnnnnnnnnnnnnnnnnnnnnnnnnnnnnnnnnnnnnnnnnnnnnnnnnnnnnnnnnnnnnnnnnnnnnnnnnnnnnnnnnnnnnnnnnnnnnnnnnnnnnnnnnnnnnnnnnnnnnnnnnnnnnnnnnnnnnnnnnnnnnnnnnnnnnnnnnnnnnnnnnnnnnnnnnnnnnnnnnnnnnnnnnnnnnnnnnnnnnnnnnnnnnnnnnnnnnnnnnnnnnnnnnnnnnnnnnnnnnnnnnnnnnnnnnnnnnnnnnnnnnnnnnnnnnnnnnnnnnnnnnnnnnnnnnnnnnnnnnnnnnnnnnnnnnnnnnnnnnnnnnnnnnnnnnnnnnnnnnnnnnnnnnnnnnnnnnnnnnnnnnnnnnnnnnnnnnnnnnnnnnnnnnnnnnnnnnnnnnnnnnnnnnnnnnnnnnnnnnnnnnnnnnnnnnnnnnnnnnnnnnnnnnnnnnnnnnnnnnnnnnnnnnnnnnnnnnnnnnnnnnnnnnnnnnnnnnnnnnnnnnnnnnnnnnnnnnnnnnnnnnnnnnnnnnnnnnnnnnnnnnnnnnnnnnnnnnnnnnnnnnnnnnnnnnnnnnnnnnnnnnnnnnnnnnnnnnnnnnnnnnnnnnnnnnnnnnnnnnnnnnnnnnnnnnnnnnnnnnnnnnnnnnnnnnnnnnnnnnnnnnnnnnnnnnnnnnnnnnnnnnnnnnnnnnnnnnnnnnnnnnnnnnnnnnnnnnnnnnnnnnnnnnnnnnnnnnnnnnnnnnnnnnnnnnnnnnnnnnnnnnnnnnnnnnnnnnnnnnnnnnnnnnnnnnnnnnnnnnnnnnnnnnnnnnnnnnnnnnnnnnnnnnnnnnnnnnnnnnnnnnnnnnnnnnnnnnnnnnnnnnnnnnnnnnnnnnnnnnnnnnnnnnnnnnnnnnnnnnnnnnnnnnnnnnnnnnnnnnnnnnnnnnnnnnnnnnnnnnnnnnnnnnnnnnnnnnnnnnnnnnnnnnnnnnnnnnnnnnnnnnnnnnnnnnnnnnnnnnnnnnnnnnnnnnnnnnnnnnnnnnnnnnnnnnnnnnnnnnnnnnnnnnnnnnnnnnnnnnnnnnnnnnnnnnnnnnnnnnnnnnnnnnnnnnnnnnnnnnnnnnnnnnnnnnnnnnnnnnnnnnnnnnnnnnnnnnnnnnnnnnnnnnnnnnnnnnnnnnnnnnnnnnnnnnnnnnnnnnnnnnnnnnnnnnnnnnnnnnnnnnnnnnnnnnnnnnnnnnnnnnnnnnnnnnnnnnnnnnnnnnnnnnnnnnnnnnnnnnnnnnnnnnnnnnnnnnnnnnnnnnnnnnnnnnnnnnnnnnnnnnnnnnnnnnnnnnnnnnnnnnnnnnnnnnnnnnnnnnnnnnnnnnnnnnnnnnnnnnnnnnnnnnnnnnnnnnnnnnnnnnnnnnnnnnnnnnnnnnnnnnnnnnnnnnnnnnnnnnnnnnnnnnnnnnnnnnnnnnnnnnnnnnnn
>Spondias
actcctgactatgcaaccaaagatactgatatcttggcagcattccgagtaactccgcaacccggagttccacccgaggaagcaggggccgcggtagctgcggaatcttctactggtacatggacaactgtgtggaccgatgggcttaccagccttgatcgttacaaaggacgatgctacaacattgagcccgttgctggagaagaaaatcaatatatatgttatgtagcttaccctttagacctttttgaagaaggttctgttactaacatgtttacttccattgtgggtaatgtatttgggttcaaagccctgcgcgctctacgtctagaggatctacgaatccctcccgcgtatactaaaactttccaaggcccgccacatgggatccaagttgagagagataaattgaacaagtatggccgttccctattgggatgtactattaaacctaaattaggtttatccgctaagaactacggtagagctgtttatgaatgtctacgtggtggacttgactttaccaaagatgatgagaacgtgaactcccaaccatttatgcgttggagagaccgtttcttattttgtgcggaagctatttttaaatcgcaggctgaaacaggtgaaataaaaggtcattacttgaatgctactgcaggtacatgcgaagaaatgataaaaagggctgtatttgccagagagttgggagttcctatcgtaatgcatgactacttaacagggggattcaccgcaaatactagcttggctcattattgccgagataatggtctacttcttcacatccaccgtgcaatgcatgcagttattgatagacagaagaatcatggtatgcactttcgggtactagctaaagctttacgtatgtctggtggagatcatattcacgctggtacagtagtaggtaaacttgaaggtgaaagagatataactttgggctttgttgatttactacgtgatgattttgttgaaaaagatcgaagccgtggtatttatttcactcaagattgggtctctttaccaggtgttctgcccgtggcttcagggggtattcacgtttggcatatgcctgctttgaccgagatctttggagatgattccgtactacaattcggtggaggaactttaggacacccttggggaaatgcgccaggcgcagtagctaatcgagtagctctagaagcatgtgtacaagctcgtaatgaaggacgcgatcttgctcgcgagggtaatgaaattatccgtgaggctagcaaatggagtcctgaactggctgctgcttgtgaagtatggaaggagatctaccccaccccattcgcccggaaatgctggttcaaacccttcgctactgggtaaaagatgcctcttctttacatttattacggttctttctacacgagtatttt------aattggaatagaaaaagtaatccaagatttytcttgttc------------ctatataattctcatgtatgygaatatgaatccatsttcgtttttctccgtawccaatcttctcatttwcgatcaacatcttctggagtccttcttgagcgaatatatttctatcgaaaaatagaacctt---------aa------tgattttcaggacatcttatggttggtcaaggagcctttcatgcattatgttagatatcaaggaaaatctattctagc------ttcaaaggatacgcctc------ttctgatgaataaatggaaatattaccttgtcgatttatggcaatggcattttcacatgtggt------ctcaaccgggaagggttcatataaagaa------cttcta------caagcattctataaactttct------ggactatct------ttgcagtgtccgactaaatcctttggtggtccggagtcaaatgctagaaaattcatttataat------agataa------tgc------tatgaagaagttcgatacaaccgttccaattattcctgtgattggatcattgactaaggcgcggttttgtaacacattagggcatcccattagtaagccgacccgggccgattcatcagattctcatattatcgaccgrtttgtgcgtmtatgcakaawtctttctcattatc
>Tapirira
actcctgactatgcaaccaaagatactgatatcttggcagcattccgagtaactcctcaacccggagttccacccgaggaagcaggggccgcggtagctgcggaatcttctactggtacatggacaactgtgtggaccgatgggcttaccagccttgatcgttacaaaggacgatgctacaacattgagcccgttgctggagaagaaaatcaatatatatgttatgtagcttaccctttagacctttttgaagaaggttctgttactaacatgtttacttccattgtgggtaatgtatttgggttcaaagccctgcgcgctctacgtctagaggatctacgaatccctcccgcgtattctaaaactttccaaggcccgccgcatgggatccaagttgagagagataaattgaacaagtatggccgtcccctattgggatgtactattaaacctaaattaggtttatccgctaagaactacggtagagcagtttatgaatgtctacgtggtggacttgactttaccaaagatgatgagaacgtgaactcccaaccatttatgcgttggagagaccgtttcctattttgtgcggaagctctttttaaatcgcaggctgaaacaggtgaaattaaaggtcattacttgaatgctactgcaggtacatgcgaagaaatgataaaaagggctgtatttgccagagagttgggagttcctatcgtaatgcatgactacttaacagggggattcaccgcaaatactagcttggctcattattgccgagataatggtctacttcttcacatccaccgtgcaatgcatgcagttattgatagacagaagaatcatggtatgcactttcgggtactagctaaagctttacgtatgtctggtggagatcatattcacgctggtacagtagtaggtaaacttgaaggcgaaagagacataactttgggctttgttgatttactacgtgatgattttattgaaaaagatcgaagccgtggtatttatttcactcaagattgggtctctctaccaggtgttctgcccgtggcttcagggggtattcacgtttggcatatgcctgctttgaccgagatctttggagatgattccgtactacaattcggtggaggaactttaggacacccttggggaaatgcgccgggcgccgtagcgaatcgagtagctctagaagcatgtgtacaagctcgtaatgaaggacgcgatcttgctcgcgagggtaatgaaattatccgtgaggctagcaaatggagtcctgaactggctgctgcttgtgaagtatggaaggagatttaccccaccccattcgcccggaaatcttggttcaaacccttcgctaatgggtaaaagatgccccctttttacatttattacggttctttctacacgagtatttt------aattggaatagaaaaagtaattcaagattattcttgttc------------ctatataattctcatgtatgcgaatatgaatctatcctcctttttctccgtaaccaatcttctcatttacgatcaacatcttctggagtctttcttgagcgaatatatttctatcgaaaaggagaacatt---------aa------tgattttcaggacatcttatggttgttcaaggatcctttcatgcattacgttagatatcaagggaaatctattctggc------ttcaaaggataggcctc------ttgtgatgaataaatggaaatattaccttatccatttatggcaatggcattttcacacgtggt------ctgaaccgggaagggttcatataaagca------cttcga------caaacattctatcaactttct------gggctatct------tttcagtgtgcgactaaatcctttggtggtacggagtcaaatgctagaaaattcatttctaat------agataa------tgc------tatgaagaagttcgatacaaccgttccaattattcctctgattggatcattgactaaggcgcgcttttgtaacacattagggcatcccattagtaannnnnnnnnnnnnnnnnnnnnnnnnnnnnnnnnnnnnnnnnnnnnnnnnnnnnnnnnnnnnnnnnnnnnnnnnnnnn
>Thyrsodium
actcctgactatataaccaaagatactgatatcttggcagcattccgagtaactcctcaacctggagttccacccgaggaagcaggggctgcggtagctgcggaatcttctactggtacatggacaactgtgtggaccgatgggcttaccagccttgatcgttacaaaggacgatgctacaacattgagcccgttgctggagaagaaaatcaatatatatgttatgtagcttaccctttagacctttttgaagaaggttctgttactaacatgtttacttccattgtgggtaatgtatttgggttcaaagccctgcgcgctctacgtctagaggatctacgaatccctaccgcgtatacaaaaactttccaaggaccaccgcatgggatccaagttgagagagataaattgaacaagtatggacgtcccctattgggatgtactattaaacctaaattaggtttatccgctaagaactacggtagagctgtttatgaatgtctacgtggtggacttgactttaccaaagatgatgagaacgtgaactcccaaccatttatgcgttggagagaccgtttcctattttgtgcggaagcaatttataaagcgcaggctgaaacaggtgaaattaaaggtcattacttgaatgctactgcaggtacatgcgaagaaatgataaaaagggctgtatgtgcaagagagttgggagttcctatcgtaatgcatgactacttaactgggggattcaccgcaaatactagcttggctcattattgccgagataatggtctacttcttcacatccaccgtgcaatgcatgcagttattgatagacagaagaatcatggtatgcactttcgtgtactagctaaagctttacgtctgtctggtggagatcatattcacgccggtacagtagtaggtaaacttgaaggggaaagagacatcactttgggctttgttgatttactacgtgatgattttattgaaaaagatcgaagccgtggtatttatttcactcaagattgggtctctttaccaggtgttatacccgtggcttcagggggtattcacgtttggcatatgcctgctttgaccgagatctttggagatgatgccgtactacaattcggtggaggaactttaggacacccttggggaaatgcgccgggcgccgtagctaatcgagtagctctagaagcatgtgtacaagctcgtaatgaaggacgcgatcttgctcgcgagggtaatgaaattatccgtgaggctagcaaatggagtcctgaactggctgctgcttgtgaagtatggaaagagatcnnnnnnnnnnnnnncgctcggaaatattggttcaaatccttcgctactgggtaaaagatgcctcttctttacatttattacggttctttctacacgagtatttt------aattggaatagaaaaagtaattcaagattcttcttgttc------------ctatataattcttatgtatgtgaatatgaatccatcttcttttttctccgtaaccaatcttctcatttacgatcaacatcttctggagtccttcttgagcgaatatatttctatcgaaaagtagaacatt---------aatgattttgattttcaggacatcttatgcttgttcaaggatcctttcatgcattatgttaaatatcaaggaaaatctattctgtc------ttcaaaggatacgcctc------ttctgatgaataaatggaaatattaccttgtcaatttatggcaatcgcattttcacatgtggt------ctcaaccaggaagggttcatataaagca------cttcta------caagcattctatcaactttat------gggctatct------ttccagtgtgcgactaaatcctttgttggtacggagtcaaatgctagaaaattcatttatcat------agataa------ggc------tatgaagaagttcgatacaaccgttccaattattcctctgattggatcattgactaaggcannnnnnnnnnnnnnnnnnnnnnnnnnnnnnnnnnnnnnnnnnnnnnnnnnnnnnnnnnnnnnnnnnnnnnnnnnnnnnnnnnnnnnnnnnnnnnnnnnnnnnnnnnnnnnnn
>Anisophyllea
actcctgagtatcaaaccaaggatactgatatcttggcagcattccgagtaactcctcaacccggagttccacctgaagaagcaggtgccgctgtagctgctgaatcttctaccggtacatggacaactgtgtggaccgatggtcttaccagtcttgatcgttacaaaggacgatgctatggcatcgagcctgttcccggagaagaaagtcaatttattgcttatgtagcttatcccttagacctttttgaagaaggttccgttaccaacatgtttacttccattgtgggtaatgtatttgggttcaaagccctgcgcgctctccgtctggaggatttacgaatcccccctgcttatattaaaactttccaaggtccacctcatggtatccaagttgaaagagataaattgaacaagtatggccgccccctattgggatgtactattaaacctaaattgggattatccgctaaaaattatggtagagcagtttatgaatgtctccgcggtggacttgattttaccaaagatgatgaaaacgtgaattcacaaccatttatgcgttggagagaccgtttcctattttgtgcagaagctctttataaagcacagactgaaacaggtgaaatcaaaggacattatttgaatgctactgcaggtacatgcgaagaaatgatcaaaagggctgtatttgccagagaattgggagtgccgatcgtaatgcatgactacttaaccggcggattcactgcaaatactagtttggctcattattgccgagataatggtctacttcttcacattcaccgtgcaatgcatgcagttattgatagacagaagaatcatggtatgcactttcgtgtactagctaaagcattacgtctgtctggtggagatcatattcacggcggtaccgtagtaggtaagcttgaaggagaaagagatatcacttcaggctttgttgatttgctacgtgatgattttgttgaaaaagatcgaagccgtggtatttttttcactcaagagtgggtctctatgccaggtgttctgcctgtggcttcagggggtattcacgtttggcatatgcccgctctgaccgagatctttggagatgattccgtactacaattcggcggcggaactttggggcacccttggggaaatgcacctggtgccgtagctaatcgagtagctgtggaagcatgtgtacaagctcgtaatgagggacgtgatcttgctcgtgagggtaatgaaatcatacgcgaggcagctaaatggagtcctgaactagctgctgcttgtgaagtatggaaagagatctaccataccccgtccatctggaaattttggttcaaatttttcgttactggttgaaagatgcttcttctttgcatttattaaggttttttgtttacgactattgc------cattccaatagaaaaagaaatctcagatttgtcttgttc------------ctatataattctcatgtatgtgaatacgaatccgttttcctttttttacgtaaccaatcttctcatttacgattaatatcttataggtttttttttgaacgaatatatttttatggaaaaatagaatatt---------aa------tgattttacaactattctacgggtcttcaaggatcctttcatacattatgttcgatatcaaggaaaatcaattttgat------ttcaaaagatacgccgc------ttctgatgaataagtggaaatattaccttgttaatttatggcaattttatttttatgtatggt------cacaaccagaaaggatctatataaccaa------attatc------caaccgttctcttgatttttt------gggatatat------ctcaagtgtgcgactaaatccttcagtggtacggactcaaatgctagaaaattcatttctaat------agataa------tgc------tatgaagaaactcgatacattggttccaattattcctctgctcggatcattgtctaaagcgaaattttgtaacgtattagggcatcccattagtaagtccgcctgggcggattcgtcggattttgatattatcgatcgatttctgcgtatatgcagaaatctttctcattatt
>Anaxagorea
actcctgaatatgaaaccaaagatactgatatcttggcagcattccgagtaactcctcaacccggagttccgcccgaggaagcaggggctgcggtagctgccgaatcttctactggtacatggacaactgtgtggaccgatggacttaccagccttgatcgttacaaaggacgatgctaccacatcgagcccgttgctggggaggaaaatcaatatattgcttatgtagcttaccctttagacctttttgaagaaggttctgttactaacatgtttacttccattgtgggtaatgtatttgggttcaaagctctacgagctctacgtctggaagacctgcgaattcctacttcttatatcaagactttccagggcccgccccatggcatccaagttgagagagataaattgaacaagtatggtcgtcctctattgggatgtactattaaaccaaaattggggttatccgccaagaactacggtagggcggtttatgaatgtctccgtggtggacttgattttaccaaggatgatgagaacgtaaactcccaaccatttatgcgttggagagaccgtttcttattttgtgtcgaagcaatttataaagcgcaggccgaaacaggtgaaatcaaaggacattacttgaatgctactgcaggtacatgcgaagaaatgatcaaaagggccgtatttgccagggaattgggagctcctatcataatgcatgactacttaacggggggattcactgcaaatactagcttggctcattattgccgagacaacggcctacttcttcacatccatcgcgcaatgcatgcagttattgatagacagaagaatcatggtatgcactttcgtgtactagctaaagcgttacgtatgtctggtggagatcatattcacgctggtaccgtagtaggtaaactggaaggggaacgggacatcactttgggttttgttgatttactacgtgatgattatgttgaaaaagaccgaagtcgcggtatttatttcactcaagattgggtctctttgccaggtgttctgcccgtggcttcaggcggtattcatgtttggcatatgcctgccttgactgagatctttggggatgattccgtactacaattcggaggcggaactttaggacacccttggggaaatgcacctggtgcagtagctaatcgggtcgctttagaagcgtgtgtacaagctcggaatgagggacgtgatcttgctcgtcagggtaatgaaattattcgtgaagctagcaaatggagccctgaattagctgccgcttgtgaggtatggaaggagatctacctcatcccgcccatctggaaatcttggttcaagtccttcactgctggatacaagatgtcccctctttgcatttattgcgattctttctccacgacgatcag------aattcgaatagtaaagagaatcaaagattcttcttgttt------------atatataattttcatgtatatgagtgtgaatcggtatttgtgtttttccataaacaaccttctcatttacgatcaacatcctttggaactattcttgagcgaacatatttctatggaaaaatagagcatt---------aa------tgattttcagaagaccctatggttgttcagggaccctttcatgcattatgtcagatatcaaggaaaattcattctggc------ttcaaagggaactcatc------ttcatatgaagaaatggaaatcttaccttgtctatttttggcaatcgaatttttacttgtggt------ctcaaccggacaggattcatataaacca------attata------caatcattctttctattttct------gggctatct------ttcaagtgtacgacgaaatccttcggtggtaaggagtcaaatgttagggaattcttttctaat------agagac------ttc------tataaagaaattcgagaccctagttccaattattcctttgattggatcattggctaaagcgaaattctgtgacgtatcagggcaccctattagtaagtcggcccgggccgattcgtccaattctgatattatcaatcgatttgggcggatatacagaaatctttctcgttatc
>Annona
actcctgaatatgaaaccaaagatactgatatcttggcagcattccgagtaacccctcaacctggagttccgcccgaggaagcaggggctgcggtagctgccgaatcttctactggtacatggacaaccgtgtggaccgatggacttaccagccttgatcgttacaaaggacgatgctaccacatcgagcctgttgccggagaggaaaatcaatatattgcttatgtagcttaccctttagatctttttgaggagggttctgttactaacatgtttacttccattgtaggtaatgtgtttgggttcaaagctctacgagctctacgcctagaggacttgcgaattcctacttcttatatcaagactttccagggcccgccccacggcatccaagttgagagagataaattgaacaaatacggccgtcccctattgggatgtactattaaacccaaattggggttatccgccaagaactacggtagggcggtttatgaatgtctccgcggtggacttgattttaccaaggatgatgagaacgtgaactcccaaccatttatgcgctggagagaccgtttcttattttgtgccgaagccatttataaagcgcaggccgaaacgggtgaaatcaaaggacattacttgaatgctactgcaggtacatgcgaagaaatgatcaaaagggccgtgtttgccagggaattgggggctcccatcgtaatgcatgactacttaacggggggattcactgcaaatactagcttggctcattattgccgagacaacggcctacttcttcacatccatcgcgcaatgcatgcagttattgatagacagaagaatcatggtatgcactttcgtgtcctagctaaagcgttgcgtctgtctggtggagatcatattcatgctggtaccgtagtaggtaaactggagggggaacgggatatcactttgggttttgttgacttactacgcgatgattttattgaaaaagaccgaagtcgcggtatttatttcactcaagattgggtctctacgccaggtgttctgcccgtggcttcgggtggtattcatgtttggcatatgcctgccttgactgagatctttggggatgattccgtactccaattcggtggaggaactttaggacacccttggggaaatgcacccggtgcggtagctaatcgggtggctttagaagcgtgtgtacaggctcggaatgagggacgtgatcttgctcgtcacggtaatgaaattattcgtgaagctagcaaatggagccctgaattagctgctgcctgcgaggtatggaaggagatctaccttaccccgcccatctggaaatcttggttcaaatactttactcttggatacaagatgctccctctttacatttattgcgattctttctccacgactatcag------aattcgaatagaaaagagaatcgaagattcttcttgttc------------atatataatattcatgtatatgaatgtgaatcggtatttatttttctccataaacaatcttttcatttacgatcaacatcctttggagctgttcttgagcgaacacatttctatggaaaaatggaacatg---------aa------tgattttccgaagaccttatggatgttcaaagacccttttatacattatgtcagatatcaaggaaattctcttctggc------gtcaaaggggactcacc------ttcgtatgaagaaatggcaatcttaccttgtccatttttggcaatctcatttttacttgtggt------ctcagccgaacaggatccatataaacca------attata------caatcattctttctattttct------gagctatct------ttcaagtgtacgccaaaattattccgcagtaaggagtcaaatgttagagaattcatttctaat------agatac------ttc------tataaagaaatttgagaccctagttccaacaattcctctaattggattattggctaagtcgaaattttgtaatgtatttgggcaccctattagtaagccggcccgggccgattcgtccgattctgatattatcagtcgatttgggcgcatatacagaaatctttctcattatt
>Bocageopsis
actcctgaatatgaaaccaaagatactgatatcttggcagcattccgagtaactcctcaacccggagttccgcctgaggaagcaggggctgcggtagctgccgaatcttctactggtacatggacaactgtgtggaccgatggacttaccagccttgatcgttacaaaggacgatgctaccacatcgagcccgttgctggggaggaaaatcaatatatcgcttatgttgcttaccctttagacctttttgaagagggttctgttactaatatgtttacttccattgtaggtaatgtatttgggttcaaagctctacgagctctacgtctggaggacctgcgaattcctacttcttatatcaagactttccagggtccgccccatggcatccaagttgagagagataaattgaacaagtatggccgtcccctattgggatgtactattaaaccaaaattggggttatccgccaagaactacggtagggcggtttatgaatgtctccgcggtggacttgattttaccaaggatgatgagaacgtgaactcccaaccatttatgcgctggagagaccgtttcttattttgtgccgaagcactttttaaagcgcaggccgaaacgggtgaaatcaaaggacattacttgaatgctactgcaggtacatgcgaagaaatgatcaaaagggccgtatttgccagggaattgggagctcccatcgtaatgcatgactacttaacggggggattcactgcaaatactagcttggctcattattgccgagacaacggcctacttctgcacatccatcgcgcaatgcatgcagttattgatagacagaagaatcatggtatgcactttcgtgtactagctaaagcgttacgtatgtctggtggagatcatattcacgctggtaccgtagtaggtaaactggaaggggaacgggacatcactttgggttttgttgatttactacgtgatgattttattgaaaaagaccgaggtcgcggtatttatttcactcaagattgggtctctttgccaggtgttctgcccgtggcttcaggcggtattcatgtttggcatatgcctgccttgaccgagatctttggggatgatgccgtactacaattcggtggaggaactttagggcacccttggggaaatgcacctggtgcagtagctaatcgggtggctttagaagcgtgtgtacaagctcggaatgagggacgtgatcttgctcgtcagggtaatgaaattattcgtgaagctagcaaatggagccctgaattagctgctgcttgtgaggtatggaaggagatcnnnnnnnnnnnnnnnnnnnnnnnnnnnnnnnnnnnnnnnnnnnnnnnnnnnnnnnnnnnnnnnnnnnnnnnnnnnnnnnnnnnnnnnnnnnnnnnnnnnnnnnnnnnnnnnnnnnnnnnnnnnnnnnnnnnnnnnnnnnnnnnnnnnnnnnnnnnnnnnnnnnnnnnnnnnnnnnnnnnnnnnnnnnnnnnnnnnnnnnnnnnnnnnnnnnnnnnnnnnnnnnnnnnnnnnnnnnnnnnnnnnnnnnnnnnnnnnnnnnnnnnnnnnnnnnnnnnnnnnnnnnagaacatt---------aa------tgattttcataagaccctatggttgttcaaggacccttttatgcattatgtcagatatcaaggaaaatccattctggc------tttaaaggggactcatc------ttcgtatgacgaaatggaaatcttaccttgtccgtttttggcaatctcatttttacttgtggt------ctcaaccggacaggatccatataaacca------attata------caatcattctttctattttct------gggctatct------ttcaagtgtacgacgaaatccttcggtggtaaggagtcaaatgttagagaattcatttctaat------agagac------ttc------tataaagaaatttgagaccctaactccaattattcctctgattggatcattggctaaagcgaaattttgtaacgtatcagggcaccctattagtaagccggcccgggccgattcgtccgattctgatattatcaatcgattcgggcggatatacagaaatctttctcattatc
>Cymbopetalum
actcctgaatatgaaaccaaagatactgatatcttggccgcattccgagtaactcctcaacccggagttccgcccgaggaagcaggggctgcggtagctgccgaatcttctactggtacatggacaactgtgtggaccgatggacttaccagtctcgatcgttacaaaggacgatgctaccacatcgagcccgttgctggggaggaaactcaatttattgcttatgtagcttaccctttagacctttttgaagagggttctgttactaacatgtttacttccattgtaggtaatgtctttgggttcaaagctctccgagctctacgtctggaggacttgcgaattcctacttcttatatcaagaccttccagggcccgccccacggcatccaagttgagagagataaattgaacaagtatggccgtcccctactgggatgtactattaaaccaaaactgggcttatccgctaagaactacggtagggcggtttatgaatgtctccgtggtggacttgattttaccaaggatgatgagaatgtgaactcccaaccatttatgcgctggagagaccgtttcttgttttgtgccgaagcactttataaagcgcgggccgaaacaggtgaaatcaaaggacattacctgaatgccactgcaggtacatgcgaagaaatgatcaaaagggccgtatttgccagggaattgggagttcccatcgtaatgcatgactacttaacggggggattcactgcaaatactagcttggctcattattgccgagacaatggcctacttcttcacatccaccgcgcaatgcatgcagttattgatagacagaagaatcatggtatgcactttcgtgtactagctaaagcgttacgtatgtctggtggagatcatattcatgctggtaccgtagtaggtaaactggagggagaacgggacatcactttgggttttgttgatttactacgtgatgattttattgaaaaagaccgaagtcgcggtatttatttcactcaagattgggtctctttgccaggtgttctacccgtggcttcaggcggtattcatgtttggcatatgcctgccttgaccgagatctttggggatgattccgtactacaatttggtggaggaactttaggacacccttggggaaatgcacccggtgcagtagctaatcgggtggctttagaagcgtgtgtacaagcccggaatgagggacgtgatcttgctcgtcagggcaatgaaattattcgtgaagctagcaaatggagcccggaattagctgctgcttgtgaggtatggaaggagatctacctcaccccgtccatctggaaatcttggttcaaatacttcactcttggatacaagatgccccctctttgcatttattgcgattctttctacacgactatcag------aattcgatcaaaaaagagaatcgaagattcttcttgttc------------atatataatatttatgtatatgaatgcgaatcgttatttgtttttctccgtaaacaatcttctcatttacgatcaacatcctttggaactgttcttgagcgaacacatttctatggaaaactagaacatt---------aa------tgattttcagaagaacttatggttgttcaaggacccttttctgcattatgtcagatatcaaggaaaatatattctggc------ttcaaagggaactcatc------ttcgtatgaagaaatggaaatcttaccttgtccgtttttggcaatctcatttttacttgtggt------ctcaaccgaacaggatccatataaacca------actata------caaccattctttttattttct------gggttatct------ttcaagtgtacgacgaaatcctttggtggtaaggagtcaaatgttagagaattcatttctaat------agagac------ttc------tataaataaattggagaccctacttccgattattcctctgattggatcgttgtctaaagggaaattttgtaacgtattggggcaccctattagtaagccggcccgggccgattcgtccgattctgatattatcaatcgatttgggcgcatatacagaaatctttctcattatc
>Diclinanona
actcctgaatatgaaaccaaagatactgatatcttggcagcattccgagtaacccctcaacctggagttccgcccgaggaagcaggggctgcggtagctgccgaatcttctactggtacatggacaactgtgtggaccgatggacttaccagccttgatcgttacaaaggacgatgctaccacatcgagcctgttgctggagaggaaaatcaatatattgcttatgtagcttaccctttagatctttttgaggagggttctgttactaacatgtttacttccatagtaggtaatgtgtttgggttcaaagctctacgagctctacgcctagaagacttgcgaattcctacttcttacatcaagactttccagggaccgccccacggcatccaagttgagagagataaattgaacaagtatggccgtcccctattgggatgtactattaaaccaaaattggggttatccgccaagaactacggtagggcggtttatgaatgtctccgtggtggacttgattttaccaaggatgatgagaacgtgaactcccaaccatttatgcgctggagagaccgtttcttattttgtgctgaagccatttataaagcgcaggccgaaacgggtgaaatcaaaggacattacttgaatgctactgcaggtacatgcgaagaaatgatcaaaagggccgtgtttgccagggaattgggggttcccatcgtaatgcatgactacttaacggggggattcactgcaaatactagcttggctcattattgccgagacaacggcctacttcttcacatccatcgcgcaatgcatgcagttattgatagacagaagaatcatggtatgcactttcgtgtcctagctaaagcgttgcgtatgtctggtggagatcatattcatgctggtaccgtagtaggtaaactggagggggaacgggacatcactttgggttttgttgatttactacgtgatgattttattgaaaaagaccgaagtcgcggtatttatttcactcaagattgggtctctttgccaggtgttctgcccgtggcttcgggcggtattcatgtttggcatatgcctgccttgactgagatctttggggatgattccgtactccaattcggtggaggaactttaggacacccttggggaaatgcacccggtgcagtagctaatcgggtggctttagaagcgtgtgtacaagctcggaatgagggacgtgatcttgctcgtcagggtaatgaaattattcgtgaagctagcaaatggagccctgaattagctgctgcttgtgagatatggaaggagatcnnnnnnnnnnnnnnnnnnnnnnnnnnnnnnnnnnnnnnnnnnnnnnnnnnnnnnnnnnnnnnnnnnnnnnnnnnnnnnnnnnnnnnnnnnnnnnnnnnnnnnnnnnnnnnnnnnnnnnnnnnnnnnnnnnnnnnnnnnnnnnnnnnnnnnnnnnnnnnnnnnnnnnnnnnnnnnnnnnnnnnnnnnnnnnnnnnnnnnnnnnnnnnnnnnnnnnnnnnnnnnnnnnnnnnnnnnnnnnnnnnnnnnnnnnnnnnnnnnnnnnnnnnnnnnnnnnnnnnnnnnnnnnnnnnnnnnnnnnnnnnnnnnnnnnnnnnnnnnnnnnnnnnnnnnnnnnnnnnnnnnnnnnnnnnnnnnnnnnnnnnnnnnnnnnnnnnnnnnnnnnnnnnnnnnnnnnnnnnnnnnnnnnnnnnnnnnnnnnnnnnnnnnnnnnnnnnnnnnnnnnnnnnnnnnnnnnnnnnnnnnnnnnnnnnnnnnnnnnnnnnnnnnnnnnnnnnnnnnnnnnnnnnnnnnnnnnnnnnnnnnnnnnnnnnnnnnnnnnnnnnnnnnnnnnnnnnnnnnnnnnnnnnnnnnnnnnnnnnnnnnnnnnnnnnnnnnnnnnnnnnnnnnnnnnnnnnnnnnnnnnnnnnnnnnnnnnnnnnnnnnnnnnnnnnnnnnnnnnnnnnnnnnnnnnnnnnnnnnnnnnnnnnnnnnnnnnnnnnnnnnnnnnnnnnnnnnnnnnnnnnnnnnnnnnnnnnnnnnnnnnnnnnnnnnnnnnnnnnnnnnnnnnnnnnnnnnnnnnnnnnnnnnnnnnnnnnnnnnnnnnnnnnnnnnnnnnnnnnnnnnnnnnnnnnnnnnn
>Duguetia
actcctgaatatgaaaccaaagatactgatattttggcagcattccgagtaacccctcaacccggagttccgcccgaggaagcgggggctgcggtagctgccgaatcttctactggtacatggacaactgtgtggaccgatggacttaccagccttgatcgttacaaaggacgatgctaccacatcgagcccgttgctggggaggaaaatcaatatattgcttatgtagcttaccctttagatctttttgaagagggttctgttactaacatgtttacttccattgtaggtaatgtatttggattcaaagctctacgagctctacgtctggaggacttgcgaattcctacttcttatgtcaagactttccagggcccgccccacggtatccaagttgagagagataaattgaacaagtatggccgtcccctattgggatgtactattaaaccaaaactggggttatccgccaagaactacggtagggcggtttatgaatgtctccgtggtggacttgattttaccaaggatgatgagaacgtgaactcccaaccctttatgcgctggagagaccgtttcttattttgtgctgaagctctttataaagcgcaggccgaaacaggtgaaatcaaaggacattacttgaatgctactgcaggtacatgcgaagatatgatgaaaagggccatatttgccagggaattgggagctcccatcgtaatgcatgactacttaacggggggattcactgcaaatactagcttggctcattattgccgagacaacggcctacttcttcacatccatcgagcaatgcatgcagttattgatagacagaagaatcatggtatgcactttcgtgtactagctaaagcggtacgtatgtctggtggagatcatgttcatgctggtaccgtagtaggtaaactggaaggggaacgggacatcactttgggttttgttgatttactacgtgatgattttattgaaaaagaccgaagtcgcggtatttatttcactcaagattgggtctctttgccaggtgttctgcccgtggcttcaggcggtattcatgtttggcatatgcctgccttgactgagatctttggggatgattccgtactacaattcggtggaggaactttaggacacccttggggaaatgcacccggtgcagtagctaatcgggtggctgtagaagcgtgtgtacaagctcggaatgagggacgtgatcttgctcgtcagggtaatgaaattattcgtgaagctagcaaatggagccctgaattagctgctgcttgtgaggtatggaaggagatctaccttaccccgcccatctggaaatcctgattcaaatactttactcttggatacaagatgccccctctttgcatttattgcgattctttctccacgactatcag------aattcgaatagaaaagagaatcgaagattcttcttgttc------------atatataattttcatgtatatgaatgtgaatcggtatttgtgtttctccgtaaacaatcttctcatttacgatcaacatcctttggaaccgttcttgagcgaacacatttctatggaaaaatagaacatt---------aa------tgattttcagaagaccctatggttgttcaaggatccttttatgcattatgtcagatatcaaggaaaatccattctggt------ttcaaagggggctcatc------ttcgtatgaagaaatggaaatcttaccttgttcgtttttggcaatctcatttttatttgtggt------ctcaaccggacaggatccatataaacca------attata------caatcattctttctattttct------gggctatct------ttcaagtgtacgacgaaattcttcggtggtaaggagtcaaatgttagagaattcatttctaat------agagac------ccc------tataaagaaatttgagaccctagttccaattattcctctgattggatcgttggctaaagcgaaattttgtaacgtatcggggcaccctattagtaagccggcccgggccgattcgtccgattctgatattatcaatcgatttgggcgcatatacagaaatctttctcattatc
>Ephedranthus
actcctgaatatgaaaccaaagataccgatatcttggcagcattccgagtaactcctcaacccggagttccgcccgaagaagcaggggctgcggtagctgccgaatcttctactggtacatggacaactgtgtggaccgatggacttaccagccttgatcgttacaaaggacgatgctaccacatcgagcccgttgctggggaggaaaatcaatatattgcttatgtagcttaccctttagacctttttgaagagggttctgttactaatatgtttacttccattgtaggtaatgtatttgggttcaaagctctacgagctctacgtctggaggacctgcgaattcctatttcttatgtcaagactttccagggtccgccccatggcatccaagttgagagagataaattgaacaagtatggccgtcccctattgggatgtactattaaaccaaaattggggttatccgccaagaactacggtagggcggtttatgaatgtctccgcggtggacttgattttaccaaggatgatgagaacgtgaactcccaaccatttatgcgctggagagaccgtttcttattttgtgtcgaagccctttttaaagcgcaagccgaaacaggtgaaatcaaaggacattacttgaatgctactgcaggtacatgcgaagaaatgatgaaaagggccgcatgtgccagggaattgggagctcctatcgtaatgcatgactacttaacggggggattcactgcaaatactaccttggctcattattgccgagacaacggcctacttcttcacatccatcgcgcaatgcatgcagttattgatagacagaagaatcatggtatgcactttcgtgtactagctaaagggttacgtatgtctggtggagatcatattcacgctggtaccgtagtaggtaaactggaaggggaacgggacatcactttgggttttgttgatttactacgtgatgattttattgaaaaagaccgaagtcgcggtatttatttcactcaagattgggtctctttgccaggtgttctgcccgtggcttcaggcggtattcatgtttggcatatgcctgccttgaccgagatctttggggatgattccgtactacaattcggtggaggaactttagggcacccttggggaaatgcacctggtgcagtagctaatcgggtggctttagaagcgtgtgtacaagctcggaatgagggacgtgatcttgctcgtcagggtaatgaaattattcgtgaagctagcaaatggagccctgaattagctgctgcttgtgaggtatggaaggagatctacctcaccccgtccatctggaaatcttggttcaaatacttcactcttggatacaagatgctccctctttgcatttattgcgattctttctccacgactatcag------aattcgaatagaaaagagaatcgaagattcttcttgttc------------atatataattttcatgtatatgaatgtgaatcggtatttgtttttctccgtaaacagtctgatcatttacgatcaacatcctttggaactgttcttgagcgaacacatttttttggaaaaatagaacatt---------aa------tgattttcataagaccctatggttgttcaaggacccttttatgcattatgtcagatatcaaggaaaatctattctggc------ttcaaaggggactcatc------ttcgtatgaagaaatggaaatcttaccttgtccgtttttggcaatctcattttgccttgtggt------ctcaaccggacaggatccatataaacca------attata------caatcattctttctattttct------gggctatct------ttcaagtgtacgacgaaatccttcggtggtaaggagtcaaatgttagagaattcatttctaat------agaaac------ttc------tataaagaaatttgagaccctaatgccaattattcctctgattggatcgttggctaaagcgaaattttgtaacgtatcagggcaccctattagtaagccggcccgggccgattcgtccgattctgatattatcaatcgatttgggcggatatacagaaatctttctcattatc
>Fusaea
actcctgaatatgaaaccaaagatactgatatcttggcagcattccgagtaacccctcaacccggagttccgcccgaggaagcaggggctgcggtagctgccgaatcttctaccggtacatggacaactgtgtggaccgatggacttaccagccttgatcgttacaaaggacgatgctaccacatcgaacccgttgctggagaggaaaatcaatttattgcttatgtagcttaccctttagatctttttgaagagggttctgttactaacatgtttacttccattgtaggtaatgtatttgggttcaaagctctgcgagctctacgtctggaagacttgcgaattcctacttcttatgtcaagactttccagggcccgccccacggtatccaagttgagagagataaattgaacaagtatggccgtcccctattgggatgtactattaaaccaaaactggggttatccgccaagaactacggtagggcggtttatgaatgtctccgtggtggacttgattttaccaaggatgatgagaacgtgaactcccaaccatttatgcgctggagagaccgtttctgattttgtgctgaagctatttataaagcgcaggccgaaacaggtgaaatcaaaggacattacttgaatgctactgcaggtacatgcgaagaaatgatgaaaagggccatatttgccagggaattgggagttcccatcgtaatgcatgactacttaacggggggattcactgcaaatactagcttggctcattattgccgagacaacggcctacttcttcacatccatcgcgcaatgcatgcagttattgatagacagaagaatcatggtatgcactttcgtgtactagctaaagcgttacgtatgtctggtggagatcatgttcatgctggtaccgtagtaggtaaactggaaggggagcgggacatcactttgggttttgttgatttactacgtgatgattttattgaaaaagaccgaagtcgcggtatttatttcactcaagattgggtctctctgccaggtgttctgcccgtggcttcaggcggtattcatgtttggcatatgcctgccttgactgagatctttggggatgattccgtactccaattcggtggaggaactttaggacacccttggggaaatgcacctggtgcagtagctaatcgggtggctgtagaagcgtgtgtacaagctcggaatgagggacgtgatcttgctcgtcagggtaatgaaattattcgtgaagctagcaaatggagccctgaattagctgccgcttgtgagatatggaaggagatctaccttaccccgcccatctggaaatcctgattcaaatactttactcttggatacaagatgccccctccttgcatttattgcgattctttctccacgactatcag------aattcgaatagaaaagagaatcgaagattcttcttgttc------------atatataattttcatgtatatgaatgtgaatcggtatttgtgtttctccgcaaacaatcttctcatttacgatcaacatcctttagaactgttcttgagcgaacacatttctatggaaaaatagaacatt---------aa------tgattttcagaagaccctatggttgttcaaggacccttttatgcattatgtcagatatcaaggaaaatccattctggc------ttcaaaggggactcatc------ttcgtatgaagaaatggaaattttaccttgtccgtttttggcaatctcatttttacttgtggt------ctcaaccggacaggatccatataaacca------attata------caatcattctttctattttct------gggctatct------ttcaggtgtacgacgaaattcttcggtggtaaggagtcaaatgttagagaattcatttctaat------agagac------ccc------tataaagaaatttgagaccctagttccaattattcctctgattggatcattggctaaagcgaaattttgtaatgtatcagggcaccctattagtaagccggcccgggccgattcgtccgattctgatattatcaatcgatttgggcgcatatacagaaatctttctcattnnn
>Guatteria
actcctgaatatgaaaccaaagatactgatatcttggcagcattccgagtaacccctcaacccggagttccgcccgaggaagcaggggctgcggtagctgccgaatcttctactggtacatggacaactgtgtggaccgatggacttaccagccttgatcgttacaaaggacgatgctaccacatcgaacccgttgttggggaggaaaatcaatatattgcttatgtagcttaccctttagatctttttgaagagggttctgttactaacatgtttacttccattgtaggtaatgtatttgggttcaaagctctacgagctctacgtctggaggacttgcgaattcctactgcttatatcaagactttccagggcccgccccacggcatccaagttgagagagataaattgaacaaatatggccgtcccctattgggatgtactattaaaccaaaactggggttatccgccaagaactacggtagggcggtttatgaatgtctccgtggtggacttgattttaccaaggatgatgagaacgtgaactcccaaccatttatgcgctggagagaccgtttcttattttgtgctgaagcactttttaaagcgcaggccgaaacgggtgaaatcaaaggacattacttgaatgctactgcaggtacatgcgaagaaatgatgaaaagggccgtatttgccagggaattgggagttcccatcgtaatgcatgactacttaacggggggattcactgcaaatactactttggctcattattgccgagacaacggcctacttcttcacatccatcgcgcaatgcatgcagttattgatagacagaagaatcatggtatgcactttcgtgtactagctaaagcgttacgtatgtctggcggagatcatattcatgctggtaccgtagtaggtaaactggaaggggagcgggatatcactttgggttttgttgatttactacgtgatgattatattgaaaaagaccgaagtcgcggtgtttttttcactcaagattgggtctctttgccaggtgttatacccgtggcttcaggcggtattcatgtttggcatatgcctgccttgactgagatctttggggatgattccgtcctacaattcggcggaggaactttaggacacccttggggaaatgcacctggtgcagtagctaatcgggtggctttagaagcgtgtgtacaagctcggaatgagggacgtgatcttgctcgtcagggtaatgaaattattcgtgaagctagcaaatggagccctgaattggctgctgcttgtgaggtatggaaggagatctacctcaccccgcccatctggaaatcttggttcaaatacttcgctcttggatacaagatgccccctctttgcatttattgcgatcctttctccacgactatcag------aattcgaatagaaaagagaatcaaagattcttcttgttc------------atatataattttcatgtatatgaatgtgaatcagtatttgtttttctccgtaaacaatcttctcatttacgatcaacatcctttgggactgttcttgagcgaacacatttctatggaaaaatagaacatt---------aa------tgattttcagaagaccctatggctgttcaaggatccttttatgcattatgtcagatatcaaggaaaatccattctagc------ctcaaaggggactcatc------ttcgtatgaagaaatggaaatattaccttgtccgtttttggcaatctcatttttacttatggt------ttcaaccggacaggatccatataaacca------attata------caataattctttctattttct------gggctatct------ttcaagcgtacgacgaaattcttcggtggtaagaagtcaaacgttagagaattcatttctaat------agagac------ttc------tgtaaagaaatttgagaccctaattccaataatttctctgattggatcgttgtctaaagcgaaattttgtaacgtatcagggcaccctattagtaagccggccnnnnnnnnnnnnnnnnnnnnnnnnnnnnnnnnnnnnnnnnnnnnnnnnnnnnnnnnnnnnnnnnnnnnnn
>Guatteriopsis
actcctgaatatgaaaccaaagatactgatatcttggcagcattccgagtaacccctcaacccggagttccgcccgaggaagcaggggctgcggtagctgccgaatcttctactggtacatggacaactgtgtggaccgatggacttaccagccttgatcgttacaaaggacgatgctaccacatcgaacccgttgttggggaggaaaatcaatatattgcttatgtagcttaccctttagatctttttgaagagggttctgttactaacatgtttacttccattgtaggtaatgtatttgggttcaaagctctacgagctctacgtctggaggacttgcgaattcctactgcttatatcaagactttccagggcccgccccacggcatccaagttgagagagataaattgaacaaatatggccgtcccctattgggatgtactattaaaccaaaactggggttatccgccaagaactacggtagagcggtttatgaatgtctccgtggtggacttgattttaccaaggatgatgagaacgtgaactcccaaccatttatgcgctggagagaccgtttcttattttgtgctgaagcactttttaaagcgcaggccgaaacnggtgaaatcaaaggacattacttgaatgctactgcaggtacatgcgaagaaatgatgaaaagggccgtatttgccagggaattgggagttcccatcgtaatgcatgactacttaacggggggattcactgcaaatactactttggctcattattgccgagacaacggcctacttcttcacatccatcgcgcaatgcatgcagttattgatagacagaagaatcatggtatgcactttcgtgtactagctaaagcgttacgtatgtctggcggagatcatattcatgctggtaccgtagtaggtaaactggaaggggagcgggatatcactttgggttttgttgatttactacgtgatgattatattgaaaaagaccgaagtcgcggtatttttttcactcaagattgggtctctttgccaggtgttatacccgtggcttcaggcggtattcatgtttggcatatgcctgccttgacggagatctttggggatgattccgtcctacaattcggcggaggaactttaggacacccttggggaaatgcacctggtgcagtagctaatcgggtggctgtagaagcgtgtgtacaagctcggaatgagggacgtgatcttgctcgtcagggtaatgaaattattcgtgaagctagcaaatggagccctgaattggctgctgcttgtgaggtatggaaggagatctacctcaccccgcccatctggaaatcttggttcaaatacttcgctcttggatacaagatgccccctctttgcatttattgcgatcctttctccacgactatcag------aattcgaatagaaaagagaatcaaagattcttcttgttc------------atatataattttcatgtatatgaatgtgaatcagtatttgtttttctccgtaaacaatcttctcatttacgatcaacatcctttgggactgttcttgagcgaacacatttctatggaaaaatagaacatt---------aa------tgattttcagaagaccctatggctgttcaaggatccttttatgcattatgtcagatatcaaggaaaatccattctagc------ctcaaaggggactcatc------ttcgtatgaagaaatggaaatattaccttgtccgtttttggcaatctcatttttacttatggt------ttcaaccggacaggatccatataaacca------attata------caataattctttctattttct------gggctatct------ttcaagcgtacgacgaaattcttcggtggtaagaagtcaaacgttagagaattcatttctaat------agagac------ttc------tataaagaaatttgagaccctaattccaataatttctctgattggatcgttgtctaaagcgaaattttgtaacgtatcagggcaccctattagtaagccggcccgggccgattcgtctgattctgatattatcaatcgatttgggcgcatatacagaaatctttctcattatc
>Klarobelia
actcctgaatatgaaaccaaagatactgatatcttggcagcattccgagtaactcctcaacccggagttccgcctgaggaagcaggggctgcggtagctgccgaatcttctactggtacatggacaactgtgtggaccgatggacttaccagccttgatcgttacaaaggacgatgctaccacattgagcccgttgctggggaggaaaatcaatatattgcttatgtagcttaccctttagacctttttgaagagggttctgttactaatatgtttacttccattgtaggtaatgtatttgggttcaaagctctacgagctctacgtctggaagacttgcgaattcctacttcttatgtcaagactttccagggtccgccccatggcatccaagttgagagagataaattgaacaagtatggccgtcccctattgggatgtactattaaaccaaaattggggttatccgccaagaactacggtagggcggtttatgaatgtctccgcggtggacttgattttaccaaggatgatgagaacgtgaactcccaaccatttatgcgctggagagaccgtttcttattttgtgccgaagcactttataaagcgcaggccgaaacaggtgaaatcaaaggacattacttgaatgctactgcaggtacatgcgaagaaatgatgaaaagggccgcatgtgccagggaattgggagttcctatcgtaatgcatgactacttaacggggggtttcactgcaaatactaccttggctcgttattgccgagacaacggcctacttcttcacatccatcgcgcaatgcatgcagttattgatagacagaagaatcatggtatgcactttcgtgtactagctaaagcgttacgtatgtctggtggagatcatattcacgctggtaccgtagtaggtaaactggaaggggaacgggacatcactttgggttttgttgatttactacgtgatgattttattgaaaaagaccgaagtcgcggtatttatttcactcaagattgggtctctttgccaggtgttctgcccgtggcttcaggcggtattcatgtttggcatatgcctgccttgaccgagatctttggggatgattccgtactacaattcggtggaggaactttagggcacccttggggaaatgcacctggtgcagtagctaatcgggtggctttagaagcgtgtgtacaagctcggaatgagggacgtgatcttgctcgtcagggtaatgaaattattcgtgaagctagcaaatggagccctgaattagctgctgcttgtgaggtatggaaggagatctaccttaccccgtccatctggaaatcttggttcaaatacttcactcttggatacaagatgctccctctttgcatttattgcgattctttctccacgactatcag------aattcgaatagaaaagagaatcgaagattcttcttgttc------------atatataattttcatgtatatgaatgtgaatcggtatttgtttttctccgtaaacaatctgatcatttacgatcaacatcctttggaactgttcttgagcgaacacatttttatggaaaaatagaacatt---------aa------tgattttcataagaccctatggttgttcaaggacccttttatgcattatgtcagatatcaaggaaaatctattctggc------ttcaaaggggactcatc------ttcgtatgaagaaatggaaatcttaccttgtccgtttttggcaatctcatttttacttgtggt------ctcaaccggacaggatccatataaacca------attata------caatcattctttctattttct------gggctatct------ttcaagtgtacgacgaaatccttcggtggtaaggagtcaaatgttagaaaattcatttctaat------agaaac------ttc------tataaagaaatttgagaccctaatgccaattattcctctgattggatcattggctaaagcgaaattttgtaacgtatcagggcaccctattagtaagccggcccgggccgattcgtccgattctgatattatcaatcgatttgggcggatatacagaaatctttctcattatc
>Malmea
actcctgaatatgaaaccaaagatactgatatcttggcagcattccgagtaactcctcaacccggagttccgcctgaggaagcaggggctgcggtagctgccgaatcttctactggtacatggacaactgtgtggaccgatggacttaccagccttgatcgttacaagggacgatgctaccacatcgagcccgttgctggggaggaaaatcaatatattgcttatgtagcttaccctttagacctttttgaagagggttctgttactaatatgtttacttccattgtaggtaatgtatttgggttcaaagctctacgagctctacgtctggaggacctgcgagttcctacttcttatatcaagactttccagggtccgccccatggcatccaagttgagagagataaattgaacaagtatggtcgtcccctattgggatgtactattaaaccaaaattggggttatccgccaagaactacggtagggcggtttatgaatgtctccgcggtggacttgattttaccaaggatgatgagaacgtgaactcccaaccatttatgcgctggagagaccgtttcttattttgtgccgaagcgctttttaaagcgcaggccgaaacaggtgaaatcaaaggacattacttgaatgctactgcaggtacatgcgaagaaatgatcaaaagggccgtatttgccagggaattgggagctcccatcgtaatgcatgactacttaacggggggattcactgcaaatactagcttggctcattattgccgagacaacggactacttcttcacatccatcgcgcaatgcatgcagttattgatagacagaagaatcatggtatgcactttcgtgtactagctaaagcgttacgtatgtctggtggagatcatattcacgctggtaccgtagtaggtaaactggaaggggaacgggacatcactttgggttttgttgatttactacgcgatgattttattgaaaaagaccgaagtcgcggtatttatttcactcaagattgggtctctttgccaggtgttctgcccgtggcttcaggcggtattcatgtttggcatatgcctgccttgaccgagatctttggggatgattccgtactacaattcggtggaggaactttagggcacccttggggaaatgcacctggtgcagtagctaatcgggtggctttagaagcgtgtgtacaagctcggaatgagggacgtgatcttgctcgtcagggtaatgaaattattcgtgaagctagcaaatggagccctgaattagctgctgcttgtgagatatggaaggagatctacctcaccccgtccatctggaaatcttggttcaaatacttcactcttggatacaagatgctccctctttgcatttattgcgattctttctccacgactatcag------aattcgaataggaaagagaatcgaagattcttcttgttc------------atatataattttcatgtatatgaatgtgaatcggtatttgtttttctccgtaaacaatccgatcatttgcgatcaacatcctttggaactgttcttgagcgaacacatttttatggaaaaatagaacatt---------aa------tgattttcataagactctgtggttgttcaaggacccttttatgcattatgtcagatatcaaggaaaatccattctggc------ttcaaaggggactcatc------ttcgtatgaagaaatggaaatcttaccttgtctgtttttggcaatctcatttttacttgtggt------ctcaaccggacaggatccatataaacca------attata------caataattctttctattttct------gggctatct------ttcaagtgtacgacgaaatctttcggtggtgaggagtcaaatgttagagaattcatttttaat------agagac------ttc------tataaagaaattcgagaccctaattccaattattcctctgattggatcgttggctaaagcgaaattttgtaacgtatcagggcaccctattagtaagccggcccgggccgattcgtccgattctgatattatcaatcgatttgggcggatatacagaaatctttctcattatc
>Mosannona
actcctgaatatgaaaccaaagatactgatatcttggcagcattccgagtaactcctcaacccggagttccgcctgaggaagcaggggctgcggtagctgccgaatcttctactggtacatggacaactgtgtggaccgatggacttaccagccttgatcgttacaaaggacgatgctaccacatcgagcccgttgctggggaggaaaatcaatatattgcttatgtagcttaccctttagacctttttgaagagggttctgttactaatatgtttacttccattgtaggtaatgtatttgggttcaaagctctacgagctctacgtctggaggacctgcgaattcctacttcttatatcaagactttccagggtccgccccatggcatccaagttgagagagataaattgaacaagtatggccgtcccctattgggatgtactattaaaccaaaattggggttatccgccaagaactacggtagggcggtttatgaatgtctccgcggtggacttgattttaccaaggatgatgagaacgtgaactcccaaccatttatgcgctggagagaccgtttcttattttgtgccgaagccctttttaaagcgcaggccgaaacgggtgaaatcaaaggacattacttgaatgctactgcaggtacatgcgaagaaatgatgaaaagggccatatttgccagggaattgggagctcctatcgtaatgcatgactacttaacggggggattcactgcaaatactaccttggctcattattgccgagacaacggcctacttcttcacatccatcgcgcaatgcatgcagttattgatagacagaagaatcatggtatgcactttcgtgtactagctaaagcgttacgtatgtctggtggagatcatattcacgctggtaccgtagtaggtaaactggaaggggaacgggacatcactttgggttttgttgatttactacgtgatgattttattgaaaaagaccgaagtcgcggtatttatttcactcaagattgggtctctttgccaggtgttctgcccgtggcttcaggcggtattcatgtttggcatatgcctgccttgaccgagatctttggggatgattccgtactacaattcggcgggggaactttagggcacccttggggaaatgcacctggtgcagtagctaatcgggtggctttagaagcgtgtgtacaagctcggaatgagggacgtgatcttgctcgtcagggtaatgaaattattcgtgaagctagcaaatggagccctgaattagctgctgcttgtgaggtatggaaggagatctacctgaccccgtccatctggaaatcttggttcaaatacttcactcttggatacaagatgctccctctttgcatttattgcgattctttcttcacgactatcag------aattcgaatagaaaagagaatcgaagattcttcttgttc------------atatataattttcatgtatatgaatgcgaatcggtatttgtttttctccgtaaacaatctgatcatttacgatcaacatcctttggaactgttcttgagcgaacacatttttatggaaaaatagaacatt---------aa------tgattttcataagaccctatggttgttcaaggacccttttatgcattatgtcagatatcaaggaaaatctattctggc------ttcaaaggggactcatc------ttcgtatgaagaaatggaaatcttactttgtccgtttttggcaatctcatttttacttgtggt------ctcaaccggacaggatccatataaacca------attata------caatcattctttctattttct------gggctatct------ttcaagtgtacgacgaaatccttcggtggtaaggagtcaaatgttagagaattcatttctaat------agagac------ttc------tataaggaaatttgagaccctaatgccgattattcctctgattggatcattggctaaagcgaaattttgtaacgtatcagggcaccctattagtaagccggcccgggccgatttgtccgattctgatattctcaatcgatttgggcggatatacagaaatctttctcattatc
>Onychopetalum
actcctgaatatgaaaccaaagatactgatatcttggcagcattccgagtaactcctcaacccggagttccgcctgaggaagcaggggctgcggtagctgccgaatcttctactggtacatggacaactgtgtggaccgatggacttaccagccttgatcgttacaaaggacgatgctaccacatcgagcccgttgctggggaggaaaatcaatatatcgcttatgttgcttaccctttagacctttttgaagagggttctgttactaatatgtttacttccattgtaggtaatgtatttgggttcaaagctctacgagctctacgtctggaggacctgcgaattcctacttcttatatcaagactttccagggtccgccccatggcatccaagttgagagagataaattgaacaagtatggccgtcccctattgggatgtactattaaaccaaaattggggttatccgccaagaactacggtagggcggtttatgaatgtctccgcggtggacttgattttaccaaggatgatgagaacgtgaactcccaaccatttatgcgctggagagaccgtttcttattttgtgccgaagcactttttaaagcgcaggccgaaacgggtgaaatcaaaggacattacttgaatgctactgcaggtacatgcgaagaaatgataaaaagggccgtatttgccagggaattgggagctcccatcgtaatgcatgactacttaacggggggattcactgcaaatactagcttggctcattattgccgagacaacggcctacttctgcacattcatcgcgcaatgcatgcagttattgatagacagaagaatcatggtatgcactttcgtgtactagctaaagcgttacgtatgtctggtggagatcatattcacgctggtaccgtagtaggtaaactggaaggggaacgggacatcactttgggttttgttgatttactacgtgatgattttattgaaaaagaccgaagtcgcggtatttatttcactcaagattgggtctctttgccaggtgttctgcccgtggcttcaggcggtattcatgtttggcatatgcctgccttgaccgagatctttggggatgatgccgtactacaattcggtggaggaactttagggcacccttggggaaatgcacctggtgcagtagctaatcgggtggctttagaagcgtgtgtacaagctcggaatgagggacgtgatcttgctcgtcagggtaatgaaattattcgtgaagctagcaaatggagccctgaattagctgctgcttgtgaggtatggaaggaaatctacctcaccccgtccatctggaaatcttggttcaaatacttcactcttggatacaagatgctccctctttgcatttattgcgatcctttctccacgactatcag------aattcgaatggaaaagagaatcgaagattcttcttgttc------------atatataattttcatgtatatgaatgtgaatcggtatttgtttttctccgtaaacaatctgatcatttacgatcaacatcctttggaactgttcttgagcgaacacatttttatggaaaaatagaacatt---------aa------tgattttcataagaccctatggttgttcaaggacccttttatgcattatgtcagatatcaaggaaaatccattctggc------tttaaaggggactcatc------ttcgtatgacgaaatggaaatcttaccttgtccgtttttggcaatctcatttttacttgtggt------ctcaaccggacaggatccatataaacca------attata------caatcattctttctattttct------gggctatct------ttcaagtgtacgacgaaatccttcggtggtaaggagtcaaatgttagagaattcatttctaat------agagac------ttc------tataaagaaatttgagaccctaactccaattattcctctgattggatcattggctaaagcgaaattttgtaacgtatcagggcaccctattagtaagccggcccgggccgattcgtccgattctgatattatcaatcgattcgggcggatatacagaaatctttctcattatc
>Oxandra
actcctgaatatgaaaccaaagatactgatatcttggcagcattccgagtaactcctcaacccggagttccgcctgaggaagcaggggctgcggtagctgccgaatcttctactggtacatggacaactgtgtggaccgatggacttaccagccttgatcgttacaaaggacgatgctaccacatcgagcccgttgctggggaggaaaatcaatatattgcttatgtagcttaccctttagacctttttgaagagggttctgttactaatatgtttacttccattgtaggtaatgtatttgggttcaaagctctacgagctctacgtctggaggacctgcgaattcccacttcttatatcaagactttccagggtccgccccatggcatccaagttgagagagataaattgaacaagtatggtcgtcccctattgggatgtactattaaaccaaaattggggttatccgccaagaactacggtagggcggtttatgaatgtctccgcggtggacttgattttaccaaggatgatgagaacgtgaactcccaaccatttatgcgctggagagaccgtttcttattttgtaccgaagccctttttaaagcgcaggccgaaacaggtgaaatcaaaggacattacttgaatgctactgcaggtacatgcgacgaaatgatgaaaagggccgcatgtgccagggaattgggagttcctatcgtaatgcatgactacttaacggggggattcactgcaaatactaccttggctcattattgccgagacaacggcctacttcttcacatccatcgcgcaatgcatgcagttattgatagacagaagaatcatggtatgcacttccgtgtactagctaaagcgttacgtatgtctggtggagatcatattcacgctggtaccgtagtaggtaaactggaaggggaacgggacatcactttgggttttgttgatttactacgtgatgattttattgaaaaagaccgaagtcgcggtatttatttcactcaagattgggtctctttgccaggtgttctgcccgtggcttcaggcggtattcatgtttggcatatgcctgccttgaccgagatctttggggatgattccgtactacaattcggtggaggaactttagggcacccttggggaaatgcacctggtgcagtagctaatcgggtggctttagaagcgtgtgtacaagctcggaatgagggacgtgatcttgctcgtcagggtaatgaaattattcgtgaagctagcaaatggagccctgaattagctgctgcttgtgaggtatggaaggagatctaccttaccccgtccatctggaaatcttggttcaaatacttcactcttggatacaagatgctccctctttgcatttattgcgattctttctccacggctatcag------aattcgaatagaaaagagaatcgaagattcttcttgttc------------atatataattttcatgtatatgaatgtgaatcggtatttgtttttctccgtaaacaatctgatcatttacgatcaacatcctttggaactgttcttgagcgaacacatttttatggaaaactagaacatt---------aa------tgattttcataagaccctatggttgttcaaggacccttttatgcattatgtcagatatcaaggaaaatctattctggc------ttcaaaggggactcatc------ttcgtatgaagaaatggaaatcttaccttgtccgtttttggcaatctcatttttacttgtggt------ctcaaccggacaggatccatataaacca------attata------caatcattctttctattttct------gggctatct------ttcaagtgtacgacgaaatgcttcggtggtaaggtgtcaaatgttagagaattcatttctaat------agaaat------ttc------tataaagaaatttgagaccctaatgccaattattcctctgattggatcattggctaaagcgaaattttgtaacgtatcagggcaccctattagtaagccggcccgggccgattcgtccgattctgatattatcaatcgatttgggcggatatacagaaatctttctcattatc
>Porcelia
actcctgaatatgaaaccaaagatactgatatcttggccgcattccgagtaactcctcaacccggagttccacccgaggaagcaggggctgcggtagctgccgaatcttctactggtacatggacaactgtgtggaccgatggacttaccagccttgatcgttacaaaggacgatgctaccacatcgagcccgttgctggggaggaaaatcaatatattgcttatgtagcttaccctttagacctttttgaagagggttctgttactaacatgtttacttccattgtaggtaatgtttttgggttcaaagctctccgagctctacgtctggaggacttgcgaattcctacttcttatatcaagactttccagggcccgccccacggcatccaagttgagagagataaattgaacaagtatggccgtcccctactgggatgtactattaaaccaaaactaggcttatccgccaagaactacggtagggcggtttatgaatgtctccgtggtggacttgattttaccaaggatgatgagaacgtgaactcccaaccatttatgcgctggagagaccgtttcttgttttgtgccgaagcactttataaagcgcaggccgaaacaggtgaaatcaaaggacattacctgaatgccactgcaggtacatgcgaagaaatgatcaaaagggccgtatttgccagggaattgggagctcccatcgtaatgcatgactacttaacggggggattcactgcaaatactagcttggctcattattgccgagacaacggcctacttcttcacatccaccgcgcaatgcatgcagttattgatagacagaagaatcatggtatgcactttcgtgtactagctaaagcgttacgtatgtctggtggagatcatattcatgctggtaccgtagtaggtaagctggagggagaacgggacatcactttgggttttgttgatttactacgtgatgattttattgaaaaagaccgaagtcgcggtatttatttcactcaagattgggtctctttgccaggtgttctgcccgtggcttcaggcggtattcatgtttggcatatgcctgccttgaccgagatctttggggatgattccgtactacaatttggtggaggaactttaggacacccttggggaaatgcacccggtgcagtagctaatcgggtggctttagaagcgtgcgtacaagcccggaatgagggacgtgatcttgctcgtcagggcaatgaaattattcgtgaagctagcaaatggagtccggaattagctgctgcttgtgaggtatggaaggagatcnnnnnnnnnnnnnnnnnnnnnnnnnnnnnnnnnnnnnnnnnnnnnnnnnnnnnnnnnnnnnnnnnnnnnnnnnnnnnnnnnnnnnnnnnnnnnnnnnnnnnnnnnnnnnnnnnnnnnnnnnnnnnnnnnnnnnnnnnnnnnnnnnnnnnnnnnnnnnnnnnnnnnnnnnnnnnnnnnnnnnnnnnnnnnnnnnnnnnnnnnnnnnnnnnnnnnnnnnnnnnnnnnnnnnnnnnnnnnnnnnnnnnnnnnnnnnnnnnnnnnnnnnnnnnnnnnnnnnnnnnnnnnnnnnnnnnnnnnnnnnnnnnnnnnnnnnnnnnnnnnnnnnnnnnnnnnnnnnnnnnnnnnnnnnnnnnnnnnnnnnnnnnnnnnnnnnnnnnnnnnnnnnnnnnnnnnnnnnnnnnnnnnnnnnnnnnnnnnnnnnnnnnnnnnnnnnnnnnnnnnnnnnnnnnnnnnnnnnnnnnnnnnnnnnnnnnnnnnnnnnnnnnnnnnnnnnnnnnnnnnnnnnnnnnnnnnnnnnnnnnnnnnnnnnnnnnnnnnnnnnnnnnnnnnnnnnnnnnnnnnnnnnnnnnnnnnnnnnnnnnnnnnnnnnnnnnnnnnnnnnnnnnnnnnnnnnnnnnnnnnnnnnnnnnnnnnnnnnnnnnnnnnnnnnnnnnnnnnnnnnnnnnnnnnnnnnnnnnnnnnnnnnnnnnnnnnnnnnnnnnnnnnnnnnnnnnnnnnnnnnnnnnnnnnnnnnnnnnnnnnnnnnnnnnnnnnnnnnnnnnnnnnnnnnnnnnnnnnnnnnnnnnnnnnnnnnnnnnnnnnnnnnnnnnnnnnnnnnnnnnnnnnnnnnnnnnnn
>Pseudomalmea
actcctgaatatgaaaccaaagatactgatatcttggcagcattccgagtaactcctcaacccggagttccgcctgaggaagcaggggctgcggtagctgccgaatcttctactggtacatggacaactgtgtggaccgatggacttaccagccttgatcgttacaaaggacgatgctaccacattgagcccgttgctggggaggaaaatcaatatattgcttatgtagcttaccctttagacctttttgaagagggttctgttactaatatgtttacttccattgtaggtaatgtatttgggttcaaagctctacgagctctacgtctggaagacttgcgaattcctacttcttatgtcaagactttccagggtccgccccatggcatccaagttgagagagataaattgaacaagtatggccgtcccctattgggatgtactattaaaccaaaattggggttatccgccaagaactacggtagggcggtttatgaatgtctccgcggtggacttgattttaccaaggatgatgagaacgtgaactcccaaccatttatgcgctggagagaccgtttcttattttgtgccgaagcactttataaagcgcaggccgaaacaggtgaaatcaaaggacattacttgaatgctactgcaggtacatgcgaagaaatgatgaaaagggccgcatgtgccagggaattgggagttcccatcgtaatgcatgactacttaacggggggattcactgcaaatactaccttggctcattattgccgagacaacggcctacttcttcacatccatcgcgcaatgcatgcagttattgatagacagaagaatcatggtatgcactttcgtgtactagctaaagcgttacgtatgtctggtggagatcatattcacgctggtaccgtagtaggtaaactggaaggggaacgggacatcactttgggttttgttgatttactacgtgatgattttattgaaaaagaccgaagtcgcggtatttatttcactcaagattgggtctctttgccaggtgttctgcccgtggcttcaggcggtattcatgtttggcatatgcctgccttgaccgagatctttggggatgattccgtactacaattcggtggaggaactttagggcacccttggggaaatgcacctggtgcagtagctaatcgggtggctttagaagcgtgtgtacaagctcggaatgagggacgtgatcttgctcgtcagggtaatgaaattattcgtgaagctagcaaatggagccctgaattagctgctgcttgtgaggtatggaaggagatctaccttaccccgtccatctggaaatcttggttcaaatacttcactcttggatacaagatgctccctctttgcatttattgcgattctttctccacgactatcag------aattcgaatagaaaagagaatcgaagattcttcttgttt------------atatataattttcatgtatatgaatgtgaatcggtatttgtttttctccgtaaacaatctgatcatttacgatcaacatcctttggaactgttcttgagcgaacacatttttatggaaaaatagaacatt---------aa------tgattttcataagaccctatggttgttcaaggacccttttatgcattatgtcagatatcaaggaaaatctattctggc------ttcaaaggggactcatc------ttcgtatgaagaaatggaaatcttaccttgtccgtttttggcaatctcatttttacttgtggt------ctcaaccggacaggatccatataaacca------attata------caatcattctttctattttct------gggctatct------ttcaagtgtacgacgaaatccttcggtggtaaggagtcaaatgttagagaattcatttctaat------agaaac------ttc------tataaagaaatttgagaccctaatgccaattattcctctgattggatcattggctaaagcgaaattttgtaacgtatcagggcaccctattagtaagccggcccgggccgattcgtccgattctgatattatcaatcgatttgggcggatatacagaaatctttctcattatc
>Pseudoxandra
actcctgaatatgaaaccaaagatactgatatcttggcagcattccgagtaactcctcaacccggagttccgcctgaggaagcaggggctgcggtagctgccgaatcttctactggtacatggacaactgtgtggaccgatggacttaccagccttgatcgttacaaaggacgatgctaccacatcgagcccgttgctggggaggaaaatcaatatattgcttatgtagcttaccctttagacctttttgaagagggttctgttactaatatgtttacttccattgtaggtaatgtatttgggttcaaagctctacgagctctacgtctggaggacctgcgaattcctatttcttatgtcaagactttccagggtccgccccatggcatccaagttgagagagataaattgaacaagtatggccgtcccctattgggatgtactattaaaccaaaattggggttatccgccaagaactacggtagggcggtttatgaatgtctccgcggtggacttgattttaccaaggatgatgagaacgtgaactcccaaccatttatgcgctggagagaccgtttcttattttgtgccgaagcactttttaaagcgcaggccgaaacaggtaaaatcaaaggacattacttgaatgctactgcaggtacatgcgaagaaatgatgaaaagggccatatttgccagggaattgggagctcccatcgtaatgcatgactacttaacggggggattcactgcaaatactagcttggctcattattgccgagacaacggcctacttcttcacatccatcgcgcaatgcatgcagttattgatagacagaagaatcatggtatgcactttcgtgtactagctaaagcgttacgtatgtctggtggagatcatattcacgctggtaccgtagtaggtaaactggaaggggaacgggacatcactttgggttttgttgatttactacgtgatgattttattgaaaaagaccgaagtcgcggtatttatttcactcaagattgggtctctttgccaggtgttctgcccgtggcttcaggcggtattcatgtttggcatatgcctgccttgaccgagatctttggggatgattccgtactacaattcggtggaggaactttagggcacccttggggaaatgcacctggtgcagtagctaatcgggtggctttagaagcgtgtgtacaagctcggaatgagggacgtgatcttgctcgtcagggtaatgaaattattcgtgaagctagcaaatggagccctgaattagctgctgcttgtgaggtatggaaggagatcnnnnnnnnnnnnnnnnnnnnnnnnnnnnnnnnnnnnnnnnnnnnnnnnnnnnnnnagatgccccctctttgcatttattgcgattctttctccacgactatcag------aattcgaatagaaaagagaatcgaagattcttcttgttc------------atatataattttcatgtatatgaatgtgaattggtatttgtttttctccgtaaacaatctgatcatttacgatcaacatcctttggaactgttcttgagcgaacacatttttatggaaaaatagaactat---------aa------tgattttcataagaccctatggttgttcaaagacccttttatgcattatgtcagatatcaaggaaaatccattctggc------ttcaaaggggactcatc------ttcgtatgaagaaatggaaatcttaccttgtccgtttttggcaatctcatttttacttgtggt------ctcaaccggacaggatccatataaacca------attata------caatcattctttctattttct------gggctatct------ttcaagtgtacgacgaaatccttcggtggtaaggagtcaaatgttagagaattcatttctaat------agagac------ttc------tataaagaaatttgagaccctaattccaattattcctctgattggatcattggctaaagcgaaattttgtaacgtatcagggcaccctattagtaagtcggcccgggccgattcgtccgattgtgatatnnnnnnnnnnnnnnnnnnnnnnnnnnnnnnnnnnnnnnnnnnnn
>Rollinia
actcctgaatatgaaaccaaagatactgatatcttggcagcattccgagtaacccctcaacctggagttccgcccgaggaagcaggggctgcagtagctgccgaatcttctactggtacatggacaaccgtgtggaccgatggacttaccagccttgatcgttacaaaggacgatgctaccacattgagcctgttgccggagaggaaaatcaatatattgcttatgtagcttaccctttagatctttttgaggagggttctgttactaacatgtttacttccattgtaggtaatgtgtttgggttcaaagctctacgagctctacgcctagaggacttgcgaattcctacttcttatatcaagactttccagggcccgccccacggcatccaagttgagagagataaattgaacaagtatggccgtccactattgggatgtactattaaacccaaattgggtttatccgccaagaactacggtagggcggtttatgaatgtctccgcggtggacttgattttaccaaggatgatgagaacgtgaactcccaaccatttatgcgctggagagaccgtttcttattttgtgctgaagcgctttttaaagcgcaggccgaaacgggtgaaatcaaaggacattacttgaatgctactgcaggtacatgcgaagaaatgatcaaaagggccgtgtttgccagggaattgggggctcccatcgtaatgcatgactacttaacggggggattcactgcaaatactagcttggctcattattgccgagacaacggcctgcttcttcacatccatcgcgcaatgcatgcagttattgatagacagaagaatcatggtatgcactttcgtgtcctagctaaagcgttgcgtctgtctggtggagatcatattcatgctggtaccgtagtaggtaaactggagggggaacgggatatcactttgggttttgttgacttactacgcgatgattttattgaaaaagaccgaagtcgcggtatttatttcactcaagattgggtctctacgccaggtgttctgcccgtggcttcgggcggtattcatgtttggcatatgcctgccttgactgagatctttggggatgattccgtactacaattcggtggaggaactttaggacacccttggggaaatgcacccggtgcggtagctaatcgggtggctttagaagcgtgtgtacaggctcggaatgagggacgtgatcttgctcgtcagggtaatgaaattattcgtgaagctagcaaatggagccctgaattagctgctgcctgtgaggtatggaaggagatctaccttaccccgcccatctggaaatcttggttcaaatacttcactcctggatacaagatgctccctctttacatttattgcgattctttctccacgactctcag------aattcgaatagaaaagagaatcgaagattcttcttgttc------------atatataatattcatgtatatgaatgtgaatcggtatttgtttttctccgtaaacaatctgatcatttacgatcaacatcctttggaactgttcttgagcgaacacatttctatggaaaaatagaacatg---------aa------taattttcagaagaccttatgggtgttcaaagacccttttatgcattatgtcagatatcaaggaaattctcttctggc------gtcaaaggggactcatc------ttcgtatgaagaaatggaaatcttaccttgttaacttttggcaatctcatttttacttgtggt------ctcaaccgaacaggatccatataaaccg------attata------caatcattctttctattttct------gagctatct------ttcaagtgtacgccaaaattattccgcagtaaggagtcaaatgttagagaattcatttctaat------agatac------ttc------tataaagaaatttgagaccctagttccaacaattcctctgattggattattggctaaggcgaaattttgtaatgtatttgggcaccctattagtaagccggcccgggccgattcgtccgattctgatattatcagtcgatttgggcgcatatacagaaatctttctcattatt
>Ruizodendron
actcctgaatatgaaaccaaagatactgatatcttggcagcattccgagtaactcctcaacccggagttccgcctgaggaagcaggggctgcggtagctgccgaatcttctactggtacatggacaactgtgtggaccgatggacttaccagccttgatcgttacaaaggacgatgctaccacatcgagcccgttgctggggaggaaaatcaatatattgcttatgtagcttaccctttagacctttttgaagagggttctgttactaatatgtttacttccattgtaggtaatgtatttgggttcaaagctctacgagctttacgtctggaggacctgcgaattcctacttcttatatcaagactttccagggtccgccccatggcatccaagttgagagagataaattgaacaagtatggccgtcccctattgggatgtactattaaaccaaaattggggttatccgccaagaactacggtagggcggtttatgaatgtctccgcggtggacttgattttaccaaggatgatgagaacgtgaactcccaaccatttatgcgctggagagaccgtttcttattttgtgccgaagccctttttaaagcgcaggccgaaacaggtgaaatcaaaggacattacttgaatgctactgcaggtacatgcgaagaaatgatgaaaagggccgcatgtgccagggaattgggagctcctatcgtaatgcacgactacttaacggggggattcactgcaaatactaccttggctcattattgccgagacaacggcctacttcttcacatccatcgcgcaatgcatgcagttattgatagacagaagaatcatggtatgcactttcgtgtactagctaaagcgttacgtatgtctggtggagatcatattcacgctggtaccgtagtaggtaaactggaaggggaacgggacatcactttgggttttgttgatttactacgtgatgattttattgaaaaagatcgaagtcgcggtatttatttcactcaagattgggtctctttgccaggtgttctgcccgtggcttcaggcggtattcatgtttggcatatgcctgccttgaccgagatctttggggatgattccgtactacaattcggtggaggaactttagggcacccttggggaaatgcacctggtgcagtagctaatcgggtggctttagaagcgtgtgtacaagctcggaatgagggacgtgatcttgctcgtcagggtaatgaaattattcgtgaagctagcaaatggagccctgaattagctgctgcttgtgaggtatggaaggagatcnnnnnnnnnnnnnnnnnnnnnnnnnnnnnnnnnnnnnnnnnnnnnnnnnnnnnnnnnnnnnnnnnnnnnnnnnnnnnnnnnnnnnnnnnnnnnnnnnnnnnnnnnnnnnnnnnnnnnnnnnnnnnnnnnnnnnnnnnnnnnnnnnnnnnnnnnnnnnnnnnnnnnnnnnnnnnnnnnnnnnnnnnnnnnnnnnnnnnnnnnnnnnnnnnnnnnnnnnnnnnnnnnnnnnnnnnnnnnnnnnnnnnnnnnnnnnnnnnnnnnnnnnnnnnnnnnnnnnnnnnnnnnnnnnnnnnnnnnnnnnnnnnnnnnnnnnnnnnnnnnnnnnnnnnnnnnnnnnnnnnnnnnnnnnnnnnnnnnnnnnnnnnnnnnnnnnnnnnnnnnnnnnnnnnnnnnnnnnnnnnnnnnnnnnnnnnnnnnnnnnnnnnnnnnnnnnnnnnnnnnnnnnnnnnnnnnnnnnnnnnnnnnnnnnnnnnnnnnnnnnnnnnnnnnnnnnnnnnnnnnnnnnnnnnnnnnnnnnnnnnnnnnnnnnnnnnnnnnnnnnnnnnnnnnnnnnnnnnnnnnnnnnnnnnnnnnnnnnnnnnnnnnnnnnnnnnnnnnnnnnnnnnnnnnnnnnnnnnnnnnnnnnnnnnnnnnnnnnnnnnnnnnnnnnnnnnnnnnnnnnnnnnnnnnnnnnnnnnnnnnnnnnnnnnnnnnnnnnnnnnnnnnnnnnnnnnnnnnnnnnnnnnnnnnnnnnnnnnnnnnnnnnnnnnnnnnnnnnnnnnnnnnnnnnnnnnnnnnnnnnnnnnnnnnnnnnnnnnnnnnnnnnnnnnnnnnnnnnnnnnnnnnnnnnnnnnnn
>Tetrameranthus
actcctgaatatgaaaccaaggatactgatatcttggcagcattccgagtaactcctcaacccggagttccgcctgaggaagcaggggctgcggtagctgccgaatcttctactggtacatggacaactgtgtggaccgatggacttaccagccttgatcgttacaaaggacgatgctaccacattgagcccgttgctggggatgaaaatcaatatattgcttatgtagcttaccctttagacctttttgaagagggttctgttactaacatgtttacttccattgtaggtaatgtatttgggttcaaagctctacgagctctacgtctggaagacttgcgaattcctacttcttatgtcaagactttccagggcccgcctcacggcatccaagttgagagagataaattgaacaagtacggccgtcccctattgggatgtactattaaaccaaaattggggttatccgccaagaactacggtagggcggtttatgaatgtctccgtggtgggcttgattttaccaaggatgatgagaacgtgaactcccaaccatttatgcgctggagagaccgtttcttattttgtgccgaagcaatttataaagcgcaggccgaaacaggtgaaatcaaagggcattacctgaatgctactgcaggtacatgcgaagaaatgatcaaaagggccgtatttgccagggaattgggagctcccatcgtaatgcatgactacttaacggggggattcactgcaaatactagcttggctcattattgccgagacaacggcctacttcttcacatccatcgcgcaatgcatgcagttattgatagacagaagaatcatggtatgcacttccgtgtactagctaaagcgttacgtatgtctggcggagatcatattcacgctggtaccgtagtaggtaaactggaaggggaacgtgacatcactttgggttttgttgatttactacgtgatgattttattgaaaaagaccggagtcgcggtatttatttcactcaagattgggtctctttgccaggtgttctgcccgtggcttcaggcggtattcatgtttggcatatgcctgccttgaccgagatctttggggatgattccgtactacaattcggtggaggaactttaggacacccttggggaaatgcaccaggtgcagtagctaatcgggtggctttagaagcgtgtgtacaagctcggaatgagggacgtgatcttgctcgtcagggtaatgaaattattcgtgaagctagcaaatggagccctgaattagctgctgcttgtgaggtatggaaggagatcnnnnnnnnnnnnnnnnnnnnnnnnnnnnnnnnnnnnnnnnnnnnnnnnnnnnnnnnnnnnnnnnnnnnnnnnnnnnnnnnnnnnnnnnnnnnnnnnnnnnnnnnnnnnnnnnnnnnnnnnnnnnnnnnnnnnnnnnnnnnnnnnnnnnnnnnnnnnnnnnnnnnnnnnnnnnnnnnnnnnnnnnnnnnnnnnnnnnnnnnnnnnnnnnnnnnnnnnnnnnnnnnnnnnnnnnnnnnnnnnnnnnnnnnnnnnnnnnnnnnnnnnnnnnnnnnnnnnnnnnnnnnnnnnnnnnnnnnnnnnnnnnnnnnnnnnnnnnnnnnnnnnnnnnnnnnnnnnnnnnnnnnnnnnnnnnnnnnnnnnnnnnnnnnnnnnnnnnnnnnnnnnnnnnnnnnnnnnnnnnnnnnnnnnnnnnnnnnnnnnnnnnnnnnnnnnnnnnnnnnnnnnnnnnnnnnnnnnnnnnnnnnnnnnnnnnnnnnnnnnnnnnnnnnnnnnnnnnnnnnnnnnnnnnnnnnnnnnnnnnnnnnnnnnnnnnnnnnnnnnnnnnnnnnnnnnnnnnnnnnnnnnnnnnnnnnnnnnnnnnnnnnnnnnnnnnnnnnnnnnnnnnnnnnnnnnnnnnnnnnnnnnnnnnnnnnnnnnnnnnnnnnnnnnnnnnnnnnnnnnnnnnnnnnnnnnnnnnnnnnnnnnnnnnnnnnnnnnnnnnnnnnnnnnnnnnnnnnnnnnnnnnnnnnnnnnnnnnnnnnnnnnnnnnnnnnnnnnnnnnnnnnnnnnnnnnnnnnnnnnnnnnnnnnnnnnnnnnnnnnnnnnnnnnnnnnnnnnnnnnnnnnnnnnnnnnnnn
>Trigynaea
actcctgaatatgaaaccaaagatactgatatcttggccgcattccgagtaactcctcaacccggagttccgcccgaggaagcaggggctgcagtagctgccgaatcttctactggtacatggacaactgtgtggaccgatggacttaccagccttgatcgttacaaaggacgatgctaccacatcgagcccgttgctggggaggaaaatcaatatattgcttatgtagcttaccctttagacctttttgaagagggttctgttactaacatgtttacttccattgtaggtaatgtatttgggttcaaagctctccgagctctacgtctggaggacttgcgaattcctacttcttatatcaagactttccagggcccgccccacggcatccaagttgagagagataaattgaacaagtatggccgtcccctattgggatgtactattaaaccaaaactgggcttatccgccaagaactacggtagggcggtttatgaatgtctccgtggtggacttgattttaccaaggatgatgagaacgtgaactcccaaccatttatgcgctggagagaccgtttcttattttgtgccgaagcactttttaaagcgcaggccgaaacaggtgaaatcaaaggacattacctgaatgccactgcaggtacatgcgaagaaatgatcaaaagggccgtatttgccagggaattgggagttcccatcgtaatgcatgactacttaacggggggattcactgcaaatactagcttggctcattattgccgagacaacggcctacttcttcacatccaccgcgcaatgcatgcagttattgatagacagaagaatcatggtatgcactttcgtgtactagctaaagcgttacgtatgtctggtggagatcatattcatgctggtaccgtagtaggtaaactggagggagaacgggacatcactttgggttttgttgatttactacgtgatgattttattgaaaaagaccgaagtcgcggtatttatttcactcaagattgggtctctttgccaggtgttctgcccgtggcttcaggcggtattcatgtttggcatatgcctgccttgaccgagatctttggggatgattccgtactccaatttggtggaggaactttaggacacccttggggaaatgcacccggtgcggtagctaatcgggtggctttagaagcgtgtgtacaagcccggaatgagggacgtgatcttgctcgtcagggcaatgaaattattcgtgaagctagcaaatggagcccggaattagctgctgcttgtgaggtatggaaggagatctacctcatcctgtccatctggaaatcttggttcaaatacttcactcttggatacaagatgtcccctctttgcatttattgcgattctttctccacgactatcag------aattcgatcaaaaaagagaatcgaagattcttcttgttc------------atatataatatttatgtatatgaatgtgaatcaatatttgtttttctccgtaaacaatcttctcacttacgatcaacatcctttgaaactgttcttgagcgaacacatttctatgcaaaaatagaacatt---------aa------tgattttcagaagaccctatggttgttcaaggatccttttatgcattatgtcagatatcaaggaaaatctattctggc------ttcaaagggaactcatc------ttcgtatgaagaaatggaaatcttaccttgtccgtttttggcaatctcatttttacttgtggt------ctcaaccggacaggatccatataaacca------actata------caatcattttttctattttct------gggctatct------ttcaagtgtacgacgacatcctttggtggtaaggagtccaatgttagagaattcttttctaat------agagac------ttc------tataaagaaattggagaccctacttccggttattcctctgattggatcgttggctaaagggaaattttgtaacgtattggggcaccctattagtaagccggcccgggctgattcgtccgattctgatattatcaatcgatttgggcgtatatacagacacctttctcattatc
>Unonopsis
actcctgaatatgaaaccaaagatactgatatcttggcagcattccgagtaactcctcaacccggagttccgcctgaggaagcaggggctgcggtagctgccgaatcttctactggtacatggacaactgtgtggaccgatggacttaccagccttgatcgttacaaaggacgatgctaccacatcgagcccgttgctggggaggaaaatcaatatatcgcttatgttgcttaccctttagacctttttgaagagggttctgttactaatatgtttacttccattgtaggtaatgtatttgggttcaaagctctacgagctctacgtctggaggacctgcgaattcctacgtcttatatcaagactttccagggtccgccccatggcatccaagttgagagagataaattgaacaagtatggccgtcctctattgggatgtactattaaaccaaaattggggttatccgccaagaactacggtagggcggtttatgaatgtctccgcggtggacttgattttaccaaggatgatgagaacgtgaactcccaaccatttatgcgctggagagaccgtttcttattttgtgccgaagccctttttaaagcgcaggccgaaacgggtgaaatcaaaggacattacttgaatgctactgcaggtacatgcgaagaaatgatcaaaagggccgtatttgccagggaattgggagctcccatcgtaatgcatgactacttaacggggggattcactgcaaatactagcttggctcattattgccgagacaacggcctacttctgcacatccatcgcgcaatgcatgcagttattgatagacagaagaatcatggtatgcactttcgtgtactagctaaagcgttacgtatgtctggtggagatcatattcacgctggtaccgtagtaggtaaactggaaggggaacgggacatcactttgggttttgttgatttactacgtgatgattttattgaaaaagaccgaagtcgcggtatttatttcactcaagattgggtctctttgccaggtgttctgcccgtggcttcaggcggtattcatgtttggcatatgcctgccttgaccgagatctttggggatgatrccgtactacaattcggtggaggaactttagggcacccttggggaaatgcacctggtgcagtagctaatcgggtggctttagaagcgtgtgtacaagctcggaatgagggacgtgatcttgctcgtcagggtaatgaaattattcgtgaagctagcaaatggagccctgaattagctgctgcttgtgaggtatggaaggagatctacctcaccccgtccatctggaaatcttggttcaaatacttcgctcttggatacaagatgctccctctttgcatttattgcgatcctttctccacgactatcag------aattcgaatggaaaagagaatcgaagattcttcttgttc------------atatataattttcatgtatatgaatgtgaatcggtatttgtttttctccgtaaacaatctgatcatttacgatcaacatcctttggaactgttcttgagcgaacacatttttatggaaaaatagaacatt---------aa------tgattttcataagaccctatggttgttcaaggacccttttatgcattatgtcagatatcaaggaaaatccattctggc------tttaaaagggactcatc------ttcgtatgacgaaatggaaatcttaccttgtccgtttttggcaatctcatttttacttgtggt------ctcaaccggacaggatccatataaacca------attata------caatcattctttctattttct------gggctatct------ttcaagtgtacgacgaaatccttcggtggtaaggagtcaaatgttagagaattcatttctaat------agagac------ttc------tataaagaaatttgagaccctaactccaattattcctctgattggatcattggctaaagcgaaattttgtaacgtatcagggcaccctattagtaagccggcccgggccgattcgtccgattctgatattatcaatcgattcgggcggatatacagaaatctttctcattnnn
>Xylopia
actcctgaatatgaaaccaaagatactgatatcttggcagcattccgagtaacccctcaacccggagttccgcccgaggaagcaggggctgcggtagctgccgaatcttctactggtacatggacaactgtgtggaccgatggacttaccagccttgatcgttacaaaggacggtgctaccacatcgagcccgttgctggggaggaaactcaatttattgcttatgtagcttaccctttagatctttttgaagagggttctgttactaacatgtttacttccattgtaggtaatgtatttgggttcaaagctctacgagctctacgtctggaggacttgcgaattcctacttcttatatcaagactttccagggcccgccccacggcatccaagttgagagagataaattgaacaagtatggccgtcccctattgggatgtactattaaaccaaaactggggttatccgccaagaactacggtagggccgtttatgaatgtctccgtggcggacttgattttaccaaagatgatgagaacgtgaactcccaaccatttatgcgctggagagaccgtttcttattttgtgctgaagcaatttataaagcgcaggctgaaacaggtgaaatcaaagggcattacttgaatgctactgcaggtacatgcgaagaaatgatcaaaagggccgtatttgccagggaattgggagttcccatcgtaatgcatgactacttaacggggggattcactgcaaatactagcttggctcattattgccgagacaacggcctacttcttcacatccatcgcgcaatgcatgcagttattgatagacagaagaatcatggtatgcactttcgtgtactagctaaagcgttacgtatgtctggtggagatcatattcatgctggtaccgtagtaggtaaactggaaggggaacgggacatcactttgggttttgttgatttactacgtgatgattttattgaaaaagaccgaagtcgcggtatttatttcactcaagattgggtctctttgccaggtgttctgcccgtggcttcaggcggtattcatgtttggcatatgcctgccttgactgagatctttggggatgattccgtactacaattcggtggaggaactttaggacacccttggggaaatgcacccggtgcagtagctaatcgggtggctttagaagcgtgtgtacaagctcggaatgagggacgtgatcttgctcgtcagggtaatgaaattattcgtgaagctagcaaatggagccctgaattagctgctgcttgtgaggtatggaaggagatctaccttaccccgtccatctggaaatcttggttcaaatactttactcttggatacaagacgcttcctctttgcatttattgcgattctttctccacgactatcag------aattcaaatagaaaagagaatcgaagattcttcttgttt------------atatataattttcgtgtatatgaatgtgaatcggtatttgtttttctccgtaaacaatcttctcatttacgatcaacatcttttggaactgttcttgagcgaacacatttctatggaaaaatagaacatt---------aa------tgattttcagaagaccctatggttgtttaaggacccttttatgcattatgtcagatatcaaggaaaatccattctggc------ttcaaagggggctcacc------ttcgtatgaagaaatggaagtcttaccttgtccgtttttggcaatctcatttttacttgtggt------ctcaaccggacaggatccatataaacca------attata------cagtcattctttctattttct------aggttatct------ttcaagtgtacgacgaaattcttcggtggtaaagagtcaaatgttagagaattcatttctaat------agagac------ttc------tataaagaaatttgagaccctagttccaattattcccctggttggatcattggctaaagcgaaattttgtaacatatcagggcaccctattagtaagccggcccgggccgattcgtccgattctgatattatcaatcgatttgggcacatatacagaaatctttctcattatc
>Allamanda
actcctgaatacgaaactaaagatactgatattttggcagcattccgagtaactcctcaacccggggttccacctgaagaagcaggggccgcggtagctgccgaatcttctactggtacatggacaactgtgtggaccgatggacttaccagccttgatcgttacaaagggcgatgctaccacatcgaacccgttcctggagaggaagatcaatatattgcttatgtagcttaccctttagacctttttgaagaagggtctgttactaacatgtttacttccattgtaggtaatgtatttgggttcaaagccctacgtgctctacgtctggaagatttgcgaatccctacggcttatattaaaaccttccaaggcccgcctcatggcatccaggttgagagagataaattgaacaaatatggtcgtcccctgttgggatgtactattaaacctaaattggggttatccgctaaaaactacggtagggctgtttatgaatgtcttcgtggtggacttgattttaccaaagatgatgaaaacgtgaactctcaaccgtttatgcgttggagagatcgtttcttattttgtgccgaagcactttttaaagcacaggctgaaaccggtgaaatcaaagggcattacttgaatgctactgcaggtacatgcgaagaaatgatcaaaagagctgtatttgctagagaattgggagttcctatcgtaatgcatgactacttaacaggtggattcactgctaatacgagcttggctcattattgccgagataatggcctacttctgcacatccaccgtgcaatgcacgcagttattgatagacagaagaatcatggtatgcacttccgcgtactagctaaagcgttacgtctgtctggtggagaccatattcacgctggtaccgtagtaggtaaacttgaaggggaaagagacatcactttgggctttgttgatttactgcgtgatgattttattgaaaaagatcgaagtcgcggtatttatttcactcaagattgggtctctctaccaggtgttctgccggtggcttcagggggtattcacgtttggcatatgcccgctctgaccgagatctttggggatgattctgtactacagttcggtggaggaactttaggacacccttggggtaatgcgccaggtgccgtagcgaatcgagtagctctagaagcatgtgtacaagctcgtaatgaagggcgtgatcttgctgttgagggtaatgacattatccgtgaggctagcaaatggagtcctgaactggctgctgcttgtgaggtttggaaagaaatctaccccaccccgttcatttggaaatcttgtttcaaacccttcgctattggctaaaagatgccccttctttgcacttattacgattctttctccgcgagtattgt------aattggaataaaaaaagaaatcaaagattattcttcttc------------ttatataatttttatgtatgtgaatacgaatccattttcgtctttctacataagcaatcttctcatttacgatcaacatcctttggggcccttcttgaacgaatctatttctatggaaaaatagaacatt---------aa------ggatttgcaggccaacttatggttgttcaaagaccctttcatgcattatgttaggtatcaaggaaaatccattatggt------ttcaaaggggacggctc------ctttgatgaataaatggaaatcttaccttgtcaatttttggcaatgtaattttgacttgtggt------ttcactcggagagggtctatataaagca------attatc------caatcattcccttgactttat------gggttattt------ttcaattgtgcgactaaacccttcaatggtacggagtcaaatgctagaaaatkcatttctaat------caataa------tgc------tattaagaaattcgatacccttgttccaatgattcctctgattggatcattatctaaagcaaaattttgtaacctatttggacatcccattagtaagtcggctcggactgatttatcagattctgatattatggacagatttgggcgtatatgcagaaacctttctcattatc
>Ambelania
actcctgaatacgaaaccaaagatactgatatcttggcagcatttcgagtaactcctcaacccggagttccacccgaagaagcaggggccgcggtagctgccgaatcttctactggtacatggacaactgtgtggaccgatggacttaccagtcttgatcgttacaaaggtcgatgctaccacatcgagcccgttcctggagaagaagatcaatatattgcttatgtagcttaccccttagacctttttgaagaaggttctgttactaacatgtttacttccattgtaggtaatgtatttgggttcaaagccctacgcgctctacgtctggaagatttgcgagtccctccggcttatgttaaaacctttcaaggcccgcctcatggcatccaggttgagagagataaattgaacaaatatggtcgtcccctgttgggatgtactattaaacctaaattggggttatccgctaaaaactacggtagggcagtttatgaatgtcttcgtggtggacttgattttaccaaagatgatgaaaacgtgaactcccaaccgtttatgcgttggagagatcgtttcgtattttgtgccgaagcaatttataaagcacaggctgaaaccggtgaaatcaaagggcattacttgaatgctactgcaggtacatgcgaagaaatgatcaaaagagctgtatttgctagagaattgggagttcctatcgtaatgcatgactacttaacagggggattcactgcaaatactagcttggctcattattgccgagataatggcctacttcttcacatccaccgtgcaatgcacgcagttattgatagacagaagaatcatggtatgcacttccgcgtactagctaaagcgttacgtatgtctggtggagatcatgttcacgctggtaccgtagtaggtaaacttgaaggggaaagagacatcaccttgggctttgttgatttactgcgtgatgattttattgaaaaagatcgaagtcgcggtatttatttcactcaagattgggtctctctaccaggtgttctgccggtggcttcggggggtattcacgtttggcatatgcccgctctgaccgagatctttggggatgattctgtactacagtttggtggaggaactttaggccacccttggggtaatgcgccgggtgccgtagcgaatcgagtagctctagaagcatgtgtacaagctcgtaatgaagggcgcgatcttgctcttgagggtaatgaaattatccgtgaggctagcaaatggagtcctgaactggctgctgcttgtgaggtttggaaggagatctaccccaccccgtccatctggaaatcttggttcaaacccttcgctattgggtaaaagatgccccttctttgcacttattacgattctttctccgcgagtattgt------aattgtaataaaaaaagaaatcaaagattattctttttcttatataattttttatataatttttatgtatgtgaatacgaatccattttcggctttctccataaccaatcttctcatttacgatcaacatcctttggggtccttcttgaacgaatctatttctatggaaaaatagaacgtt---------aa------ggattttcaggctaacttaggcttgttcaaagatcctttcatgcattacgttaggtatcaaggaaaatccattctggt------ttcaaaggggacggctc------ttttgatgaacaaatggaaatcttatcttgtcaatttttggcaatgtaattttgacttgtggt------ttcactcggaaagggtatatataaagca------attgtc------caatcattcccttgactttat------gggttatct------ttcaagtgtgcgactaaacccttcaattgtacggagtcaaatgctagaaaatgcatttctaat------caataa------tgc------tattaagaaattcgatacccttgttccaattattcccctgattggatcattggctaaagcgaaattttgtaacctattaggacatcccattagtaagccggtttggactgatttatcggattctgatattatggacagatttgggcgtatatgcagaaacctttctcattatc
>Aspidosperma
actcctgaataccaaaccaaagatactgatatcttggcagcattccgagtaactcctcaacccggagttccacccgaagaagcaggagccgcggtagctgccgaatcttctactggtacatggacaactgtgtggaccgatggacttaccagccttgatcgttacaaagggcgatgctaccacatcgaacccgttcctggagaagaagatcaatatattgcttatgtagcttaccctttagacctttttgaagaaggttctgttactaacatgtttacttccatcgtaggtaatgtatttgggttcaaagccctacgcgctctacgtctggaagatttgcgaatccctccggcttatattaaaaccttccaagggccgcctcatggcatccaagttgagagagataaattgaacaaatatggtcgtcccctgttgggatgtactattaaacctaaattggggttatccgctaaaaactacggtagggcagtttatgaatgtcttcgtggtgggcttgattttaccaaagatgatgaaaacgtgaactcccaaccctttatgcgttggagagatcgtttcgtattttgtgcagaagctatttataaagcacaggctgaaaccggtgaaatcaaagggcattacttgaatgctactgcaggtacatgcgaagaaatgatcaaaagagctgtatttgctagagaattgggagttcctatcgtaatgcatgactacttaacagggggattcactgcaaatactagcttggctcattattgccgagataatggcctacttcttcacatccaccgtgcaatgcatgcagttattgatagacagaagaatcatggtatgcacttccgcgtactagctaaagcgttacgtatgtctggtggagatcatattcacgctggtaccgtagtaggtaaacttgaaggggaaagagacatcactttgggatttgttgatttactgcgtgatgattttattgaaaaagatcggagtcgcggtatttatttcactcaagattgggtctctctaccaggtgttctgccggtggcttccgggggtattcacgtttggcatatgcccgctttgaccgagatctttggggatgattctgtactacagttcggtgggggaactttaggacacccttggggtaatgcgccaggtgccgtagcgaatcgagtagctctagaagcatgtgtacaagctcgtaatgaagggcgcgatcttgctgttgagggtaatgagattatccgtgaggctagcaaatggagtcctgaactggctgctgcttgtgaggtatggaaggagatcnncctcaccccgtccatctggaaatcttggttcaaacccttcgctatgggttaaaagatgcctcttctttgcacttattacgattctttctccgcgagtattgt------------aataaaaaaataaatcaaagattattcttcttc------------ttatataattcttatgtatgtgaatacgaaaccattttcgtctttctccataaccaatcttctcatttacgatcaacatccttttggttccttcttgaacgaatctatttctatggaaaaatagaacgtt---------aa------ggattgtcaggccaacttatggttgttcaaagatcctttcgtgcattatgttaggtatcaaggaaaatccatgctggt------ttcaaaggggacggctc------ttttgatgaataaatggaaatcttaccttgtcaatttttggcaatgtcattttgacctgtggg------ttcactcggaaagggtccatataaagca------attatc------caatcatccccttgactttat------gggatatct------ttcaagtgtgcgactaaacccttcaatggtacggagtcaaatgatagaaaattcatttctaat------caaaaa------tgc------tattaagaaattcgatacccttgttccaattattgctctgattggatcattggctaaagcgaaattttgtaacctattaggacatcccattagtaagccggttcggactgatttgtcagattctgatattattgaccgatttgggcgtatatgcagaaacctttctcnnnnnn
>Couma
actcctgaatacgaaaccaaagatactgatatcttggcagcattccgagtaactcctcagcccggagttccacccgaagaagcaggggctgcggtagctgccgaatcttctactggtacatggacaactgtgtggaccgatggacttaccagccttgatcgttacaaagggcgatgctaccacatcgagcccgttcctggagaagaagatcaatttattgcttatgtagcttaccccttagacctttttgaagaaggttctgttactaacatgtttacttccattgtaggtaatgtatttgggttcaaagccctacgcgctctacgtctggaagatttgcgaatccctacggcttatattaaaaccttccaaggcccgcctcatggcatccaggttgagagagataaattgaacaaatatggtcgtcccctgttgggctgtactattaaacctaaattggggttatccgctaaaaactacggtagggcagtttatgaatgtcttcgtggtggacttgattttaccaaagatgatgaaaacgtgaactcccaaccgtttatgcgttggagagatcgtttcttattttgtgccgaagctatttttaaatcacaggctgaaaccggtgaaatcaaagggcattacttgaatgctactgcaggtacatgcgaagaaatgatgaaaagagctgtatttgctagagaattgggagttcctatcgtaatgcatgactacttaacagggggattcactgcaaatactagcttggctcattattgccgagataatggcctacttcttcacatccaccgtgcaatgcacgcagttattgatagacagaagaatcatggtatgcacttccgcgtactagctaaagcgttacgtatgtctggtggagatcatattcacgctggtaccgtagtaggtaaacttgaaggagaaagagacatcactttgggctttgttgatttactgcgtgatgattttattgaaaaagatcgaagtcgcggtatttatttcactcaagattgggtctctctaccaggtgttataccggtggcttcagggggtattcacgtttggcatatgcccgctctgaccgagatctttggggatgatgctgtactacagttcggcggaggaactttaggacacccttggggtaatgcgccaggtgccgtagcgaatcgagtagctctagaagcatgtgtaaaagctcgtaatgaagggcgcgatcttgctcttgaggggaatgaaattatccgcgaggctagcaaatggagtcctgaactggctgctgcttgtgaggtatggaaggagatctaccccaccccgtccatctggaaatcttgcttcaaacccttcgctattgggaaaaagatgccccttctttgcacttattncgattctttctccgcgagtattgt------aattggaataaaaaaagaaatcaaagattattcttcttc------------ttatataatttttatgtatgtgaatacgaatccattttcgtctttctccataatcaatcttctcatttacgatcaacatcctttggggtccttcttgaacgaatctatttctatggaaaaatagaacgtt---------aa------ggattttcaggccaacttagacttgttcaaagatcctttcatgcattatgttaggtatcaaggaaaatccatcctggt------ttcaaaggggacggctc------ttttgatgaataaatggaaatcttaccttgtcaatttttggcaatgtaattttgacctgtggt------ttcactcggaaagggtctatataaagca------attgtc------caatcattcccttgactttat------gagttatct------ttcaagtgtgcgactaaacccgtcaatggtacggagtcaaatgctagaaaatgcatttctaat------caaaaa------tgc------tattaagaaattcgatacccttgttccaattattcctctgattggatcattggctaaagcgaaattttgtaacctattagggcatcccattagtaagccggttcggacggatttatcagattctgatattatggacagatttgggcgtatatgcagaaacctttctcattatc
>Geissospermum
actcctgaataccaaaccaaagatactgatatcttggcagcattccgagtaactcctcaacccggagttccacccgaagaagcaggggccgcggtagctgccgaatcttctactggtacatggacaactgtgtggaccgatggacttaccagccttgatcgttacaaagggcgatgctacaacatcgaacccgttcttggagaagaagatcaatatattgcttatgtagcttaccctttagacctttttgaagaaggttctgttactaacatgtttacttccatcgtaggtaatgtatttgggttcaaagccctacgcgctctacgtctggaagatttgcgaatccctccggcttatattaaaaccttcgaaggaccgcctcatggcatccaagttgagagagataaattgaacaaatatggtcgtcccctgttgggatgtactattaaacctaaattggggttatccgctaaaaactacggtagggcagtttacgaatgtcttcgtggtggacttgattttaccaaagatgatgaaaacgtgaactcccaaccgtttatgcgttggagagatcgtttcttattttgtgccgaagctatttataaagcacaggctgaaaccggtgaaatcaaagggcattacttgaatgctactgcaggtacatgcgaagaaatgatcaaaagagctgtatgtgctagagaattgggagctcctatagtaatgcatgactacttaacagggggattcactgcaaatactagcttggctcattattgccgagataatggcctacttcttcacatccaccgtgcaatgcatgcagttattgatagacagaagaatcatggtatgcacttccgcgtactagctaaagcgttacgtatgtctggtggagatcatattcacgccggtaccgtagtaggtaaacttgaaggagaaagagacatcactttgggctttgttgatttactgcgtgatgattttattgaaaaagatcggagtcgcggtatttatttcactcaagattgggtctctctaccaggtgttctgccggtggcttccgggggtattcacgtttggcatatgcccgctttaaccgagatctttggggatgatgctgtactacagttcggtgggggaactataggacacccttggggtaatgcgccaggtgccgtagcgaatcgagtagctctagaagcatgtgtaaaagctcgtaatgaagggcgcgatcttgctgctgagggtaatgagattatccgtgaggctagcaaatggagtcctgaactggctgctgcttgtgaggtatggaaggagatctacctcaccccgtccatctggaaatcttggttcaaacccttcgctatggggtaaaagatgcctcttctttgcacttattacgattctttctccgcgagtattgt------aattggaataaaaaagaaaatcaaagattattcttcttc------------ttatataattcttatgtatgtgaatacgaaaccattttcgtctttctccataaccaatcttctcatttacgatcaacatccttttggttctttcttgaacgaatctatttctatggaaaaatcgaacctt---------aa------ggattgtcaggccaacttatggttgttcaaagatcctttcatgcattatgttaggtatcaaggaaaatccatgctggt------ttcaaaggggacggctc------ttttgatgaaaaaatggaaatcttaccttgtcaatttttggcaatgtcattttgacctgtggg------ttcactcggaaagggtctatataaagca------attatc------caatcattcccttgactttat------gggatatct------ttcaagtgtgcgactaaacccttcaatggtacggagtcaaatgatagaaaattcatttctaat------caaaaa------tgc------tattaagaaattcgatacccttgttccaattattcctctgattggatcattggctaaagcgaaattttgtaacctattagggcatcccattagtaancnggttcsgactgatttatcagattctgatataattgaccgatttggacgtatatgcagaaacctttctcattatc
>Himatanthus
actcctgaatacgaaactaaagatactgatattttggcagcattccgagtaactcctcaacccggagttccacctgaagaagcaggggccgcggtagctgccgaatcttctactggtacatggacaactgtgtggaccgacggacttaccagccttgatcgttacaaagggcgatgctaccacatcgaacccgttcctggagaggaagatcaatttattgcttatgtagcttaccctttagacctttttgaagaaggttctgttactaacatgtttacttccattgtaggtaatgtatttgggttcaaagccctacgtgctctacgtctggaagatttgcgaatccctacggcttatattaaaaccttccaaggcccgcctcatggcatccaggttgagagagataaattgaacaaatatggtcgtcccctgttgggatgtacaattaaacctaaattggggttatccgctaaaaactacggtagggctgtttatgaatgtcttcgtggtggacttgattttaccaaagatgatgaaaacgtgaactctcaaccgtttatgcgttggcgagatcgtttcttattttgtgccgaagcaatttataaagcacaggctgaaaccggtgaaatcaaagggcattacttgaatgctactgcgggtacatgcgaagaaatgatcaaaagagctgtatttgctagagaattgggagttcctatcgtaatgcatgactacttaacaggtggattcactgcaaatacgagcttggctcattattgccgagataatggcctacttcttcacatccaccgtgcaatgcacgcagttattgatagacagaagaatcatggtatgcacttccgcgtactagctaaagcgttacgtctgtctggtggagaccatattcacgctggtaccgtagtaggtaaacttgaaggggaaagagacatcactttgggctttgttgatttactgcgtgatgattttattgaaaaagatcgaagtcgcggtatttatttcactcaagattgggtctctctaccaggtgttattccggtggcttcagggggtattcacgtttggcatatgcctgctctgaccgagatctttggggatgattctgtactacaattcggtggaggaactttaggacacccttggggtaatgcgccaggtgccgtagcgaatcgagtagctctagaagcatgtgtacaagctcgtaatgaaggacgtgatcttgctgttgagggtaatgacattatccgtgaggctagcaaatggagtcctgaactggctgctgcttgtgaggtttggaaagaaatannnnnnnnnnnnnnnnnnnnnnnatcttggttcaaacccttcggtaatgggtaaaagatgccccttctttgcacttattaagattctttctccgggagtattgt------aattggaataaaaaaaggaatcaaagattactcttcttc------------ttatataatttttatgtaggtgaatacgaatccaatttcgtctttctacataagcaatcttctcatttacgatcaacatcctttggggcccttcttgaacgaatctatttctatggaaaaatagaacgtt---------aa------ggatttgcaggccaacttatggttgttcaaagaccctttcatgcattatgttaggtatcaaagaaaatccattctggt------ttcaaaggggacggctc------ctttgatgaataaatggaaatcttaccttgtcaatttttggcaatgtaattttgacttgtggt------ttcactcggaaagggtctatataaagca------attatc------caatcattcccttgactttat------gggttatct------ttcaattgtgcgactaaacccttcaatggtacggagtcaaatgctagaaaatgcatttctaat------caataa------tcc------tattaagaaattcgatacccttgttccaattattcctctggttggatcattagctaaagcaaaattttgtaacctattaggacatcccattagtaannnnnnnnnnnnnnnnnnnnnnnnnnnnnnnnnnnnnnnnnnnnnnnnnnnnnnnnnnnnnnnnnnnnnnnnnnnnn
>Lacmellea
actcctgaatacgaaaccaaagatactgatatcttggcagcattccgagtaactcctcagcccggagttccacccgaagaagcaggggctgcggtagctgccgaatcttctactggtacatggacaactgtgtggaccgatggacttaccagccttgatcgttacaaagggcgatgctaccacatcgagcccgttcctggagaagaagatcaatatattgcttatgtagcttaccccttagacctttttgaagaaggttctgttactaacatgtttacttccattgtaggtaatgtatttgggttcaaagccctacgcgctctacgtctggaagatttgcgaatccctaaggcttatattaaaaccttccaaggcccgcctcatggcatccaggttgagagagataaattgaacaaatatggtcgtcccctgttgggctgtactattaaacctaaattggggttatccgctaaaaactacggtagggcagtttatgaatgtcttcgtggtggacttgattttaccaaagatgatgaaaacgtgaactcccaaccgtttatgcgttggagagatcgtttcttattttgtgccgaagctctttttaaatcacaggctgaaaccggtgaaatcaaagggcattacttgaatgctactgcaggtacatgcgaagaaatgatcaaaagagctgtatttgctagagaattgggagctcctatcgtaatgcatgactacttaacagggggattcactgcaaatactagcttggctcattattgccgagataatggcctacttcttcacatccaccgtgcaatgcacgcagttattgatagacagaagaatcatggtatgcacttccgcgtactagctaaagggttacgtatgtctggtggagatcatattcacgctggtaccgtagtaggtaaacttgaaggagaaagagacatcactttgggctttgttgatttactgcgtgatgattttattgaaaaagatcgaagtcgcggtatttatttcactcaagattgggtctctctaccaggtgttataccggtggcttcagggggtattcacgtttggcatatgcccgctctgaccgagatctttggggatgatgctgtactacagttcggcggaggaactttaggacacccttggggtaatgcgccaggtgccgtagcgaatcgagtagctctagaagcatgtgtaaaagctcgtaatgaagggcgcgatcttgctcttgaggggaatgaaattatccgcgaggctagcaaatggagtcctgaactggctgctgcttgtgaggtatggaaggagatcnnnnnnnnnnnnnnnnnnnnnnnnnnnnnnnnnnnnnnnnnnnnnnnnnnnnnnnnnnnnnnnnnnnnnnnnnnnnnntacgattctttctccgcgagtattgt------aattggaataaaaaaagaaatcaaagattattcttcttc------------ttatataatttttatgtatgtgaatacgaatccattttcgtctttctccataaccaatcttctcatttacgatcaacatcctttggagtccttcttgaacgaatctatttctatggaaaaatagaacgtt---------aa------ggattttcaggccaacttagacttgttcaaagatcctttcatgcattatgttaggtatcaaggaaaatccattctggt------ttcaaaggggacggctc------ttttgatgaataaatggaaatcttaccttgtcaatttttggcaatgtaattttgacctgtggt------ttcactcggaaagggtctatataaagca------attgtc------caatcattcccttgactttat------gagttatct------ttcaagtgtgcgactaaacccgtcaatggtacggagtcaaatgctagaaaatgcatttctaat------caaaaa------tgc------tattaagaaattcgatacccttgttccaattattcctctgattggatcattggctaaagcgaaattttgtaacctattagggcatcccattagtaagccggttcggacggatttatcagattctgatattatggacagatttgggtgtatatgcagaaacctttctcattatc
>Macoubea
actcctgaatacgaaaccaaagatactgatatcttggcagcatttcgagtaactcctcaacccggagttccacccgaagaagcaggggccgcggtagctgccgaatcttctactggtacatggacaactgtgtggaccgatggacttaccagtcttgatcgttacaaagggcgatgctaccacatcgagcccgttcctggagaagaagatcaatatattgcttatgtagcttaccccttagacctttttgaagaaggttctgttactaacatgtttacttccattgtaggtaatgtatttgggttcaaagccctacgcgctctacgtctggaagatttgcgaatccctccggcttatattaaaacctttcaaggcccgcctcatggcatccaggttgagagagataaattgaacaaatatggtcgtcccctgttgggatgtactattaaacctaaattggggttatccgctaaaaactacggtagggcagtttatgaatgtcttcgtggtggacttgattttaccaaagatgatgaaaacgtgaactcccaaccgtttatgcgttggagagatcgtttcgtattttgtgccgaagcaatttataaagcacaggctgaaaccggtgaaatcaaagggcattacttgaatgctactgcaggtacatgcgaagaaatgatcaaaagagctgtatttgctagagaattgggagttcctatcataatgcatgactacttaacagggggattcactgcaaatactagcttggctcattattgccgagataatggcctacttcttcacatccaccgtgcaatgcacgcagttattgatagacagaagaatcatggtatgcacttccgcgtactagctaaagcgttacgtatgtctggtggagatcatattcacgctggtaccgtagtaggtaaacttgaaggggaaagagacatcaccttgggctttgttgatttactgcgtgatgattttattgaaaaagatcgaagtcgcggtatttatttcactcaagattgggtctctctaccaggtgttctgccggtggcttcggggggtattcacgtttggcatatgcccgctctgaccgagatctttggggatgattcggtactacagtttggtggaggaactataggccacccttggggtaatgcgccgggtgccgtagcgaatcgagtagctctagaagcatgtgtacaagctcgtaatgaagggcgcgatcttgctcttgagggtaatgaaattatccgtgaggctagcaaatggagtcctgaactggctgctgcttgtgaggtttggaaggagatctaccccaccccgtccatctggaaatcttggttcagacccttcgctattgggtaaaagatgccccttctttgcacttattacgattctttctccgcgagtattgt------aattgtaataaaaaaagaaatcaaagattattctttttctaatataattttttatataatttttatgtatgtgaatacgaatccattttcggctttctccataaccaatcttctcatttacgatcaatatcctttggggtccttcttgaacgaatctatttctatggaaaaatagaacgtt---------aa------ggcttttcaggctaacttaggcttgttcaaagatcctttcatgcattacgttaggtatcaaggaaaatccattctggt------ttcaaaggggacggctc------ttttgatgaacaaatggaaatcttaccttgtaaatttttggcaatgtaattttgacttgtggt------ttcactcggaaagggtatatataaagca------attgtc------caatcattcccttgactttat------gggttatct------ttcaagtgtgcgactaaacccttcaattatacggagtcaaatgctagaaaatgcatttctaat------caataa------tgc------tattaagaaattcgatacccttgttccaattattcccctgattggatcattggctaaagctaaattttgtaacctattaggacatcccattagtaagccggtttggactgatttatcggattctgatattatggacagatttgggcgtatatgcagaaacctttctcattatc
>Malouetia
actcctgaatacaaaactaaagatactgatatcttggcagcattccgagtaactcctcaacccggagttccacccgaagaagcaggggccgcggtagctgccgaatcttctactggtacatggacaactgtgtggaccgatggacttaccagccttgatcgttacaaagggcgatgctaccacatcgagcccgttcctggagaagaagatcaatatattgcttatgtagcttaccccttagacctttttgaagaaggttctgttactaacatgcttacttccattgtaggtaatgtatttgggttcaaagccctacgcgctctacgtctggaagatttgcgaatccctacggcttatattaaaaccttccaaggcccgcctcatggcatccaggttgagagagataaattgaacaaatatggtcgtcccttgttgggatgtactattaaacctaaattggggttatcagctaaaaactatggtagggcagtttatgaatgtcttcgcggtggacttgattttaccaaagatgatgaaaacgtgaactcccaaccgtttatgcgttggagagatcgtttcttattttgtgccgaagcactttttaaagcacaggctgaaaccggcgaaatcaaagggcattacttgaatgctactgcgggtacatgcgaagaaatgtacaaaagagctatatttgctagagaattgggagctcctatcgtaatgcatgactacttaacagggggattcactgcaaatacgagcttggctcattattgccgagataatggcctacttcttcacatccaccgtgcaatgcacgcagttattgatagacagaagaatcatggtatgcacttccgcgtactagctaaagcgttacgtatgtctggtggagatcatattcacgcgggtaccgtagtaggtaaacttgaaggggaaagagacatcactttgggctttgttgatttactgcgtgatgattttattgaaaaagatcgaagtcgcggtatttatttcactcaagattgggtctctctaccaggtgttctgccggtggcttccgggggtattcacgtttggcatatgcccgctctgaccgagatctttggggatgattctgtactacagtttggtggaggaactttaggacacccttggggtaatgcgccgggtgccgtagcgaatcgagtagctctagaagcatgtgtacaagctcgtaatgaagggcgcgatcttgctgctgagggtaatgaaattatccgcgaggctagcaaatggagtcctgaactggctgctgcttgtgaggtatggaaggagatctacctcacccgttccatctggaaatcttggttcaaacccttcgctattgggtaagagatgccccttctttgcacttattacgattctttctacgcgagtattgt------aat-gcaataaaaaaagaaatcaaagattattcttctgg------------ttatataatttttatgtatgtgaatacgaatccattttcgtctttctccataaccaatcttctcatttacgaccaacatcctttggggtccttcttgaacgaatctatttctatggaaaaatagaacgtt---------aa------ggattttcaggccaacctatgcttgttcaaatctcctttcatgcattatgttaggtatcaaggaaaatccattctgct------ttcaagggggacggctc------ttttgatgaataaatggaaatcttaccttgtaaatttttggcaatgtaattttgacctatggt------ttcactcgggaagggcctatataaagca------attgta------caaccattcccttgactttgt------gggttatct------ttcaattgtgcgactaaacccttcaatggtacgtagtcaaatgttcgaaaatgcatttctaat------taataa------tgc------tattaagaaattagatacccttgttccaattattcctctgattggatcattggctaaagcgaaattttgtaacctattaggacatcccattagtaagccggttcggactgatttatcagattctgatattatggacagatttgggcgtatatgcagaaaccattcccattatc
>Matelea
actcctgaatacgaaacaaaagatactgatatcttggcagcattccgagtaactcctcaacccggagttccacctgaagaagcaggggccgcggtagctgccgaatcttctactggtacatggacaactgtttggaccgatggacttaccagccttgatcgttacaaagggcgatgctaccacatcgaggccgttcctggagaagaagatcaatatattgcttatgtagcttaccctttagacctttttgaagaaggttctgttactaacatgcttacttccatkgtaggtaatgtatttgggttcaaagccctacgcgctctacgtctggaagatttgcgaatccctccggcttatattaaaaccttccaaggcccgccgcatggcatccaggttgagagagataaattgaacaaatatggtcgtcccctgttgggatgtactattaaaccaaaattggggttatcagctaaaaactatggtagggcggtttatgaatgtcttcgtggtggacttgattttaccaaagatgatgaaaacgtgaactcccaaccgtttatgcgttggagagatcgtttcttgttttgtgccgaagctatttttaaatcgcaggctgaaaccggcgaaatcaaagggcattacttgaatgctactgcaggtacatgcgaagaaatgtacaaaagagctatatttgctagagaattgggagttcctatcgtaatgcatgactacttaacaggaggattcactgcaaatactagcttggcwcattattgccgagataatggcctacttcttcacatccaccgtgcaatgcatgcagttattgatagacagaagaatcatggcatgcacttmcgcgtactagctaaagcgttacgtatgtctggtggagatcatattcacgcgggtaccgtagtaggtaaacttgaaggggaaagagacatcactttgggctttgttgatttactgcgtgatgattttattgaaaaagatcgaagtcgcggtatttatttcactcaagattgggtctctctaccaggtgttctgccggtggcttcagggggtattcacgtttggcatatgcccgctctgaccgagatctttggggatgattctgtactacagttcggtggaggaactataggccacccttggggtaatgcgncaggtgccgtagcgaatcgagtagctctagaagcatgtgtacaagctcgtaatgaagggcgcgatcttgctgttgagggtaatgaaattatccgtgaggctagcaaatggagtcctgaactggcggctgcttgtgaggtatggaaggagatctaccctaccctgttcatctggaaatcttggttcaaacccttcgctattgggtaaaagatgccccttctttgcacttattacgattctttctacgcgagtattgt------aattgcaataaaaaaaggaataaacgattttttttcttg------------ttatataacttttatgtatatgaatacgaatccattttcgtctttctccataaacaatcttctcatttacgaccaacatcctttgggtccctttttgaacgaatctatttctatggaaaaacagaacgtt---------aa------ggattttccgaccaacttatgcttagtcaaatatcctttgatgcagtatgttaggtatcagggaaaatccattctgct------ttcaagggggacgactt------tttttatgaataaatggaaatcctaccttgtccagttttggcaatgtaattttgacctgtggt------ttcattcgggaagggcccatataaagca------attgtc------caaaaatccccttgactttat------cggttatct------ttcaattgtgcgactaaacccttcaagagtacggagtcaaatgctcgaaaattcttttctaag------taatat------tgctattagcaataagaaattagatacccttgttccaattattcctctgattggatcattggctaaagagaaattttgtaacctattagggcatcccattagtaagccggttcggaccgatttagcagattctgatattatggacaggtttgggcgtatatgcagaaacctttctcattatt
>Mucoa
actcctgaatacgaaaccaaagatactgatatcttggcagcatttcgagtaactcctcaacccggagttccacccgaagaagcaggggccgcggtagctgccgaatcttctactggtacatggacaactgtgtggaccgatggacttaccagtcttgatcgttacaaagggcgatgctaccacatcgagcccgttcctggagaagaagatcaatatattgcttatgtagcttaccccttagacctttttgaagaaggttctgttactaacatgtttacttccattgtaggtaatgtatttgggttcaaagccctacgcgctctacgtctggaagatttgcgaatacctacggcttatattaaaacctttcaaggcccgcctcatggcatccaggttgagagagataaattgaacaaatatggtcgtcccctgttgggatgtactattaaacctaaattggggttatccgctaaaaactacggtagggcagtttatgaatgtcttcgtggtggacttgattttaccaaagatgatgaaaacgtgaactcccaaccgtttatgcgttggagagatcgtttcgtattttgtgccgaagcaatttataaagcacaggctgaaaccggtgaaatcaaagggcattacttgaatgctactgcaggtacatgcgaagaaatgatgaaaagagctgtatttgctagagaattgggagttcctatcataatgcatgactacttaacagggggattcactgcaaatactagcttggctcattattgccgagataatggcctacttcttcacatccaccgtgcaatgcacgcagttattgatagacagaagaatcatggtatgcacttccgcgtactagctaaagcgttacgtatgtctggtggagatcatattcacgctggtaccgtagtaggtaaacttgaaggggaaagagacatcaccttgggctttgttgatttactgcgtgatgattttattgaaaaagatcgaagtcgcggtatttatttcactcaagattgggtctctctaccaggtgttctgccggtggcttcggggggtattcacgtttggcatatgcccgctctgaccgagatctttggggatgattctgtactacagtttggtggaggaactataggccacccttggggtaatgcgccgggtgccgtagcgaatcgagtagctctagaagcatgtgtacaagctcgtaatgaagggcgcgatcttgctcttgagggtaatgaaattatccgtgaggctagcaaatggagtcctgaactggctgctgcttgtgaggtttggaaggagatcnnnnnnnnnnnnnnnnnnnnnnnnnnnnnnnnnnnnnnnnnnnnnnnnnnnnnnnnnnnnnnnnnnnnnnnnnnnnnnnnnnnnnnnnnnnnnnnnnnnnnnnnnnnnnnnnnnnnnnnnnnnnnnnnnnnnnnnnnnnnnnnnnnnnnnnnnnnnnnnnnnnnnnnnnnnnnnnnnnnnnnnnnnnnnnnnnnnnnnnnnnnnnnnnnnnnnnnnnnnnnnnnnnnnnnnnnnnnnnnnnnnnnnnnnnnnnnnnnnnnnnnnnnnnnnnnnnnnnnnnnnnnnnnnnnnnnnnnnnnnnnnnnnnnnnnnnnnnnnnnnnnnnnnnnnnnnnnnnnnnnnnnnnnnnnnnnnnnnnnnnnnnnnnnnnnnnnnnnnnnnnnnnnnnnnnnnnnnnnnnnnnnnnnnnnnnnnnnnnnnnnnnnnnnnnnnnnnnnnnnnnnnnnnnnnnnnnnnnnnnnnnnnnnnnnnnnnnnnnnnnnnnnnnnnnnnnnnnnnnnnnnnnnnnnnnnnnnnnnnnnnnnnnnnnnnnnnnnnnnnnnnnnnnnnnnnnnnnnnnnnnnnnnnnnnnnnnnnnnnnnnnnnnnnnnnnnnnnnnnnnnnnnnnnnnnnnnnnnnnnnnnnnnnnnnnnnnnnnnnnnnnnnnnnnnnnnnnnnnnnnnnnnnnnnnnnnnnnnnnnnnnnnnnnnnnnnnnnnnnnnnnnnnnnnnnnnnnnnnnnnnnnnnnnnnnnnnnnnnnnnnnnnnnnnnnnnnnnnnnnnnnnnnnnnnnnnnnnnnnnnnnnnnnnnnnnnnnnnnnnnnnnnnnnnnnnnnnnnnnnnnnnnnnnnnnnnnn
>Parahancornia
actcctgaatacgaaaccaaagatactgatatcttggcagcattccgagtaactcctcagcccggagttccacccgaagaagcaggggctgcggtagctgccgaatcttctactggtacatggacaactgtgtggaccgatggacttaccagccttgatcgttacaaagggcgatgctaccacatcgagcccgttcctggagaagaagatcaatatattgcttatgtagcttaccccttagacctttttgaagaaggttctgttactaacatgtttacttccattgtaggtaatgtatttgggttcaaagccctacgcgctctacgtctggaagatttgcgaatccctacggcttatattaaaaccttccaaggcccgcctcatggcatccaggttgagagagataaattgaacaaatatggtcgtcccctgttgggatgtactattaaacctaaattggggttatccgctaaaaactacggtagggcagtttatgaatgtcttcgtggtggacttgattttaccaaagatgatgaaaacgtgaactcccaaccgtttatgcgttggagagatcgtttcttattttgtgccgaagctatttttaaatcacaggctgaaaccggtgaaatcaaagggcattacttgaatgctactgcaggtacatgcgaagaaatgatgaaaagagctgtatttgctagagaattgggagttcctatcgtaatgcatgactacttaacagggggattcactgcaaatactagcttggctcattattgccgagataatggcctacttcttcacatccaccgtgcaatgcacgcagttattgatagacagaagaatcatggtatgcacttccgcgtactagctaaagcgttacgtatgtctggtggagatcatgttcacgctggtaccgtagtaggtaaacttgaaggagaaagagacatcaccttgggctttgttgatttactacgtgatgattttattgaaaaagatcgaagtcgcggtgtttatttcactcaagattgggtctctctaccaggtgttctgccggtggcttcagggggtattcacgtttggcatatgcccgctctgaccgagatctttggggatgatgctgtactacagttcggcggaggaactttaggacacccttggggtaatgcgccaggtgccgtagcgaatcgagtagctctagaagcatgtgtacaagctcgtaatgaagggcgcgatcttgctcttgaggggaatgaaattatccgcgaggctagcaaatggagtcctgaactggctgctgcttgtgaggtatggaaggagatctaccccaccccgtccatctggaaatcttggttcaaacccttcgctattgggtaaaagatgccccttctttgcacttattncgattctttctccgcgagtattgt------aattggaataa--aacaaaatcaaagattattcttcttc------------ttatataatttttatgtatgtgaatacgaatccattttcgtctttctccataaccaatcttctcatttacgatcaacatcctttggggtccttcttgaacgaatctatttctatggaaaaatagaacgtt---------aa------ggattttcaggccaacttagacttgttcaaagatcctttcatgcattatgttaggtatcaaggaaaatccattctggt------ttcaaaggggacggctc------ttttgatgaataaatggaaatcttaccttgtcaatttttgtcaatgtaattttgacctgtggt------ttcactcggaaagggtctatataaagca------attgtc------caatcattcccttgactttat------gagttatct------ttcaagtgtgcgactaaacccgtcaatggtacggagtcaaatgctagaaaatgcatttctaat------caaaaa------tgc------tattaagaaattcgatactcttgttccaattattcctctgattagatcattggctaaagcgaaattttgcaacctattagggcatcccattagtaagccggttcggacggatttatcagattctgatattatggacagatttgggcgtatatgcagaaacctttctcattatc
>Plumeria
actcctgaatacgaaactaaagatactgatattttggcagcattccgagtaactcctcaacccggagttccacctgaagaagcaggggccgcggtagctgccgaatcttcaactggtacatggacaactgtgtggaccgatggacttaccagccttgatcgttacaaagggcgatgctaccacatcgaacccgttcctggagaggaagatcaatatattgcttatgtcgcttaccctttagacctttttgaagaaggttctgttactaacatgtttacttccattgtaggtaatgtatttgggttcaaagccctacgtgctctacgtctggaagatttgcgaatccctccggcttatattaaaaccttccaaggcccgcctcatggcatccaggttgagagagataaattgaacaaatatggtcgtcccctgttgggatgtacaattaaacctaaattggggttatccgctaaaaactacggtagggctgtttatgaatgtcttcgtggtggacttgattttaccaaagatgatgaaaacgtgaactctcaaccgtttatgcgttggcgagatcgtttcgtattttgtgccgaagcaatttttaaagcacaggctgaaaccggtgaaatcaaagggcattacttgaatgctactgcgggtacatgcgaagaaatgatcaaaagagctgtatttgctagagaattgggagttcctatcataatgcatgactacttaacaggtggattcactgcaaatacgagcttggctcattattgccgagataatggcctacttcttcacatccaccgtgcaatgcacgcagttattgatagacagaagaatcatggtatgcacttccgcgtactagctaaagcgttacgtctgtctggtggagaccatattcacgctggtaccgtagtaggtaaacttgaaggggaaagagacatcactttgggctttgttgatttactgcgtgatgattttattgaaaaagatcgaagtcgcggtatttatttcactcaagattgggtctctctaccaggtgttataccggtggcttcagggggtattcacgtttggcatatgcctgctctgaccgagatctttggggatgattctgtactacagttcggtggaggaactataggacacccttggggtaatgcgccaggtgccgtagcgaatcgagtagctctagaagcatgtgtacaagctcgtaatgaaggacgtgatcttgctgttgagggtaatgacattatccgtgaggctagcaaatggagtcctgaactggctgctgcttgtgaggtttggaaagaaatctaccccaccccgttcatctggaaatcttggttcaaacccttcgctattgggtaaaagatgccccttctttgcacttattacgattctttctccgcgagtattgt------aattggaataaaaaaagaaatcaaagattattcttcttc------------ttatataatttttatgtatgtgaatacgaatccattttcgtctttctacataagcaatcttctcatttacgatcaacatcctttggggcccttcttgaacgaatctatttctatggaaaaatagaacatt---------aa------ggatttgcaggccaacttatggttgttcaaagaccctttcatgcattatgttaggtatcaaggaaaatccattatggt------ttcaaaggggacggctc------ctttgatgaataaatggaaatcttaccttgtcaatttttggcaatgtaattttgacttgtggt------ttcactcggaaagggtctatataaagca------attatc------caatcattcccttgactttat------gggttatct------ttcaattgtgcgactaaacccttcaatggtacggagtcaaatgctagaaaatgcatttctaat------caagaa------tcc------tattaagaaattcgatacccttgttccaattattcctctggttggatcattagctaaagaaaaattttgtaacctattaggacatcccattagtaagccggctcggactgatttatcagattctgatattatggacagattttggcgtatatgcagaaacctttctcattatc
>Prestonia
actcctcaatacgaaactaaggatactgatatcttggcagcattccgagtaactcctcaacccggagttccacccgaagaagcaggggccgcggtagctgccgaatcttctactggtacatggacaactgtgtggaccgatggacttaccagccttgatcgttacaaagggcgatgctaccacatcgaggccgttcctggagaagaagatcaatatattgcttatgtagcttaccccttagacctttttgaagaaggttctgttactaacatgcttacttccattgtaggtaatgtattcgggttcaaagccctacgcgctctacgtctggaagatttgcgaatccctacggcttatattaaaaccttccaaggcccgcctcatggcatccaggttgagagagataaattgaacaaatatggtcgtcccctgttgggatgtactattaaacctaaattggggttatcagctaaaaactacggtagggcggtttatgaatgtcttcgtggtggacttgattttaccaaagatgatgaaaacgtgaactcccaaccgtttatgcgttggagagatcgtttcttgttttgtgccgaagctctttttaaatcacaggctgaaaccggcgaaatcaaagggcattacttgaatgctacggcaggtacatgcgaagaaatgtacaaaagagctatatttgctagagaattgggagctcctatcgtaatgcatgactacttaacagggggattcactgcaaatacgagcttggctcattattgccgagataatggcctacttcttcacatccaccgtgcaatgcacgcagttattgatagacagaagaatcatggtatgcacttccgcgtactagctaaagcgttacgtatgtctggtggagatcatattcacgcgggtaccgtagtaggtaaacttgaaggggaaagagacatcactttgggctttgttgatttactgcgtgatgattttattgaaaaagatcgaagtcgcggtatttatttcactcaagattgggtctctctaccaggtgttctgccggtggcttcaggtggtattcacgtttggcatatgcccgctctgaccgagatctttggggatgatgctgtactacagttcggtggaggaactttaggacacccttggggtaatgcgccaggtgccgtagcgaatcgagtagctctagaagcatgtgtacaagctcgtaatgaagggcgcgatcttgctactgaaggtaatgaaattatccgtgaggctagcaaatggagtcctgaactggctgctgcttgtgaggtatggaaggagatctaccccaccccgttcatctggaaatcttggttcaaacccttcgctattgggtaaaagatgccccttctttgcacttattacgattctttctacgcgagtattgt------aatagcaataaaaaaagaaatcaaagattcttcttcttg------------ttatataatttttatgtatgggaatacgaatccattttcgtctttctacataaccaatcttctcatttacgaccaacatcctttggggtccttcttgaacgaatccatttctatggaaaaatagaacgtt---------aa------ggatttgccgaccaacttatgtttggtcaaatatcctttcatgcattatgttaggtatcaaggaaaatccattctgct------atcaagggggacggctc------ttttgatgaataaatggaaatcttaccttgtcaatttttggcaatataattttgacctgtggt------ttcactcgcgaagggcctatataaagca------attgta------caatcattcccttgactttat------ggggtatct------ttcaattgtgcgactaaacccttcaacggtacggagtcaaatgctcgaaaatgcatttataat------taataa------tcc------tagtaagaaattagatacccttgttccaattattcctctgattggatcattggctaaagcgaaattttgtaacccattaggacatcccattagtaagccggttcggactgatttatcggattctgatattatggacagatttgggcgtatatgcagaaacctttctcattatc
>Rauvolfia
actcctgaatacgaaaccaaagatactgatatcttggcagcattccgagtaactcctcaacctggagttccacccgaagaagcaggggccgcggtagctgccgaatcttctactggtacatggacaactgtgtggaccgatggacttaccagccttgatcgttacaaagggcgatgctaccacatcgagcccgttcctggagaagaagatcaatttattgcttatgtagcttaccccttagacctttttgaagaaggttctgttactaacatgtttacttccattgtaggtaatgtatttgggttcaaagccctacgcgctctacgtctggaagatttgcgaatccctacggcttatgttaaaacttttcaaggcccgcctcatggcatccaggttgagagagataaattgaacaaatatggtcgtcccctgttgggatgtactattaaacctaaattggggttatccgctaaaaactacggtagggcatgttatgaatgtcttcgcggcggacttgattttaccaaagatgatgaaaacgtgaactcccaaccgtttatgcgttggagagatcgtttcttattttgtgccgaagcaatttataaagcacaagctgaaaccggtgaaatcaaagggcattacttgaatgctactgcaggtacatgcgaagaaatgatgaaaagagctgtatttgctagagaattgggagctcctatcgtaatgcatgactacttaacagggggattcactgcaaatactagcttggctcactattgccgagataatggcctacttcttcacatccaccgtgcaatgcacgcagttattgatagacagaagaatcatggtatgcacttccgcgtactagctaaagcgttacgtatgtctggtggagatcatattcacgctggtaccgtagtaggtaaacttgaaggggaaagagacatcactttgggctttgttgatttactgcgtgatgattttattgaaaaagatcgaagtcgcggtatttatttcactcaagattgggtctctctaccaggtgttataccggtggcttcagggggtattcacgtttggcacatgcccgctctgaccgagatctttggggatgattccgtactacagtttggtggaggaactttaggacacccttggggtaatgcgccaggtgccgtagcgaatcgagtagctctagaagcatgtgtacaagctcgtaatgaagggcgcgatcttgctcttgagggtaatgaaattatccgtgaggctagcaaatggagtcctgaactggctgctgcttgtgaggtatggaaggagatctaccccaccccgttcatctggaaattttggttcaaacccttcgctattgggtaaaagatgccccttctttgcacttattacgattttttctccgcgagtattgg------aattggaataaaaaaagaaatcaaagattcttcttcttc------------ttatataatttttatgtatgtgaatacgaatccattttcttctttctccataaccaatcttctcatttaggatcaatatcctttggggtctttcttgaacgaatctatttctatggaaaaatagaacgtt---------aa------ggattttcgggccaacttaggtttgttcaaagatcctttcgtgcattatgttaggtatcaaggaaaatccattctggt------ttcaaaggggacggctc------ttttgataaagaaatggaaatcttaccttgtcaacttttggcaatgtcattttgacctgtggt------ttcactcggaaagggtctatatacagca------attgtc------caatcattcccttgactttat------gggttatct------ttcaagtgtgcgactaaacccttcaatggtacggagtcaaatgctagaaaatgcatttctaat------caataa------tac------tattaaacaattcgatacccttgttccaattcttcctctgattagatcattggctaaagcgaaattttgtaacctattaggacatcccattagtaagccggttcggactgatttatcagattctgatattatggacagatttgggcgtatatgcagaaacctttctcattatc
>Stemmadenia
actcctgaatacgaaaccaaagatacggatatcttggcagcatttcgagtaactcctcaacccggagttccacccgaagaagcaggggccgcggtagctgccgaatcttctactggtacatggacaactgtgtggaccgatggacttaccagtcttgatcgttacaaagggcgatgctaccacatcgagcccgttcctggagaagaagagcaatatattgcttatgtagcttaccccttagacctttttgaagaaggttcggttactaacatgtttacttccattgtaggtaatgtatttgggttcaaagccctacgcgctctacgtctggaagatttgcgaatccctacggcttatattaaaacctttcaaggcccgcctcatggcatccaggttgagagagataaattgaacaaatatggtcgtcccctgttgggatgtactattaaacctaaattggggttatccgctaaaaactacggtagggcagtttatgaatgtcttcgtggtggacttgattttaccaaagatgatgaaaacgtgaactcccaaccgtttatgcgttggagagatcgtttcttattttgtgccgaagcaatttttaaatcacaggctgaaaccggtgaaatcaaagggcattacttgaatgctactgcaggtacatgcgaagaaatgatgaaaagagctgtatttgctagagaattgggagttcctatcgtaatgcatgactacttaacagggggattcactgcaaatactagcttggctcattattgccgagataatggcctacttcttcacatccaccgtgcaatgcacgcagttattgatagacagaagaatcatggtatgcacttccgcgtactagctaaagcgttacgtatgtctggtggagatcatattcacgctggtaccgtagtaggtaaacttgaaggggaaagagacatcaccttgggctttgttgatttattgcgtgatgattttattgaaaaagatcgaagtcgcggtatttatttcactcaagattgggtctctctaccaggtgttataccggtggcttcgggaggtattcacgtttggcatatgcccgctctgaccgagatctttggggatgattctgtactacagtttggtggaggaactttaggacacccttggggtaatgcgccgggtgccgtagcgaatcgagtagctctagaagcatgtgtacaagctcgtaatgaaggacgcgatcttgctcttgagggtaatgaaattatccgtgaggctagcaaatggagtcctgaactggctgccgcttgtgaaatatggaaaaagatctaccccaccccgtccatctggaaatcttggttcaaacccttcgctattggataaaagatgctccttctttgcacttattacgattctttctccgcgagtattgg------aattgtaataaaaaaagaaatcaaagattattctttttcttatataattttttatataatttttatgtatgtgaatacgaatccattttcgtctttctccataaccaatcttctcatttacgatcaacatcttttggggttcttcttgaacgaatctatttctatggaaaaagagaacgtt---------aa------ggattttcaggctaacttaggcttgttcaaagatcctttcttgcattacgttaggtatcaaggaaaatccattctggt------ttcaaaagggacggttc------tttcgatgaacaaatggaaatcttatcttgtcaatttttggcaatgtaattttgacttgtggt------ttcactcggaaagggtatatataaagca------attgtc------caatcattcgcttgactttat------gggttatct------ttcaagtgtgcggctaaacccttcaattgtacggagtcaaatgctagaaaatgcatttctaat------caataa------tgc------tattaagaaattcgatacccttgttccaattattccactgattggatcattggctaaagcgaaattttgtaacctattaggacatcccattagtaagccggtttggactgatttatcggattctgatattatggacagatttgggcgtatatgcagaaacctttctcattatc
>Tabernaemontana
actcctgaatacgaaaccaaagatacggatatcttggcagcatttcgagtaactcctcaacccggagttccacccgaagaagcaggggccgcggtagctgccgaatcttctactggtacatggacaactgtgtggaccgatggacttaccagtcttgatcgttacaaagggcgatgctaccacattgagcccgttcctggagaagaagatcaatatattgcttatgtagcttaccccttagacctttttgaagaaggttctgttactaacatgtttacttccattgtaggtaatgtatttgggttcaaagccctacgcgctctacgtctggaagatttgcgaatccctacggcttatattaaaacctttcaaggcccgcctcatggcatccaggttgagagagataaattgaacaaatatggtcgtcccctgttgggatgtactattaaacctaaattggggttatccgctaaaaactatggtagggcagtttatgaatgtcttcgtggtggacttgattttaccaaagatgatgaaaacgtgaactcccaaccgtttatgcgttggagagatcgtttcttattttgtgccgaagcactttttaaagcacaggttgaaaccggtgaaatcaaagggcattacttgaatgctactgcaggtacatgcgaagaaatgatcaaaagagctgtatttgctagagaattgggagttcctatcgtaatgcatgactacttaacagggggattcactgcaaatactagcttggctcattattgccgagataatggcctacttcttcacatccaccgtgcaatgcacgcagttattgatagacagaagaatcatggtatgcacttccgcgtactagctaaagcgttacgtatgtctggtggagatcatattcacgctggtaccgtcgtaggtaaacttgaaggggaaagagacatcaccttgggctttgttgatttattgcgtgatgattttattgaaaaagatcgaagtcgcggtatttatttcactcaagattgggtctctctaccaggtgttataccggtggcttcgggaggtattcacgtttggcatatgcccgctctgaccgagatctttggggatgatgctgtactacagtttggtggaggaactttaggacacccttggggtaatgcgccgggtgccgtagcgaatcgagtagctctagaagcatgtgtacaagctcgtaatgaaggacgcgatcttgctcgtgagggtaatgaaattatccgtgaggctagcaaatggagtcctgaactggctgctgcttgtgagatttggaaggagatctaccccaccccgtccatttggaaatcttggttcaaacccttcgctattggataaaggatgccccttctttgcacttattacgattctttctccgcgagtattgg------aattgtaataaaaaaagaaatcaaagattattctttttcttatataattttttatataatttttatgtatgtgaatacgaatccattttcgtctttctccataaccaatcttctcatttacgatcaacatcctttggggttcttcttgaacgaatctatttctatggaaaaatagaacgtt---------aa------ggattttcaggctaacttaggcttgttcaaaaatcctttcatgcattacgttaggtatcaaggaaaatccattctggt------ttcaaaggggacggttc------tttcgatgaacaaatggaaatcttatcttgtcaatttttggcaatgtaattttgacttgtggt------ttcactcggaaagggtatatataaagca------attgtc------caatcattcccttgactttat------gggttatct------ttcaagtgtgcggctaaacccttcaattgtacggagtcaaatgctagaaaatgcatttctaat------caataa------tgc------tattaagaaattcgatacccttgttcccattattcccctgattggatcattggctaaagcgaaattttgtaacctattaggacatcccattagtaagccagtttggactgatttatcggattctgatattatagacagatttgggcgtatatgcagaaacctttctcattatc
>Thevetia
actcctgaatacgaaactaaagatactgatatcttggcagcattccgagtaactcctcaacccggagttccacccgaagaagcaggggctgcggtagctgccgaatcttctactggtacatggacaactgtgtggactgatggacttaccagccttgatcgttacaaagggcgatgctaccacatcgaacccgttcctggagaggaagatcaatttattgcttatgtagcttaccctttagacctttttgaagaaggttctgttactaacatgtttacttccattgtaggtaatgtatttgggttcaaagccctacgcgctctacgtctggaagatttgcgaatccctacggcttatattaaaaccttccaaggcccgcctcatggtatccaggttgaaagagataaattgaacaaatatggtcgtcccctattgggatgtactattaaacctaaattggggttatccgctaaaaactacggtagggcagtttatgaatgtcttcgtggtggacttgattttaccaaagatgatgaaaacgtgaactcccaaccgtttatgcgttggagagatcgtttcttattttgtgccgaagcaatttataaagcacaggctgaaaccggtgaaatcaaagggcattacttgaatgctactgcaggtacatgcgaagaaatgatgaaaagagctgtatttgctagagaattgggagttcctatcgtaatgcatgactacttaacagggggattcactgcaaataccagcttggctcattattgccgagataatggcctacttcttcacatccaccgtgcaatgcacgcagttattgatagacagaagaatcatggtatgcacttccgcgtactagctaaagcgttacgtctgtctggcggagatcatattcacgctggtaccgtagtaggtaagcttgaaggggaaagagacatcactttgggctttgttgatttactgcgtgatgattttattgaaaaagatcgaagtcgcggtatttatttcactcaagattgggtctctctaccaggtgttctgccggtggcttcggggggtattcacgtttggcatatgcccgctctcaccgagatctttggggacgattctgtactacagttcggtggaggaactttaggacacccttggggtaatgcaccaggtgccgtagcgaaccgagtagctctagaagcatgtgtacaagctcgtaatgaagggcgtgatcttgctgctgagggtaatgacattatccgtgaggctagcaaatggagtcctgaactggctgctgcttgtgaggtatggaaggagatcnnnnnnnnnnnnnnnnnnnnnnnnnnnnnnnnnnnnnnnnnnnnnnnnnnnnnnnnnnnnncccttctttgcacttattacgattctttctccgcgagtattgt------aattggaataaaaaaagaaatcaaagattattcttcttc------------ttatataatttttatgtatgtgaatacgaatccattttcgtctttctacataagcaatcttcgcatttacgatcaacatcttttggggtccttcttgaacgaatctatttctatggaaaaatagaacgtt---------aa------ggattttcaggccaacttatgcttgttcaaggatcctttcatgcattatgttaggtatcaaggaaaatccattctggt------ttcaaaggggacggctc------ttttggtgaataaatggaaatcttatcttgtgaatttttggcaatgtaattttgacctgtggt------ttcactcggaaagggtctatataaaaca------attatc------caatcattcccttgactttat------gggttatct------ttcaattgtgcgacgaaacccgtcaatggtacggagtcaaatgctagaaaatgcatttctaat------caataa------tgc------tattaagaaattcgatacccttgttccaattattcctctgattggatcattagctaaagcaaaattttgtaacctattaggagatcccattagtaagccggttcggactgatttatcagattctgatattatggacagatttgggcgtatatgcagaaacctttctcattatc
>Ilex
actcctgactatgacaccaaagatactgatatcttggcagcattccgagtatctcctcaacctggagttccacctgaagaagcaggggccgcggtagctgctgaatcttctacgggtacatggacaactgtgtggactgatggacttaccagccttgatcgttacaaagggcgatgctaccaaatcgagcccgttgctggagaagaaaatcaatttattgcttatgtagcttacccattagatctttttgaagaaggttctgttactaatatgtttacttccattgtgggtaatgtatttgggttcaaagccctgcgtgctctacgtctggaagatttgcgaatccctactgcttatactaaaactttccaaggcccgcctcatggcatccaagttgagagagataaattgaacaagtatggtcgtcccctgttgggatgtactattaaaccgaaattgggattatctgctaaaaactacggtagagcagtttatgaatgtctacgcggtggacttgattttaccaaagatgatgagaatgtgaactcccaaccatttatgcgttggagagatcgtttcttattttgtgccgaagcactttttaaagcacagactgaaacaggtgaaatcaaagggcattacttgaatgctactgcaggtacatgcgaagaaatgatgaaaagggctatatttgccagagaattgggagttcctatcgtaatgcatgactacttaacagggggatttactgcaaatactaccttagctcattattgccgagataatggcctacttcttcacatccaccgcgcaatgcatgcagttattgatagacagaagaatcatgggatgcactttcgtgtactagctaaagcgttacgtatgtctggtggagatcatattcacgccggtaccgtagtaggtaaacttgaaggggaaagggatatcactttgggatttgttgatttattgcgtgatgatgttattgaaaaagatcgaagtcgcggtatttatttcactcaagattgggtctctctaccaggtgttctgcccgtggcttcgggaggtattcacgtttggcatatgcctgctctgaccgagatctttggggatgattccgtactacagttcggtggaggaactttaggccacccttggggaaatgcaccgggtgccgtagctaatcgagtagctctagaagcatgtgtacaagctcgtaatgaggggcgtgatcttgctcgtgagggtaatgaaattatccgtgaggctagcaaatggagtcctgaactagctgctgcttgtgaggtctggaaggagatctaccccaccccgtccatctggaaatcttggttcaaactcttcgttactgggtaaaagatacttcttctttgcatttattacgattctttctctacgaggatcgt------aattggaatagaaaaagaaatcaaagattctttttcttc------------ttatataattctcatgtatgtgaatacgaatctatcttcgtttttctccgtaatcaatcttctcatttacgatcaacatcttctggagttcttcttgaacgaatatatttctatggaaaaatagaatatt---------aa------ggcttttcaggtcaacctatggttgttcaaggatcctttcatacattatgttaggtatcaagaaaaatcaattctggc------ttcaaaagggacgtctc------ttttgatgaataaatggaaacattaccttgtcaatttctggcaatgttatttttacctgtggt------ctcaaccaggaagaatccatataaacca------attttc------caattattatcttgactttat------gggctattt------ttcaagtgtgcgactaaatcctttaatggtacggaatcaaatgctagaaaatgcatttctaat------cgataa------tgc------tattaagaagttcgatatcagggttccaattattcctctgattggatcgttggcgaaagcgaaattttgtaacggattagggcatcctattagtaagccggttcgggccgatttatcagattctgatattattgatcgatttgggcgtatatacagaaatctttttcattatc
>Schefflera
actcctgactatgaaaccaaagatactgatatcttggcagcattccgagtaactcctcaacctggagttccacctgaagaagcaggggccgcggtagctgccgaatcttctactggtacatggacaactgtgtggaccgatggacttaccagccttgatcgttacaaagggcgatgctacggaatcgagcccgttgctggagaagaaactcaatttattgcttatgtagcttacccattagacctttttgaagaaggttctgttactaacatgtttacttccattgtaggtaatgtatttgggttcaaagccctgcgtgctctacgtctggaagatctgcgaatccctgttgcttatgttaaaactttccaaggcccgcctcatggcatccaagttgagagagataaattgaacaagtatggtcgtcccctgttgggatgtactattaaacctaaattggggttatctgctaaaaactacggtagagcggtttatgaatgtctccgtggtggacttgattttaccaaagacgatgagaacgtgaactcccaaccatttatgcgctggagagatcgtttcgtattttgtgccgaagcactttataaagcacaggctgaaacaggtgaaatcaaagggcattacttgaatgctactgcgggtacatgcgaagaaatgatgaaaagggctgtatttgccagagaattgggagttcctatcataatgcatgattacttaacagggggattcactgcaaatactaccttggctcattattgccgagataatggcctacttcttcacatccaccgcgcaatgcatgcagttattgatagacagaagaatcatggtatgcactttcgtgtactagctaaagggttacgtatgtctggtggagatcatattcacgccggtaccgtagtaggtaaacttgaaggggaaagagacatcactttgggctttgttgatttactgcgtgatgatttcattgaaaaagatcgaagtcgcggtatttatttcacccaagattgggtctctctaccaggtgttctgcccgtggcttcggggggtattcacgtttggcatatgcctgctctgaccgagatctttggggatgattccgtactacagttcggtggaggaactttaggacacccttggggaaatgcacccggtgccgtagctaatcgagtagctctagaagcatgtgtacaagctcgtaatgagggacgtgatcttgctcgtgaaggtaatgaaattatccgtgaggctgctaaatggagccctgaactagctgctgcttgtgagatatggaaggagatctaccctacccagtccatctggaaatcttggttcaaactcttcgctactgggtaaaagatgcttcttctttgcatttattacgattctttctccacgagtattgt------aattggaa---aaaaagaaatcaaagactattcttcttc------------ctatataattctcatctatgtgaatacgaatccatcttcatctttctccgtaaccaatcttctcatttacgctcaacatcttctggaacccttcttgaacgaatatatttctatggaaaaataaaatatt---------aa------ggcttttcaagtcaatctattgttgttgaaggatcctttcatgcattatgttaggtatcaaggaaaatcaattctcgc------ttcaaaagggacgccct------ttttgatgaaaaaatggacatattgctttgttaatttatggcaatgtcatttttacctgtggt------ctcaaccgggaaggatctgtataaacca------attata------caatcattccctcgaccttct------gggctatct------atcaagtgcgcggctaaacccttcaatggtacgcggtcaaatgctagaaaattcatttctaat------tgatac------tgc------tattaataagtttgatactattgttccaattattcctctgattgaatcattggctaaagcgaaattttgtaacgtattagggcatcctattagtaaggcggtttggaccgatttatcagattctgatattattgaccgattttggcgtatatgcagaaatctttctcattatc
>Aiphanes
actcctgactacgaaaccaaagatactgatatcttggcagcattccgagtaactcctcaacccggagttccgcctgaggaagcaggggcagcggtagctgccgaatcttctactggtacatggacaactgtgtggactgatggacttaccagtcttgatcgttacaaaggacgatgctaccacatcgaaaccgttgtcggggaggaagatcaatatattgcttatgtagcttatcctttagacctttttgaagaaggttctgttactaacatgtttacttccattgtgggtaatgtatttggtttcaaagccctacgagctctacgtctggaggatctgcgaattcccacttcttattccaaaactttccaaggcccgcctcatggtatccaagttgaaagagataagttgaacaagtatggtcgtcctctattgggatgtactattaaaccaaaattgggattatccgcaaagaactacggtagagcggtttatgaatgtctacgcggtggacttgattttaccaaggatgatgaaaacgtgaattcacaaccatttatgcgttggagagaccgtttcgtattttgtgccgaagcactttataaagcgcaggccgaaacgggtgaaatcaaaggacattacttgaatgctactgcgggtacatgtgaagaaatgatgaaaagggccgtatttgccagagaattgggagttcctatcgtaatgcatgactacttaaccgggggattcactgcaaatactagtttggctcattattgccgcgataacggcctacttcttcacatccatcgcgcaatgcatgcagttattgatagacagaaaaatcatggtatgcattttcgtgtactagctaaagcattacgtatgtctggtggagatcatgttcacgcgggtacagtagtgggtaaactggaaggggagcgtgagatgactttgggttttgttgatttattacgtgatgattttattgaaaaagaccgaagtcgcggtatcttttttactcaagattgggtctctatgccaggtgttatacccgtggcttcagggggtattcatgtttggcatatgcctgccctgaccgaaatctttggggatgattccgtactacagtttggcggaggaactttaggacacccttggggaaatgcacccggtgcagtagctaatcgggtggctttagaagcgtgtgtacaagctcgtaatgaaggacgtgatcttgctcgtgaaggtaatgaaattatccgtgaagctagcaaatggagccctgaactagctgccgcttgtgaaatatggaaggcgatctaccttatcccatccatctgaaaatcttggttcaaatccttcaatgctggatccaagatgttccttctttacatttattgcgattctttcttcacgaatatcat------aattggaatagaaaagaaaataaaagactatttcggttc------------ccatataattcttatgtatctgaatgcgaatttgtattagtttttcttcgtaaacaatcttcttatttacgattaacatcttctggagcttttcttgagcgaacacatttctatggaaaaatagaacatt---------aa------ttattttcagaagaccctatggttcttcaaggatcccttcatgcattatgttcgatatcaaggaaaagcaattctggt------ttcaaaggggactcatc------ttctgatgaagaaatggaaatgtcatcttgtcaatttctggcaatattattttcacttttggt------ctcaaccgtacaggatccatataaacca------attatc------aagctgttctttctattttct------aggttatct------ttcaagtgtactaataaatccttcggcggtaaggaatcaaatgctagagaattcatttctaat------ggatac------tgt------tattaaaaaattcgataccagagtccctgttattcctcttattggatcattgtctaaagctaaattttgtaccgtatcggggcatcctattagtaagcccatctggaccaatttatcagattgcgatattcttgatcgatttggtcggatatgtagaaatctttctcattatc
>Astrocaryum
actcctgactacgaaaccaaagatactgatatcttggcagcattccgagtaactcctcaacccggagttccgcctgaggaagcaggggcagcggtagctgccgaatcttctactggtacatggacaactgtgtggactgatggacttaccagtcttgatcgttacaaaggacgatgctaccacatcgaaaccgttgtcggggaggaaaatcaatatattgcttatgtagcttatcctttagacctttttgaagaaggttctgttactaacatgtttacttccattgtgggtaatgtatttggtttcaaagccctacgagctctacgtctggaggatctgcgaattcccccttcttattccaaaactttccaaggcccgcctcatggtatccaagttgaaagagataagttgaacaagtatggtcgtcctctattgggatgtactattaaaccaaagttgggattatccgcaaagaactacggtagagcggtttatgaatgtctacgcggtggacttgattttaccaaggatgatgaaaacgtgaactcacaaccatttatgcgttggagagaccgtttcgtattttgtgccgaagcaatttataaagcgcaggccgaaacgggtgaaatcaaaggacattacttgaatgctactgcgggtacatgtgaagaaatgatcaaaagggccgtatttgccagagaattgggagttcctatcgtaatgcatgactacttaactgggggattcactgcaaatactagtttggctcattattgccgcgataacggcctacttcttcacatccatcgcgcaatgcatgcagttattgatagacagaaaaatcatggtatgcattttcgtgtactagctaaagcattacgtatgtctggtggagatcatgttcacgggggtacagtagtgggtaaactggaaggggaacgtgagatgactttgggttttgttgatttattacgtgatgattttattgaaaaagaccgaagtcgcggtatcttttttactcaagattgggtctctatgccaggtgttatacccgtggcttcagggggtattcatgtttggcatatgcctgccctgaccgaaatctttggggatgattccgtactacagtttggcggaggaactttaggacacccttggggaaatgcacccggtgcagtagctaatcgggtttctttagaagcgtgtgtacaagctcgtaatgaaggacgtgatcttgctcgtgaaggtaatgaaattatccgtgaagctagcaaatggagccctgaactagctgccgcttgtgaagtatggaaggagatctaccttatcccatccatctgaaaatcttggttcaaatccttcaatgctggatccaagatgttccttctttacatttattgcgattctttcttcacgaatatcat------aattggaatagaaaagaaaataaaagactatttcggttc------------ccatataattcttatgtatctgaatgcgaatttgtattagtttttcttcgtaaacaatcttcttatttacgattaacatcttctggagcttttcttgagcgaacacatttctatggaaaaatagaacatt---------aa------ttattttcagaagaccctatggttcttcaaggatcccttcatgcattatgttcgatatcaaggaaaagcaattctggt------ttcaaaggggactcatc------ttctgatgaagaaatggaaatgtcatcttgtcaatttctggcaatattattttcacttttggt------ctcaaccgtacaggatccatataaacca------attatc------aagctgttctttctattttct------aggttatct------ttcaagtgtactaataaatccttcggcggtaaggaatcaaatgctagagaattcatttctaat------agatac------tgt------tattaaaaaattcgataccagagtccctgttattcctcttattggatcattgtctaaagctaaattttgtaccgtatcggggcatcctattagtaagccgatctggaccaatttatcagattgcgatattattgatcgatttggtcggatatgtagaannnnnnnnnnnnnnn
>Attalea
actcctgactacgaaaccaaagatactgatatcttggcagcattccgagtaactcctcaacccggagttccgcctgaggaagcaggggcagcggtagctgccgaatcttctactggtacatggacaactgtgtggactgatggacttaccagtcttgatcgttacaaaggacgatgctaccacatcgaaaccgttgtcggggaggaaaatcaatatattgcttatgtagcctatcctttagacctttttgaagaaggttctgttactaacatgtttacttccattgtgggtaatgtatttggtttcaaagccctacgagctctacgtctggaggatctgcgaattcccacttcttattccaaaactttccaaggcccgcctcatggtatccaagttgaaagagataagttgaacaagtatggtcgtcctctattgggatgtactattaaaccaaaattgggattatccgcaaagaactacggtagagcggtttatgaatgtctacgcggtggacttgattttaccaaggatgatgaaaacgtgaactcacaaccatttatgcgttggagagaccgtttctgcttttgtgccgaagcactttataaagcgcaggccgaaacgggtgaaatcaaaggacattacttgaatgctactgcgggtacatgtgaagaaatgatcaaaagggccgtatttgccagagaattgggagctcctatcgtaatgcatgactacttaactgggggattcactgcaaatactagcttggctcattattgccgcgataacggcctacttcttcacatccatcgcgcaatgcatgcagttattgatagacagaaaaatcatggtatgcattttcgtgtactagctaaagcattacgtatgtctggtggagatcatattcacgcgggtacagtagtgggtaaactggaaggggaacgtgagatgactttgggttttgttgatttattacgtgatgattttattgaaaaagaccgaagtcgcggtatcttttttactcaagattgggtctctatgccaggtgttatacccgtggcttcggggggtattcatgtttggcatatgcctgccctgaccgaaatctttggggatgattctgtactacagtttggcggaggaactttaggacacccttggggaaatgcacccggtgcagtagctaatcgggtggctttagaagcgtgtgtacaagctcgtaatgaaggacgtgatcttgcccgtgaaggtaatgaaattatccgtgaagctagcaaatggagccctgaactagctgccgcttgtgaaatatggaaggcgatctaccttatcccatccatctgaaaatcttggttcaaatccttcaatgctggatccaagatgttccttctttacatttattgcgattctttcttcacgaatatcat------aattggaatagaaaagaaaataaaagactatttcggttc------------ccatataattcttatgtatctgaatgcgaatttgtattagtttttcttcgtaaacaatcttcttatttacgattaacatcttctggagcttttcttgagcgaacacatttctatggaaaaatagaacatt---------aa------ttattttcagaagaccctatggttcttcaaggatcccttcatgcattatgttcgatatcaaggaaaagcaattctggt------ttcaaaggggactcatc------ttctgatgaagaaatggaaatgtcatcttgtcaatttctggcaatattattttcacttttggt------ctcaaccgtacaggatccatataaacca------attatc------aagctgttctttctattttct------aggttatct------ttcaagtgtactaataaatccttcggcggtaaggaatcaaatgctagagaattcatttctaat------agatac------tct------tattaaaaaattcgataccagagtcccagttattcctcttattggatcattgtctaaagctaaattttgtaccgtatcggggcatcctattagtaagccgacctggaccaatttatcagattgcgatattattgatcgatttggtcggatatgtagaaatctttctcattatc
>Bactris
actcctgactacgaaaccaaagatactgatatcttggcagcattccgagtaactcctcaacccggagttccgcctgaggaagcaggggcagcggtagctgccgaatcttctactggtacatggacaactgtgtggactgatggacttaccagtcttgatcgttacaaaggacgatgctaccacatcgaaaccgttgtcggggaggaaaatcaatatattgcttatgtagcttatcctttagacctttttgaagaaggttctgttactaacatgtttacttccattgtgggtaatgtatttggtttcaaagccctacgagctctacgtctggaggatctgcgaattccccctacttattccaaaactttccaaggcccgcctcatggtatccaagttgaaagagataagttgaacaagtatggtcgtcctctattgggatgtactattaaaccaaaattgggattatccgcaaagaactacggtagagcggtttatgaatgtctacgcggtggacttgattttaccaaggatgatgaaaacgtgaactcacaaccatttatgcgttggagagaccgtttcgtattttgtgccgaagcactttataaagcgcaggccgaaacgggtgaaatcaaaggacattacttgaatgctactgcgggtacatgtgaagaaatgatcaaaagggccgtatttgccagagaattgggagttcctatcgtaatgcatgactacttaactgggggattcactgcaaatactagtttggctcattattgccgcgataacggcctacttcttcacatccatcgcgcaatgcatgcggttattgatagacagaaaaatcatggtatgcattttcgtgtactagctaaagcattacgtatgtctggtggagatcatgttcacgggggtacagtagtgggtaaactggaaggggaacgtgagatgactttgggttttgttgatttattacgtgatgattttattgaaaaagaccgaagtcgcggtgtcttttttactcaagattgggtctctatgccaggtgttatacccgtggcttcagggggtattcatgtttggcatatgcctgccctgaccgaaatctttggggatgattccgtactacagtttggcggaggaactttaggacacccttggggaaatgcacccggtgcagtagctaatcgggtggctttagaagcgtgtgtacaagctcgtaatgaaggacgtgatcttgctcgtgaaggtaatgaaattatccgtgaagctagcaaatggagccctgaactagctgccgcttgtgaagtatggaaggcgatctaccttatcccatccatctgaaaatcttggttcaaatccttcaatgctggatccaagatgttccttctttacatttattgcgattctttcttcacgaatatcat------aattggaatagaaaagaaaataaaagactatttcggttc------------ccatataattcttatgtatctgaatgcgaatttgtattagtttttcttcgtaaacaatcttcttatttacgattaacatcttctggagcttttcttgagcgaacacatttctatggaaaaatagaacatt---------aa------ttattttcagaagaccctatggttcttcaaggatcccttcatgcattatgttcgatatcaaggaaaggcaattctggt------ttcaaaggggactcatc------ttctgatgaagaaatggaaatgtcatcttgtcaatttctggcaatattattttcacttttggt------ctcaaccgtacaggatccatataaacca------attatc------aagctgttctttctattttct------aggttatct------ttcaagtgtactaataaatccttcggcggtaaggaatcaaatgctagagaattcatttctaat------agatac------tgt------tattaaaaaattcgataccagagtccctgttattcctcttattggatcattgtctaaagctaaattttgtaccgtatcggggcatcctattagtaagccgatctggaccaatttatcagattgcgatattattgatcgatttggtcggatatgtagaaatctttctcattatc
>Chamaedorea
actcctgactacgaaaccaaagatactgatatcttggcagcattccgagtaactcctcaacccggagttccgcctgaggaagcaggggcagcggtagctgccgaatcttctactggtacatggacaactgtgtggactgatggacttaccagtcttgatcgttacaaaggacgatgctaccacatcgaaaccgttgtcggggaggaaaatcaatttattgcttatgtggcttatcctttagacctttttgaagaaggttctgttactaacatgtttacttccattgtgggtaatgtatttggtttcaaagccctacgagctctacgtctggaggatctgcgaattcccacttcttattccaaaactttccaaggcccgcctcatggtatccaagttgaaagagataagttgaacaagtatggtcgtcctctattgggatgtactattaaaccaaaattgggattatccgcaaagaactacggtagagcggtttatgaatgtctacgcggtggacttgattttaccaaggatgatgaaaacgtgaactcacaaccatttatgcgttggagagaccgtttcttattttgtgccgaagcgctttataaagcgcaggctgaaacgggtgaaatcaaaggacattacttgaatgctactgcgggtacatgtgaagaaatgatgaaaagggccgtatgtgccagagaattgggagttcctatcgtaatgcatgactacttaactgggggattcactgcaaatactaccttggctcattattgccgcgataacggcctacttcttcacatccatcgcgcaatgcatgcagttattgatagacagaaaaatcatggtatgcattttcgtgtactagctaaagcattacgtatgtctggtggagatcatattcacgcgggtacagtagtgggtaaactggaaggggaacgtgagatgactttgggttttgttgatttattacgtgatgattttattgaaaaagaccgaagtcgcggtatcttttttactcaagattgggtctctatgccaggtgttatacccgtggcttcagggggtattcatgtttggcatatgcctgccctgaccgaaatctttggggatgattccgtactacagtttggcggaggaactttaggacacccttggggaaatgcacccggtgcagtagctaatcgggtggctttagaagcgtgtgtacaagctcgtaatgaaggacgtgatcttgctcgtgaaggtaatgaaattatccgtgaagctagcaaatggagccctgaactagctgccgcttgtgaaatatggaaggcgatctaccttatcccatccatctgaaaatcttggttcaaatccttcaatgctggatccaagatgttccttctttacatttcttgcgattatttcttcacgaatatcat------aattggaatagaaaagaaaaaaaaagactatttcggttc------------ccatataattattatgtatctgaatgcgaatttgtattagtttttcttcgtaaacaatcttcttatttacgattaacatcttctggagcttttcttgagcgaacacatttctatggaaaaatggaacatt---------aa------ttattttcagaggaccctatggttcttcaaggatcccttcatgcattatgttcgatatcaaggaaaagcaattctggt------ttcaaaggggactcatc------ttctgatgaagaaatggaaatgtcaccttgtccatttctggcaatattattttcacttttggt------ctcaaccgtacaggatccatataaacca------attatc------aagctgttctttccattttct------aggttatct------ttcaagtgtactaataaatcctttggcggtaaggaatcaaatgctagagaattcatttctaat------ggatac------tgt------tattaaaaaattcgataccagagtcccagttattcctcttattggatcattgtctaaagctaaattttgtaccgtatcggggcatcctattagtaagccgatctggaccaatttatcagattgtgatattattgatcgatttggtcggatatgtagaaatctttctcattatc
>Chelyocarpus
actcctgactacgaaaccaaagatactgatatcttggcagcattccgagtaactcctcaaccaggagttccgcctgaggaagcaggggcagcggtagctgccgaatcttctactggtacatggacaactgtgtggactgatggacttaccagtcttgatcgttacaaaggacgatgctaccacatcgaaaccgtcctcggggaggaaaatcaatatattgcttatgtagcttatcctttagacctttttgaagaaggttctgttactaacatgtttacttctattgtgggtaatgtatttggtttcaaagccctacgagctctacgtctggaagatctgcgaattcccacttcttattccaaaactttccaaggtccgcctcatggcatccaagttgaaagagataagttgaacaagtatggtcgtcctctattgggatgtactattaaaccaaaattgggattatccgcaaagaactacggtagagcggtttatgaatgtctacgcggtggacttgattttactaaggatgatgaaaacgtgaactcacaaccatttatgcgttggagagaccgtttcttattttgtgccgaagcaatttataaagcgcaggccgaaacgggtgaaatcaaaggacattactttaatgctactgcgggtacatgtgaagaaatgatcaaaagggctgtatgtgccagagaattgggagttcctatcgtaatgcatgactacttaactgggggattcactgcaaatactagcttggctcattattgccgcgataacggcctacttcttcacatccatcgcgcaatgcatgcagttattgatagacagaaaaatcatggtatgcattttcgtgtactagctaaagcattacgtatgtctggtggagatcatattcacgcaggtacagtagtgggtaaactggaaggggaacgtgagatgactttgggttttgttgatttattacgtgatgattttattgaaaaagaccgaagtcgcggtatcttttttactcaagattgggtctctatgccaggtgttctgcccgtggcttcagggggtattcatgtttggcatatgcctgccctgaccgaaatctttggggatgattccgtactacagtttggcggaggaactttaggacacccttggggaaatgcacccggtgcagtagctaatcgggtggctttagaagcgtgtgtacaagctcgtaatgagggacgtgatcttgctcgtgaaggtaatgaaattatccgtgaagctagcaaatggagccctgaactagctgccgcttgtgaagtatggaagcagatctaccttatcccatacatctgaaaatcttggttcaaatccttcaattctggatccaagatgttccttctttacatttattgcgattctttcttcacgaatatcat------aattggaatagaaaagaaaataaaagactatttcggttc------------ccatataattcttatgtatctgaatgcgaatttttattagtttttctttgtaaacaatcttcttatttacgattaacatcttctggagcttttcttgagcgaacacatttctatggaaaaatagaacatt---------aa------ttattttcagaagaccctatggttcttcaaggatcccttcatgcattatgttcgatatcaaggaaaagcaattctggt------ttcaaaggggactcatc------ttctgatgaagaaatggaaatgtcaccttgtcaatttctggcaatattattttcacttttggt------ctcaaccgtacaggatccatataaagca------attatc------aaactgttctttctatttttt------aggttatct------ttcaagtgtactaataaatccttcggcggtaaggaatcaaatgctagagaattcatttctaat------agatac------tct------tattaaaaaattcgataccagagtcccagttattcctcttattggatcattgtctaaagctaaattttgtaccgtatcggggcatcctattagtaagccgatctggaccgatttatcagattgcgatattattgatcgatttggtcggatatgtagaaatctttttcattatc
>Dictyocaryum
actcctgactacgaaaccaaagatactgatatcttggcagcattccgagtaactcctcaacccggagttccgcctgaggaagcaggggcagcggtagctgccgaatcttctactggtacatggacaactgtgtggactgatggacttaccagtcttgatcgttacaaaggacgatgctaccacatcgaaaccgttgtcggggaggaaaatcaatatattgcttatgtagcttatcctttagacctttttgaagaaggttctgttactaacatgtttacttccattgtgggtaatgtatttggtttcaaagccctacgagctctacgtctggaggatctgcgaattcccacttcttattccaaaactttccaaggcccgcctcatggcatccaagttgaaagagataagttgaacaagtatggtcgtcctctattgggatgtactattaaaccaaaattgggattatccgcaaagaactacggtagagcggtttatgaatgtctacgcggtggacttgattttaccaaggatgatgaaaacgtgaactcacaaccatttatgcgttggagagaccgtttcttattttgtgccgaagcactttataaagcgcaggccgaaacgggtgaaatcaaaggacattacttgaatgctactgcgggtacatgtgaagaaatgatcaaaagggccgtatttgccagagaattgggagttcctatcgtaatgcatgactacttaactgggggattcactgcaaatactagcttggctcattattgccgcgataacggcctacttcttcacatccatcgcgcaatgcatgcagttattgatagacagaaaaatcatggtatgcattttcgtgtactagctaaagcattacgtatgtctggtggagatcatattcacgcgggtacagtagtgggtaaactggaaggggaacgtgagatgactttgggttttgttgatttattacgtgatgattttattgaaaaagaccgaagtcgcggtatcttttttactcaagattgggtctctatgccaggtgttatccccgtggcttcagggggcattcatgtttggcatatgcctgccctgaccgaaatctttggggatgattccgtactacagtttggcggaggaactttaggacacccttggggaaatgcacccggtgcagtagctaatcgggtggctttagaagcgtgtgtacaagctcgtaatgaaggacgtgatcttgctcgtgaaggtaatgaaattatccgtgaagctagcaaatggagccctgaactagctgccgcttgtgaagtatggaaggcgatctaccttatcccatccatctgaaaatcttggttcaaatccttcaatgctggatccaagatgttccttctttacatttattgcgattctttcttcacgaatatcat------aattggaatagaaaagaaaataaaagactatttcggttc------------ccatataattcttatatatctgaatgcgaatttgtattagtttttcttcgtaaacaatcttcttatttacgattaacatcttctggagcttttcttgagcgaaaacatttctatggaaaaatagaacatt---------aa------ttattttcagaagaccctatggttcttcaaggatcccttcatgcattatgttcgatatcaaggaaaagcaattctggt------ttcaaaggggactcatc------ttctgatgaagaaatggaaatgtcaccttgtcaatttctggcaatattattttcacttttggt------ctcaaccgtacaggatccatataaacca------attatc------aaactgttctttctattttct------aggttatct------ttcaagtgtactaataaatccttcggcggtaaggaatcaaatgctagagaattcatttctaat------agatac------tgt------tattaaaaaattcgataccagagtcccagttattcctcttattggatcattgtctaaagctaaattttgtaccgtatcggggcatcctattagtaagccgatctggaccaatttatcagattgcgatattattgatcgatttggtcggatatgtagaaatctttctcattatc
>Elaeis
actcctgaatacgaaaccaaagataccgatatcttggcagcattccgagtaactcctcaacccggagttccgcctgaggaagcaggggcagcggtagctgccgaatcttctactggtacatggacaactgtgtggactgatggacttaccagtcttgatcgttacaaagggcgatgctaccacatcgaaaccgttgtcggggaggaaaatcaatatattgcttatgtagcttatcctttagacctttttgaagaaggttctgttactaacatgtttacttccattgtgggtaatgtatttggtttcaaagccctacgagctctacgtctggaggatctgcgaattcccccttcttattccaaaactttccaaggcccgcctcatggtatccaatctgaaagagataagttgaacaagtatggtcgtcctctattgggatgtactattaaaccaaaattgggattatccgcaaagaactacggtagagcggtttatgaatgtctacgcggtggacttgattttaccaaggatgatgaaaacgtgaactcacaaccatttatgcgttggagagaccgtttcttattttgtgccgaagcactttataaagcgcaggccgaaacgggtgaaatcaaaggacattacttgaatgctactgcgggtacatgtgaagaaatgatcaaaagggccgtatttgccagagaattgggagttcctatcgtaatgcatgactacttaactgggggattcactgcaaatactagcttggctcattattgccgcgataacggcctacttcttcacatccatcgcgcaatgcatgcagttattgatagacagaaaaatcatggtatgcattttcgtgtactagctaaagcattacgtatgtctggtggagatcatattcacgcgggtacagtagtgggtaaactggaaggggaacgtgagatgactttgggttttgttgatttattacgtgatgattttattgaaaaagaccgaagtcgcggtatcttttttactcaagattgggtctctatgccaggtgttatacccgtggcttcagggggtattcatgtttggcatatgcctgccctgaccgaaatctttggggatgattccgtactacagtttggcggaggaactttaggacacccttggggaaatgcacccggtgcagtagctaatcgggtggctttagaagcgtgtgtacaagctcgtaatgaaggacgtgatcttgctcgtgaaggtaatgaaattatccgtgaagctagcaaatggagccctgaactagctgccgcttgcgaaatatggaaggagatctaccttatcccatccatctgaaaatcttggttcaaatccttcaatgctggatccaagatgttccttctttacatttattgcgattctttcttcacgaatatcat------aattggaatagaaaagaaaataaaagactatttcggttc------------ccatataattcttatgtatctgaatgcgaatttgtattagtttttcttcgtaaacaatcttcttatttacgattaacatcttctggagcctttcttgagcgaacacatttctatggaaaaatcgaacatt---------aa------ttattttcagaagaccctatggttcttcaaggatcccttcatgcattatgttcgatatcaaggaaaagcaattctggt------ttcaaaggggactcatc------ttctgatgaagaaatggaaatgtcatcttgtcaatttctggcaatattattttcacttttggt------ctcaaccgtacaggatccatataaacca------attatc------aagctgttctttctattttct------aggttatct------ttcaagtgtactaataaatccttcggcggtaaggaatcaaatgctagagaattcatttctaat------agatac------tgt------tattaaaaaattcgataccagagtccctgttattcctcttattggatcattgtctaaagctaaattttgtaccgtatcggggcatcctattagtaagccgatctggaccaatttatcagattgcgatattattgatcgatttggtcggatatgtagaaatctttctcattatc
>Euterpe
actcctgactacgaaaccaaagatactgatatcttggcagcattccgagtaactcctcaacccggagttccgcctgaggaagcaggggcagcggtagctgccgaatcttctactggtacatggacaaccgtgtggactgatggacttaccagtcttgatcgttacaaaggacgatgctaccacatcgaaaccgttgtcggggaggaaaatcaatatattgcttatgtagcttatcctttagacctttttgaagaaggttctgttactaacatgtttacttccattgtgggtaatgtatttggtttcaaagccctacgagctctacgtctggaggatctgcgaattcccacttcttattccaaaactttccaaggcccgcctcatggtatccaagttgaaagagataagttgaacaagtatggtcgtcctctattgggatgtactattaaaccaaaattgggattatccgcaaagaactacggtagagcggtttatgaatgtctacgcggtggacttgattttaccaaggatgatgaaaacgtgaactcacaaccatttatgcgttggagagaccgtttcgtattttgtgccgaagcaatttataaagcgcaggccgaaacgggtgaaatcaaaggacattacttgaatgctactgcgggtacatgtgaagaaatgatcaaaagggccgtatttgccagagaattgggagttcctatcgtaatgcatgactacttaactgggggattcactgcaaatactagcttggctcattattgccgcgataacggcctacttcttcacatccatcgcgcaatgcatgcagttattgatagacagaaaaatcatggtatgcattttcgtgtactagctaaagcattacgtatgtctggtggagatcatattcacgcgggtacagtagtgggtaaactggaaggggaacgtgagatgactttgggttttgttgatttattacgtgatgattttattgaaaaagaccgaagtcgcggtatcttttttactcaagattgggtctctatgccaggtgttatacccgtggcttcagggggtattcatgtttggcatatgcctgccctgaccgaaatctttggggatgattccgtactacagtttggcggaggaactttaggacacccttggggaaatgcacccggtgcagtagctaatcgggtggctttagaagcgtgtgtacaagctcgtaatgaaggacgtgatcttgctcgtgaaggtaatgaaattatccgtgaagctagcaaatggagccctgaactagctgccgcttgtgaagtatggaaggagatctaccttatcccatccatctgaaaatcttggttcaaatccttcaatgctggatccaagatgttccttctttacatttattgcgattctttcttcacgaatatcat------aattggaatagaaaagaaaataaaagactatttcggttc------------ctatataattcttatgtatctgaatgcgaatttgtattagtttttcttcgtaaacaatcttcttatttacgattaacatcttctggagcttttcttgagcgaacacatttctatggaaaaatagaacatt---------aa------ttattttcagaagaccctatggttcttcaaggatcccttcatgcattatgttcgatatcaaggaaaagcaattctggt------ttcaaaggggactcatc------ttctgatgaagaaatggaaatgtcaccttgtcaatttctggcaatattattttcacttttggt------ctcaaccgtacaggatccatataaacca------attatc------aagctgttctttctattttct------aggttatct------ttcaagtgtactaataaatccttcggcggtaaggaatcaaatgctagagaattcatttctaat------agatac------tgt------tattaaaaaattcgataccagagtcccagttattcctcttattggatcattgtctaaagctaaattttgtaccgtatcggggcatcctattagtaagccgatctggaccaatttatcagattgcgatattattgatcgatttggtcggatatgtagaaatctttctcattatc
>Geonoma
actcctgactacgaaaccaaagatactgatatcttggcagcattccgagtaactcctcaacccggagttccgcctgaggaagcaggggcagcggtagctgccgaatcttctactggtacatggacaactgtgtggactgatggacttaccagtcttgatcgttacaaaggacgatgctaccacatcgaaaccgttgtcggggaggaaaatcaatatattgcttatgtagcttatcctttagacctttttgaagaaggttctgttactaacatgtttacttccattgtgggtaatgtatttggtttcaaagccctacgagctctacgtctggaggatctgcgaattcccacttcttattccaaaactttccaaggcccgcctcatggtatccaagttgaaagagataagttgaacaagtatggtcgtcctctattgggatgtactattaaaccaaaattgggattatccgcaaagaactacggtagagcggtttatgaatgtctacgcggtggacttgattttaccaaggatgatgaaaacgtgaactcacaaccatttatgcgttggagagaccgtttcttattttgtgccgaagcgctttataaagcgcaggccgaaacgggtgaaatcaaaggacattacttgaatgctactgcgggtacatgtgaagaaatgatcaaaagggccgtatttgccagagaattgggagctcctatcgtaatgcatgactacttaactgggggattcactgcaaatactagcttggctcattattgccgcgataacggcctacttcttcacatccatcgcgcaatgcatgcagttattgatagacagaaaaatcatggtatgcattttcgtgtactagctaaagcattacgtatgtctggtggagatcatgttcacgggggtacagtagtgggtaaactggaaggggaacgtgagatgactttgggttttgttgatttattacgtgatgattttattgaaaaagaccgaagtcgcggtatcttttttactcaagattgggtctctatgccaggtgttatacccgtggcttcagggggtattcatgtttggcatatgcctgccctgaccgaaatctttggggatgattccgtactacagtttggcggaggaactttaggacacccttggggaaatgcacccggtgcagtagctaatcgggtggctttagaagcgtgtgtacaagctcgtaatgaaggacgtgatcttgctcgtgaaggtaatgaaattatccgtgaagctagcaaatggagccctgaactagctgccgcttgtgaagtatggaaggcgatctaccttatcccatccatctgaaaatcttggttcaaatccttcaatgctggatccaagatgttccttctttacatttattgcgattctttcttcacgaatatcat------aattggaatagaaaagaaaataaaagactatttcggttc------------ccatataattcttatgtatctgaatgcgaatttttattagtttttcttcgtaaacaatcttcttatttacgattaacatcttctggagcttttcttgagcgaacacatttctatggaaaaatagaacatt---------aa------ttattttcagaagaccctatggttcttcaaggatcccttcatgcattatgttcgatatcaaggaaaagcaattctggt------ttcaagggggactcatc------ttctgatgaagaaatggaaatgtcaccttgtcaatttctggcaatattattttcacttttggt------ctcaaccgtacaggatccatataaacca------attatc------aagctgttctttctattttct------aggttatct------ttcaagtgtactaataaatccttcggcggtaaggaatcaaatgctagagaattcatttctaat------agatac------tgt------tattaaaaaattcgataccagagtcccagttattcctcttattggatcattgtctaaagctaaattttgtaccgtatcggggcatcctattagtaagccgatctggaccaatttatcagattgcgatattattgatcgatttggtcggatatgtagaaatctttctcattatc
>Iriartea
actcctgactacgaaaccaaagatactgatatcttggcagcattccgagtaactcctcaacccggagttccgcctgaggaagcaggggcagcggtagctgccgaatcttctactggtacatggacaactgtgtggactgatggacttaccagtcttgatcgttacaaaggacgatgctaccacatcgaaaccgttgtcggggaggaaaatcaatatattgcttatgtagcttatcctttagacctttttgaagaaggttctgttactaacatgtttacttccattgtgggtaatgtatttggtttcaaagccctacgagctctacgtctggaggatctgcgaattcccacttcttattccaaaactttccaaggcccgcctcatggcatccaagttgaaagagataagttgaacaagtatggtcgtcctctattgggatgtactatgaaaccaaaatggggattatccacaaagaactacggtagagcggtttatgaatgtctacgcggtggacttgattttaccaaggatgatgaaaacgtgaactcacaaccatttatgcgttggagagaccgtttcttattttgtgccgaagcactttataaagcgcaggccgaaacgggtgaaatcaaaggacattacttgaatgctactgcgggtacatgtgaagaaatgatcaaaagggccgtatttgccagagaattgggagttcctatcgtaatgcatgactacttaactgggggattcactgcaaatactagcttggctcattattgccgcgataacggcctacttcttcacatccatcgcgcaatgcatgcagttattgatagacagaaaaatcatggtatgcattttcgtgtactagctaaagcattacgtatgtctggtggagatcatattcacgcgggtacagtagtgggtaaactggaaggggaacgtgagatgactttgggttttgttgatttattacgtgatgattttattgaaaaagaccgaagtcgcggtatcttttttactcaagattgggtctctatgccaggtgttatccccgtggcttcagggggtattcatgtttggcatatgcctgccctgaccgaaatctttggggatgattccgtactacagtttggcggaggaactttaggacacccttggggaaatgcacccggtgcagtagctaatcgggtggctttagaagcgtgtgtacaagctcgtaatgaaggacgtgatcttgctcgtgaaggtaatgaaattatccgtgaagctagcaaatggagccctgaactagctgccgcttgtgaaatatggaaggcgatctaccttatcccatccatctgaaaatcttggttcaaatccttcaatgctggatccaagatgttccttctttacatttattgcgattctttcttcacgaatatcat------aattggaatagaaaagaaaataaaagactatttcggttc------------ccatataattcttatgtatctgaatgcgaatttgtattagtttttcttcgtaaacaatcttcttatttacgattaacatcttctggagcttttcttgagcgaaaacatttctatggaaaaatagaacatt---------aa------ttattttcagaagaccctatggttcttcaaggatcccttcatgcattatgttcgatatcaaggaaaagcaattctggt------ttcaaaggggactcatc------ttctgatgaagaaatggaaatgtcaccttgtcaatttctggcaatattattttcacttttggt------ctcaaccgtacaggatccatataaacca------attatc------aaactgttctttctattttct------aggttatct------ttcaagtgtactaataaatccttcggcggtaaggaatcaaatgctagagaattcatttctaat------agatac------tgt------tattaaaaaattcgataccagagtcccagttattcctcttattggatcattgtctaaagctaaattttgtaccgtatcggggcatcctattagtaagccgatctggaccaatttatcagattgcgatattattgatcgatttggtcggatatgtagaaatctttctcattatc
>Mauritia
actcctgactacgaaaccaaagatactgatatcttggcagcattccgagtaactcctcaacccggagttccgcctgaggaagcaggggcagcagtagctgccgaatcttctactggtacatggacaactgtgtggactgatggacttaccagtcttgatcgttacaaaggacgatgctaccacatcgaaaccgttgtcggggaggaaaatcaatatattgcttatgtagcttatcctttagacctttttgaagaaggttctgttactaacatgtttacttccattgtgggtaatgtatttggtttcaaagccctaagagctctacgtctggaggatctgcgaattcccccttcttattccaaaactttccaaggtccgcctcatggcatccaagttgaaagagataagttgaacaagtatggtcgtcctctattgggatgtactattaagccaaaattgggattatccgcaaagaactacggtagagcggtttatgaatgtctacgcggtggacttgattttaccaaggatgatgaaaacgtgaactcacaaccatttatgcgttggagagaccgtttcttattttgtgccgaagcgctttataaagcgcaggccgaaacgggtgaaatcaaaggacattacttgaatgctactgcaggtacatgtgaagaaatgatcaaaagggccgtatttgccagagaattgggagttcctatcgtaatgcatgactacttaactgggggattcactgcaaatactagcttggctcattattgccgcgataacggcctacttcttcacatccatcgcgcaatgcatgcagttattgatagacagaaaaatcatggtatgcattttcgtgtactagctaaagcattacgtatgtctggtggagatcatattcacggaggtacagtagtgggtaaactggaaggggaacgtgagatgactttgggttttgttgatttattacgtgatgattttattgaaaaagaccgaagtcgcggtatcttttttactcaagattgggtctctatgccaggtgttatccccgtggcttcagggggtattcatgtttggcatatgcctgccctgaccgaaatctttggggatgattccgtactacagtttggcggaggaaccttaggacacccttggggaaatgcacccggtgcagtagctaatcgggtggctttagaagcgtgtgtacaagctcgtaatgagggacgtgatcttgctcgtgaaggtaatgaaattatccgtgaagctagcaaatggagccctgaactagctgccgcttgtgaagtatggaaagagatctaccttatcccatccatctggaaatcttggttcaaatccttcaatgctggatccaagatgttccctctttacatttattgcgattctttcttcacgaatatcat------aattggaatagaaaagaaaataaaagactatttcggttc------------ctatataattcttatgtatctgaatgcgaatttgtattagtttttcttcgtaaacactcttcttatttacgattaacatcttctggagcttttcttgagcgaacacatttctatggaaaaatagaacatt---------aa------ttattttcagaggaccctatggttcttcaaggatcctttcatgcattatgttcgatatcaaggaaaagcaattctggt------ttcaaagggggctcatc------ttctgatgaagaaatggaaatgtcaccttgtcaatttctggcaatattattttaacttttggt------ctcaaccgtacaggatccatatagacca------attatc------aaactgttctttctatttttt------aggttatct------ttcaagtgtattaataaatctttcgacggtaaggaatcaaatgctagagaattcatttctaat------ggatac------tgt------tactaaaaaattcgataccagagtcccagttattcctcttattgaatcattgtctaaagctaaattttgtaccgtatcggggcaccctattagtaagccgatctggaccgatttatcagattgcgatattattgatcgatttggtcggatatgtagaaatctttctcattatc
>Mauritiella
actcctgactacgaaaccaaagatactgatatcttggcagcattccgagtaactcctcaacccggagttccgcctgaggaagcaggggcagcagtagctgccgaatcttctactggtacatggacaactgtgtggactgatggacttaccagtcttgatcgttacaaaggacgatgctaccacatcgaaaccgttgtcggggaggaaaatcaatatattgcttatgtagcttatcctttagatctttttgaagaaggttctgttactaacatgtttacttccattgtgggtaatgtatttggtttcaaagccctaagagctctacgtctggaggatctgcgaattcccccttcttattccaaaactttccaaggtccgcctcatggcatccaagttgaaagagataagttgaacaagtatggtcgtcctctattgggatgtactattaagccaaaattgggattatccgcaaagaactacggtagagcggtttatgaatgtctacgcggtggacttgattttaccaaggatgatgaaaacgtgaactcacaaccatttatgcgttggagagaccgtttcttattttgtgccgaagcgctttataaagcgcaggccgaaacgggtgaaatcaaaggacattacttgaatgctactgcgggtacatgtgaagaaatgatcaaaagggccgtatttgccagagaattgggagttcctatcgtaatgcatgactacttaactgggggattcactgcaaatactagcttggctcattattgccgcgataacggcctacttcttcacatccatcgcgcaatgcatgcagttattgatagacagaaaaatcatggtatgcattttcgtgtactagctaaagcattacgtatgtctggtggagatcatattcacggaggtacagtagtgggtaaactggaaggggaacgtgagatgactttgggttttgttgatttattacgtgatgattttattgaaaaagaccgaagtcgcggtatcttttttactcaagattgggtctctatgccaggtgttatccccgtggcttcagggggtattcatgtttggcatatgcctgccctgaccgaaatctttggggatgattccgtactacagtttggcggaggaaccttaggacacccttggggaaatgcacccggtgcagtagctaatcgggtggctttagaagcgtgtgtacaagctcgtaatgagggacgtgatcttgctcgtgaaggtaatgaaattatccgtgaagctagcaaatggagccctgaactagctgccgcttgtgaagtatggaaagagatcnnnnnnnnnnnnnnnnnnnnnnnnnnnnnnnnnnnnnnnnnnnnnnnnnnnnnnnnnnnnnnnnnnnnnnnnnnnnnnnnnnnnnnnnnnnnnnnnnnnnnnnnnnnnnnnnnnnnnnnnnnnnnnnnnnnnnnnnnnnnnnnnnnnnnnnnnnnnnnnnnnnnnnnnnnnnnnnnnnnnnnnnnnnnnnnnnnnnnnnnnnnnnnnnnnnnnnnnnnnnnnnnnnnnnnnnnnnnnnnnnnnnnnnnnnnnnnnnnnnnnnnnnnnnnnnnnnnnnnnnnnnnnnnnnnnnnnnnnnnnnnnnnnnnnnnnnnnnnnnnnnnnnnnnnnnnnnnnnnnnnnnnnnnnnnnnnnnnnnnnnnnnnnnnnnnnnnnnnnnnnnnnnnnnnnnnnnnnnnnnnnnnnnnnnnnnnnnnnnnnnnnnnnnnnnnnnnnnnnnnnnnnnnnnnnnnnnnnnnnnnnnnnnnnnnnnnnnnnnnnnnnnnnnnnnnnnnnnnnnnnnnnnnnnnnnnnnnnnnnnnnnnnnnnnnnnnnnnnnnnnnnnnnnnnnnnnnnnnnnnnnnnnnnnnnnnnnnnnnnnnnnnnnnnnnnnnnnnnnnnnnnnnnnnnnnnnnnnnnnnnnnnnnnnnnnnnnnnnnnnnnnnnnnnnnnnnnnnnnnnnnnnnnnnnnnnnnnnnnnnnnnnnnnnnnnnnnnnnnnnnnnnnnnnnnnnnnnnnnnnnnnnnnnnnnnnnnnnnnnnnnnnnnnnnnnnnnnnnnnnnnnnnnnnnnnnnnnnnnnnnnnnnnnnnnnnnnnnnnnnnnnnnnnnnnnnnnnnnnnnnnnnnnnnnnnnnnn
>Oenocarpus
actcctgactacgaaaccaaagatactgatatcttggcagcattccgagtaactcctcaacccggagttccgcctgaggaagcaggggcagcggtagctgccgaatcttctactggtacatggacaactgtgtggactgatggacttaccagtcttgatcgttacaaaggacgatgctaccacatcgaaaccgttgtcggggaggaaaatcaatatattgcttatgtagcttatcctttagacctttttgaagaaggttctgttactaacatgtttacttccattgtgggtaatgtatttggtttcaaagccctacgagctctacgtctggaggatctgcgaattcccacttcttattccaaaactttccaaggcccgcctcatggtatccaagttgaaagagataagttgaacaagtatggtcgtcctctattgggatgtactattaaaccaaaattgggattatccgcaaagaactacggtagagcggtttatgaatgtctacgcggtggacttgattttaccaaggatgatgaaaacgtgaactcacaaccatttatgcgttggagagaccgtttcgtattttgtgccgaagcgctttataaagcgcaggccgaaacgggtgaaatcaaaggacattacttgaatgctactgcgggtacatgtgaagaaatgatcaaaagggccgtatttgccagagaattgggagttcctatcgtaatgcatgactacttaactgggggattcactgcaaatactagcttggctcattattgccgcgataacggcctacttcttcacatccatcgcgcaatgcatgcagttattgatagacagaaaaatcatggtatgcattttcgtgtactagctaaagcattacgtatgtctggtggagatcatgttcacgcgggtacagtagtgggtaaactggaaggggaacgtgagatgactttgggttttgttgatttattacgtgatgattttattgaaaaagaccgaagtcgcggtatcttttttactcaagattgggtctctatgccaggtgttatacccgtggcttcagggggtattcatgtttggcatatgcctgccctgaccgaaatctttggggatgattccgtactacagtttggcggaggaactttaggacacccttggggaaatgcacccggtgcagtagctaatcgggtttctttagaagcgtgtgtacaagctcgtaatgaaggacgtgatcttgctcgtgaaggtaatgaaattatccgtgaagctagcaaatggagccctgaactagctgccgcttgtgaagtatggaaggagatcnnnnnnnnnnnnnnnnnnnnnnnnnnnnnnnnnnnnnnnnnnnnnnnnnnnnnnnnnnnnnnnnnnnnnnnnnnnnnnnnnnnnnnnnnnnnnnnnnnnnnnnnnnnnnnnnnnnnnnnnnnnnnnnnnnnnnnnnnnnnnnnnnnnnnnnnnnnnnnnnnnnatataatttttaggtatctgaatgcgaatttgtattagtttttcttcgtaaacaatcctcttatttacgattaacatcttctggagctttttctgagcgaacacatttctatggaaaaatagaacatt---------aa------ttattttcagaagaccctatggttcttcaaggatcccttcatgcattatgttcgatatcaaggaaaagcaattctggt------ttcaaaggggactcatc------ttctgatgaagaaatggaaatgtcaccttgtcaatttctggcaatattattttcacttttggt------ctcaaccgtacaggatccatataaacca------attatc------aagctgttctttctattttct------aggttatct------ttcaagtgtactaataaatccttcggcggtaaggaatcaaatgctagagaattcatttctaat------agatac------tgt------tattaaaaaattcgataccagagtcccagttattcctcttattggatcattgtctaaagctaaattttgtaccgtatcggggcatcctattagtaagccgatctggaccaatttatcagattgcgatattattgatcgatttggtcggatnnnnnnnnnnnnnnnnnnnnnnn
>Phytelephas
actcctgactacgaaaccaaagatactgatatcttggcagcattccgagtaactcctcaacccggagttccgcctgaggaagcaggggcagcggtagctgccgaatcttctactggtacatggacaactgtgtggactgatggacttaccagtcttgatcgttacaaaggacgatgctaccacatcgaaaccgttgtcggggaggaaaatcaatatattgcttatgtagcttatcctttagacctttttgaagaaggttctgttactaacatgtttacttccattgtgggtaatgtatttggtttcaaagccctacgagctctacgtctggaggatctgcgaattcccccttcttattccaaaactttccaaggcccgcctcatggcatccaagttgaaagagataagttgaacaagtatggtcgtcctctattgggatgtactattaaaccaaaattgggattatccgcaaagaactacggtagagcggtttatgaatgtctacgcggtggacttgattttaccaaggatgatgaaaacgtgaactcacaaccatttatgcgttggagagaccgtttcttattttgtgccgaagcaatttataaagcgcaggccgaaacgggtgaaatcaaaggacattacttgaatgctactgcgggtacatgtgaagaaatgatcaaaagggccgtatttgccagagaattgggagctcctatcgtaatgcatgactacttaactgggggattcactgcaaatactagcttggctcattattgccgcgataacggcctacttcttcacatccatcgcgcaatgcatgcagttattgatagacagaaaaatcatggtatgcattttcgtgtactagctaaagcattacgtatgtctggtggagatcatattcacgcgggtacagtagtgggtaaactggaaggggaacgtgagatgactttgggttttgttgatttattacgtgatgattttattgaaaaagaccgaagtcgcggtatcttttttactcaagattgggtctctatgccaggtgttatacccgtggcttcagggggtattcatgtttggcatatgcctgccctgaccgaaatctttggggatgattccgtactacagtttggcggaggaactttaggacacccttggggaaatgcacccggtgcagtagctaatcgggtggctttagaagcgtgtgtacaagctcgtaatgaaggacgtgatcttgctcgtgaaggtaatgaaattatccgtgaagctagcaaatggagccctgaactagctgccgcttgtgaaatatggaaggagatctaccttatcccatccatctgaaaatcttggttcaaatccttcaatgctggatccaagatgttccttctttacatttattgcgattctttcttcacgaatatcat------aattggaatagaaaa-----taaaagactatttcggttc------------ccatataattcttatgtatctgaatgtgaatttgtattagtttttcttcgtaaacaatcttcttatttacgattaacatcttctggagcttttcttgagcgaacacatttctatggaaaaatagaacatt---------aa------ttattttcagaagaccctatggttcttcaaggatcccttcatgcattatgttcgatatcaaggaaaagcaattctggt------ttcaaaggggactcatc------ttctgatgaagaaatggaaatgtcaccttgtcaatttctggcaatattattttcacttttggt------ctcaaccgtacaggatccatataaacca------attatc------aaactgttctttctattttct------aggttatct------ttcaagtgtactaataaatccttcggcggtaaggaatcaaatgctagagaattcatttctaat------agatac------tgt------tattaaaaaattcgataccagagtcccagttattcctcttattggatcattatctaaagctaaattttgtaccgtatcggggcatcctattagtaagccgatctggaccaatttatcagattgcgatattattgatcgatttggtcggatatgtagaaatctttctcattatc
>Prestoea
actcctgactacgaaaccaaagatactgatatcttggcagcattccgagtaactcctcaacccggagttccgcctgaggaagcaggggcagcggtagctgccgaatcttctactggtacatggacaactgtgtggactgatggacttaccagtcttgatcgttacaaaggacgatgctaccacatcgaaaccgttgtgggggaggaaaatcaatatattgcttatgtagcttatcctttagacctttttgaagaaggttctgttactaacatgtttacttccattgtgggtaatgtatttggtttcaaagccctacgagctctacgtctggaggatctgcgaattcccacttcttattccaaaactttccaaggcccgcctcatggtatccaagttgaaagagataagttgaacaagtatggtcgtcctctattgggatgtactattaaaccaaaattgggattatccgcaaagaactacggtagagcggtttatgaatgtctacgcggtggacttgattttaccaaggatgatgaaaacgtgaactcacaaccatttatgcgttggagagaccgtttcgtattttgtgccgaagcgctttataaagcgcaggccgaaacgggtgaaatcaaaggacattacttgaatgctactgcgggtacatgtgaagaaatgatsaaaagggccgtatttgccagagaattgggagttcctatcgtaatgcatgactacttaactgggggattcactgcaaatactagcttggctcattattgccgcgataacggcctacttcttcacatccatcgcgcaatgcatgcagttattgatagacagaaaaatcatggtatgcattttcgtgtactagctaaagcattacgtatgtctggtggagatcatattcacgcgggtacagtagtgggtaaactggaaggggaacgtgagatgactttgggttttgttgatttattacgtgatgattttattgaaaaagaccgaagtcgcggtatcttttttactcaagattgggtctctatgccaggtgttatacccgtggcttcagggggtattcatgtttggcatatgcctgccctgaccgaaatctttggggatgattccgtactacagtttggcggaggaactttaggacacccttggggaaatgcacccggtgcagtagctaatcgggtggctttagaagcgtgtgtacaagctcgtaatgaaggacgtgatcttgctcgtgaaggtaatgaaattatccgtgaagctagcaaatggagccctgaactagctgccgcttgtgaagtatggaaggagatctaccttatcccatccatctgaaaatcttggttcaagtccttcaatgctggatccaagatgttccttctttacatttattgcgattctttcttcacgaatatcat------aattggaatagaaaagaaaataaaagactatttcggttc------------ccatataattcttatgtatctgaatgcgaatttgtattagtttttcttcgtaaacaatcttcttatttacgattaacatcttctggagcttttcttgagcgaacacatttctatggaaaaatagaacatt---------aa------ttattttcagaagaccctatggttcttcaaggatcccttcatgcattatgttcgatatcaaggaaaagcaattctggt------ttcaaaggggactcatc------ttctgatgaagaaatggaaatgtcattttgtcaatttctggcaatattattttcacttttggt------ctcaaccgcacaggatccatataaacca------attatc------aagctgttctttctattttct------aggttatct------ttcaagtgtactaataaatccttcggcggtaaggaatcaaatgctagagaattcatttctaat------agatac------tgt------tattaaaaaattcgataccagagtcccagttattcctcttattggatcattgtctaaagctaaattttgtaccgtatcggggcatcctattagtaagccgatctggaccaatttatcagattgcgatattattgatcgatttggtcggatatgtagaaatctttttcattatc
>Roystonea
actcctgactacgaaaccaaagatactgatatcttggcagcattccgagtaactcctcaacccggagttccgcctgaggaagcaggggcagcggtagctgccgaatcttctactggtacatggacaactgtgtggactgatggacttaccagtcttgatcgttacaaaggacgatgctaccacatcgaaagcgttgtcggggaggaaaatcaatatattgcttatgtagcttatcctttagacctttttgaagaaggttctgttactaacatgtttacttccattgtgggtaatgtatttggtttcaaagccctacgagctctacgtctggaggatctgcgaattcccacttcttattccaaaactttccaaggcccgcctcatggtatccaagttgaaagagataagttgaacaagtatggtcgtcctctattgggatgtactattaaaccaaaattgggattatccgcaaagaactacggtagagcggtttatgaatgtctacgcggtggacttgattttaccaaggatgatgaaaacgtgaactcacaaccatttatgcgttggagagaccgtttcttattttgtgccgaagcgctttataaagcgcaggccgaaacgggtgaaatcaaaggacattacttgaatgctactgcgggtacatgtgaagaaatgatcaaaagggccgtatgtgccagagaattgggagttcctatcgtaatgcatgactacttaactgggggattcactgcaaatactagcttggctcattattgccgcgataacggcctacttcttcacatccatcgcgcaatgcatgcagttattgatagacagaaaaatcatggtatgcattttcgtgtactagctaaagcattacgtatgtctggtggagatcatattcacgcgggtacagtagtgggtaaactggaaggggaacgcgagatgactttgggttttgttgatttattacgtgatgattttattgaaaaagaccgaagtcgcggtatcttttttactcaagattgggtctctatgccaggtgttatacccgtggcttcagggggtattcatgtttggcatatgcctgccctgaccgaaatctttggggatgattccgtactacagtttggcggaggaactttaggacacccttggggaaatgcacccggtgcagtagctaatcgggtggctttagaagcgtgtgtacaagctcgtaatgaaggacgtgatcttgctcgtgaaggtaatgaaattatccgtgaagctagcaaatggagccctgaactagctgccgcttgtgaagtatggaaggcgatctaccttatcccatccatctgaaaatcttggttcaaatccttcaatgctggatccaagatgttccttctttacatttattgcgattctttcttcacgaatatcat------aattggaatagaaaagaaaataaaagactatttcggttc------------ccatataattcttatgtatctgaatgcgaatttgtattagtttttcttcgtaaacaatcttcttatttacgattaacatcttctggagcttttcttgagcgaacacatttctatggaaaaatagaacatt---------aa------ttattttcagaagaccctatggttcttcaaggatcccctcatgcattatgttcgatatcaaggaaaagcaattctagt------ttcaaaggggactcatc------ttctgatgaagaaatggaaatgtcaccttgtcaatttctggcaatattattttcacttttggt------ctcaaccgtacaggatccatataaacca------attatc------aagctgttctttctattttct------aggttatct------ttcaagtgtactaataaatccttcggcggtaaggaatcaagtgctagagaattcatttctaat------agatac------tgt------tattaaaaaattcgataccagagtcccagttattcctcttattggatcattgtctaaagctaaattttgtaccgtatcggggcatcctattagtaagccgatctggaccaatttatcagattgcgatattattgatcgatttggtcggatatgtagaaatctttctcattatc
>Sabal
actcctgactacgaaaccaaagatactgatatcttggcagcattccgagtaactcctcaacccggagttccgcctgaggaagcaggggcagcggtagctgccgaatcttctactggtacatggacaactgtgtggactgatggacttaccagtcttgatcgttacaaaggacgatgctaccacatcgaaaccgttgtcggggaggaaaatcaatatattgcttatgtagcttatcctttagacctttttgaagaaggttctgttactaacatgtttacttccattgtgggtaatgtatttggtttcaaagccctacgagctctacgtctggaggatctgcgaattcccacttcttattccaaaactttccaaggcccgcctcatggcatccaagttgaaagagataagttgaacaagtatggtcgtcctctattgggatgtactattaaaccaaaattgggattatccgcaaagaactacggtagagcggtttatgaatgtctacgcggtggacttgattttaccaaggatgatgaaaacgtgaactcacaaccatttatgcgttggagagaccgtttcttattttgtgccgaagcactttttaaagcgcaggccgaaacgggtgaaatcaaaggacattacttgaatgctactgcgggtacatgtgaagaaatgatgaaaagggccatatttgccagagaattgggagctcctatcgtaatgcatgactacttaactgggggattcactgcaaatactagcttggctcattattgccgcgataacggcctacttcttcacatccatcgcgcaatgcatgcagttattgatagacagaaaaatcatggtatgcattttcgtgtactagctaaagcattacgtatgtctggtggagatcatattcacgcaggtacagtagtgggtaaactggaaggggaacgtgagatgactttgggttttgttgatttattacgtgatgattttattgaaaaagaccgaagtcgcggtatcttttttactcaagattgggtctctatgccaggtgttctgcccgtggcttcagggggtattcatgtttggcatatgcctgccctgaccgaaatctttggggatgattccgtactacagtttggcggaggaactttaggacacccttggggaaatgcacccggtgcagtagctaatcgggtggctttagaagcgtgtgtacaagctcgtaatgagggacgtgatcttgctcgtgaaggtaatgaaattatccgtgaagctagcaaatggagccctgaactagctgccgcttgtgaagtatggaaggcgatctaccttatcccatccatctgaaaatcttggttcaaatccttcaattctggatccaagatgttccttctttacatttattgcgattctttcttcacgaatatcat------aattggaatagaaaagaaaataaaagactatttcggttc------------ccatataattcttatgtatctgaatgcgaatttgtattagtttttctttgtaaacaatcttcttatttacgattaacatcttctggagcttttcttgagcgaacacatttctatggaaaaatagaacatt---------aa------ttattttcagaagaccctatggttcttcaaggatcccttcatgcattatgctcgatatcaaggaaaagcaattctggt------ttcaaaggggactcatc------ttctgatgaagaaatggaaatgtcaccttgtcaatttctggcaatattattttcacttttggt------ctcaaccgtacaggatccatataaacca------attatc------aaactgttctttctattttct------aggttatct------ttcaagtgtactaataaatccttcggcggtaaggaatcaaatgctagagaattcatttctaat------agatac------tgt------tattaaaaaattcgataccagagtcccagttattcctcttattggatcattgtctaaagctaaattttgtaccgtatcggggcatcctattagtaagccgatctggaccgatttatcagattgcgatattattgatcgatttggtcggatatgtagaaatctttctcattatc
>Scheelea
actcctgactacgaaaccaaagatactgatatcttggcagcattccgagtaactcctcaacccggagttccgcctgaggaagcaggggcagcggtagctgccgaatcttctactggtacatggacaactgtgtggactgatggacttaccagtcttgatcgttacaaaggacgatgctaccacatcgaaaccgttgtcggggaggaaaatcaatatattgcttatgtagcctatcctttagacctttttgaagaaggttctgttactaacatgtttacttccattgtgggtaatgtatttggtttcaaagccctacgagctctacgtctggaggatctgcgaattcccacttcttattccaaaactttccaaggcccgcctcatggtatccaagttgaaagagataagttgaacaagtatggtcgtcctctattgggatgtactattaaaccaaaattgggattatccgcaaagaactacggtagagcggtttatgaatgtctacgcggtggacttgattttaccaaggatgatgaaaacgtgaactcacaaccatttatgcgttggagagaccgtttctgcttttgtgccgaagcaatttataaagcgcaggccgaaacgggtgaaatcaaaggacattacttgaatgctactgcgggtacatgtgaagaaatgatcaaaagggccgtatttgccagagaattgggagctcctatcgtaatgcatgactacttaactgggggattcactgcaaatactagcttggctcattattgccgcgataacggcctacttcttcacatccatcgcgcaatgcatgcagttattgatagacagaaaaatcatggtatgcattttcgtgtactagctaaagcattacgtatgtctggtggagatcatattcacgcgggtacagtagtgggtaaactggaaggggaacgtgagatgactttgggttttgttgatttattacgtgatgattttattgaaaaagaccgaagtcgcggtatcttttttactcaagattgggtctctatgccaggtgttatacccgtggcttcggggggtattcatgtttggcatatgcctgccctgaccgaaatctttggggatgattctgtactacagtttggcggaggaactttaggacacccttggggaaatgcacccggtgcagtagctaatcgggtggctttagaagcgtgtgtacaagctcgtaatgaaggacgtgatcttgcccgtgaaggtaatgaaattatccgtgaagctagcaaatggagccctgaactagctgccgcttgtgaagtatggaaggcgatcnnnnnnnnnnnnnnnnnnnnnnnnnnnnnnnnnnnnnnnnnnnnnnnnnnnnnnnnnnnnnnnnnnnnnnnnnnnnnnnnnnnnnnnnnnnnnnnnnnnnnnnnnnnnnnnnnnnnnnnnnnnnnnnnnnnnnnnnnnnnnnnnnnnnnnnnnnnnnnnnnnnnnnnnnnnnnnnnnnnnnnnnnnnnnnnnnnnnnnnnnnnnnnnnnnnnnnnnnnnnnnnnnnnnnnnnnnnnnnnnnnnnnnnnnnnnnnnnnnnnnnnnnnnnnnnnnnnnnnnnnnnnnnnnnnnnnnnnnnnnnnnnnnnnnnnnnnnnnnnnnnnnnnnnnnnnnnnnnnnnnnnnnnnnnnnnnnnnnnnnnnnnnnnnnnnnnnnnnnnnnnnnnnnnnnnnnnnnnnnnnnnnnnnnnnnnnnnnnnnnnnnnnnnnnnnnnnnnnnnnnnnnnnnnnnnnnnnnnnnnnnnnnnnnnnnnnnnnnnnnnnnnnnnnnnnnnnnnnnnnnnnnnnnnnnnnnnnnnnnnnnnnnnnnnnnnnnnnnnnnnnnnnnnnnnnnnnnnnnnnnnnnnnnnnnnnnnnnnnnnnnnnnnnnnnnnnnnnnnnnnnnnnnnnnnnnnnnnnnnnnnnnnnnnnnnnnnnnnnnnnnnnnnnnnnnnnnnnnnnnnnnnnnnnnnnnnnnnnnnnnnnnnnnnnnnnnnnnnnnnnnnnnnnnnnnnnnnnnnnnnnnnnnnnnnnnnnnnnnnnnnnnnnnnnnnnnnnnnnnnnnnnnnnnnnnnnnnnnnnnnnnnnnnnnnnnnnnnnnnnnnnnnnnnnnnnnnnnnnnnnnnnnnnnnnnnnnn
>Socratea
actcctgactacgaaaccaaagatactgatatcttggcagcattccgagtaactcctcaacccggagttccgcctgaggaagcaggggcagcggtagctgccgaatcttctactggtacatggacaactgtgtggactgatggacttaccagtcttgatcgttacaaaggacgatgctaccacatcgaaaccgttgtcggggaggaaaatcaatatattgcttatgtagcttatcctttagacctttttgaagaaggttctgttactaacatgtttacttccattgtgggtaatgtatttggtttcaaagccctacgagctctacgtctggaggatctgcgaattcccacttcttattccaaaactttccaaggcccgcctcatggcatccaagttgaaagagataagttgaacaagtatggtcgtcctctattgggatgcactattaaaccaaaattgggattatccgcaaagaactacggtagagcggtttatgaatgtctacgcggtggacttgattttaccaaggatgatgaaaacgtgaactcacaaccatttatgcgttggagagaccgtttcttattttgtgccgaagcactttttaaagcgcaggccgaaacgggtgaaatcaaaggacattacttgaatgctactgcgggtacatgtgaagaaatgatcaaaagggccgtatttgccagagaattgggagttcctatcgtaatgcatgactacttaactgggggattcactgcaaatactagcttggctcattattgccgcgataacggcctacttcttcacatccatcgcgcaatgcatgcagttattgatagacagaaaaatcatggtatgcattttcgtgtactagctaaagcattacgtatgtctggtggagatcatattcacgcgggtacagtagtgggtaaactggaaggggaacgtgagatgactttgggttttgttgatttattacgtgatgattttattgaaaaagaccgaagtcgcggtatcttttttactcaagattgggtctctatgccaggtgttatccccgtggcttcagggggtattcatgtttggcatatgcctgccctgaccgaaatctttggggatgattccgtactacagtttggcggaggaactttaggacacccttggggaaatgcacccggtgcagtagctaatcgggtggctttagaagcgtgtgtacaagctcgtaatgaaggacgtgatcttgctcgtgaaggtaatgaaattatccgtgaagctagcaaatggagccctgaactagctgccgcttgtgaagtatggaaggcgatctaccttatcccatccatctgaaaatcttggttcaaatccttcaatgctggatccaagatgttccttctttacatttattgcgattctttcttcacgaatatcat------aattggaatagaaaagaaaataaaagactatttcggttc------------ccatataattcttatgtatctgaatgcgaatttgtattagtttttcttcgtaaacaatcttcttatttacgattaacatcttctggagcttttcttgagcgaaaacatttctatggaaaaatcgaacatt---------aa------ttattttcagaagaccctatggttcttcaaggatcccttcatgcattatgttcgatatcaaggaaaagcaattctggt------ttcaaaggggactcatc------ttctgatgaagaaatggaaatgtcaccttgtcaatttctggcaatattattttcacttttggt------ctcaaccgtacaggattcatataaacca------attatc------aaactgttctttctattttct------aggttatct------ttcaagtgtactaataaatccttcggcggtaaggaatcaaatgctagagaattcatttctaat------agatac------tgt------tattaaaaaattcgataccagagtcccagttattcctcttattggatcattgtctaaagctaaattttgtaccgtatcggggcatcctattagtaagccgatctggaccgatttatcagattgcgatattattgatcgatttggtcggatatgtagaaatctttctcattatc
>Syagrus
actcctgactacgaaaccaaagatactgatatcttggcagcattccgagtaactcctcaacccggagttccgcctgaggaagcaggggcagcggtagctgccgaatcttctactggtacatggacaactgtgtggactgatggacttaccagtcttgatcgttacaaaggacgatgctaccacatcgaaaccgttgtcggggaggaaaatcaatatattgcttatgtagcctatcctttagacctttttgaagaaggttctgttactaacatgtttacttccattgtgggtaatgtatttggtttcaaagccctacgagctctacgtctggaggatctgcgaattcccacttcttattccaaaactttccaaggcccgcctcatggtatccaagttgaaagagataagttgaacaagtatggtcgtcctctattgggatgtactattaaaccaaaattgggattatccgcaaagaactacggtagagcggtttatgaatgtctacgcggtggacttgattttaccaaggatgatgaaaacgtgaactcacaaccatttatgcgttggagagaccgtttctgtttttgtgccgaagcgctttataaagcgcaggccgaaacgggtgaaatcaaaggacattacttgaatgctactgcaggtacatgcgaagaaatgatcaaaagggccgtatttgccagagaattgggagttcctatcgtaatgcatgactacttaactgggggattcactgcaaatactagcttggctcattattgccgcgataacggcctacttcttcacatccatcgcgcaatgcatgcagttattgatagacagaaaaatcatggtatgcattttcgtgtactagctaaagcattacgtatgtctggtggagatcatattcacgcgggtacagtagtgggtaaactggaaggggaacgtgagatgactttgggttttgttgatttattacgtgatgattttattgaaaaagaccgaagtcgcggtatcttttttactcaagattgggtctctatgccaggtgttatacccgtggcttcagggggtattcatgtttggcatatgcctgccctgaccgaaatctttggggatgattctgtactacagtttggcggaggaactttaggacacccttggggaaatgcacccggtgcagtagctaatcgggtggctttagaagcgtgtgtacaagctcgtaatgaaggacgtgatcttgcccgtgaaggtaatgaaattatccgtgaagctagcaaatggagccctgaactagctgccgcttgtgaaatatggaaggcgatctaccttatcccatccatctgaaaatcttggttcaaatccttcaatgctggatccaagatgttccttctttacatttattgcgattctttcttcacgaatatcat------aattggaatagaaaagaaaataaaagactatttcggttc------------ccatataattcttatgtatctgaatgcgaatttgtattagtttttcttcgtaaacaatcttcttatttacgattaacatcttctggagcttttcttgagcgaacacatttctatggaaaaatagaacatt---------aa------ttattttcagaagaccctatggttcttcaaggatcccttcatgcattatgttcgatatcaaggaaaagcaattctggt------ttcaaaggggactcatc------ttctgatgaagaaatggaaatgtcatcttgtcaatttctggcaatattattttcacttttggt------ctcaaccgtacaggatccatataaacca------attatc------aagctgttctttctattttct------aggttatct------ttcaagtgtactaataaatccttcggcggtaaggaatcaaatgctagagaattcatttctaat------agatac------tgt------tattaaaaaattcgataccagagtcccagttattcctcttattggatcattgtctaaagctaaattttgtaccgtatcggggcatcctattagtaagccgatctggaccaatttatcagattgcgatattattgatcgatttggtcggatatgtagaaatctttctcattatc
>Wettinia
actcctgactacgaaaccaaagatactgatatcttggcagcattccgagtaactcctcaacccggagttccgcctgaggaagcaggggcagcggtagctgccgaatcttctactggtacatggacaactgtgtggactgatggacttaccagtcttgatcgttacaaaggacgatgctaccacatcgaaaccgttatcggggaggaaaatcaatatattgcttatgtagcttatcctttagacctttttgaagaaggttctgttactaacatgtttacttccattgtgggtaatgtatttggtttcaaagccctacgagctctacgtctggaggatctgcgaattcccacttcttattccaaaactttccaaggcccgcctcatggcatccaagttgaaagagataagttgaacaagtatggtcgtcctctattgggatgtactattaaaccaaaattgggattatccgcaaagaactacggtagagcggtttatgaatgtctacgcggtggacttgattttaccaaggatgatgaaaacgtgaactcacaaccatttatgcgttggagagaccgtttcttattttgtgccgaagcactttataaagcgcaggccgaaacgggtgaaatcaaaggacattacttgaatgctactgcgggtacatgtgaagaaatgatcaaaagggccgtatttgccagagaattgggagttcctatcgtaatgcatgactacttaactgggggattcactgcaaatactagcttggctcattattgccgcgataacggcctacttcttcacatccatcgcgcaatgcatgcagttattgatagacagaaaaatcatggtatgcattttcgtgtactagctaaagcattacgtatgtctggtggagatcatattcacgcgggtacagtagtgggtaaactggaaggggaacgtgagatgactttgggttttgttgatttattacgtgatgattttattgaaaaagaccgaagtcgcggtatcttttttactcaagattgggtctctatgccaggtgttatccccgtggcttcagggggtattcatgtttggcatatgcctgccctgaccgaaatctttggggatgattccgtactacagtttggcggaggaactttaggacacccttggggaaatgcacccggtgcagtagctaatcgggtggctttagaagcgtgtgtacaagctcgtaatgaaggacgtgatcttgctcgtgaaggtaatgaaattatccgtgaagctagcaaatggagccctgaactagctgccgcttgtgaagtatggaaggcgatctaccttatcccatccatctgaaaatcttggttcaaatccttcaatgctggatccaagatgttccttctttacatttattgcgattctttcttcacgaatatcat------aattggaatagaaaagaaaataaaagactatttcggttc------------ccatataattcttatgtatctgaatgcgaatttgtattagtttttcttcgtaaacaatcttcttatttacgattaacatcttctggagcttttcttgagcgaaaacatttctatggaaaaatagaacatt---------aa------ttattttcagaagaccctatggttcttcaaggatcccttcatgcattatgttcgatatcaaggaaaagcaattctggt------ttcaaaggggactcatc------ttctgatgaagaaatggaaatgtcaccttgtcaatttctggcaatattattttcacttttggt------ctcaaccgtacaggatccatataaacca------attatc------aaactgttctttctattttct------aggttatct------ttcaagtgtactaataaatccttcggcggtaaggaatcaaatgctagagaattcatttctaat------agatac------tgt------tattaaaaaattcgataccagagtcccagttattcctcttattggatcattgtctaaagctaaattttgtaccatatcggggcatcctattagtaagccgatctggaccaatttatcagattgcgatattattgatcgatttggtcggatatgtagaaatctttctcattatc
>Aristolochia
actcctgaatatcaaaccaaagatactgatatcttggcagcattccgagtatctcctcaaccgggggttccgcctgaggaagcaggggctgcagtagctgccgaatcttctactggtacatggacaactgtgtggactgatggacttactagccttgatcgttacaaaggacgatgctacgacatcgagcccgttcctggggaggaaaatcaatatattgcttatgtagcttaccctttagatctttttgaagaaggttctgttactaacatgtttacttccattgtaggtaatgtatttgggttcaaagccttacgagctttgcgtctggaggatctacgaattcctcctgcttatatcaaaactttccaaggccctcctcatggtatccaagttgagagagataaattgaacaagtatggtcgtcctctgttgggatgtactattaaacccaaattggggttatcggcgaagaactacggtagagcggtttatgaatgtctccgcggtggacttgattttactaaggatgatgagaacgtgaactcccaaccatttatgcgttggagagaccgtttcttattttgtgccgaagcaatttataaagcacaggccgaaacaggtgaaatcaaaggacattacttaaatgcaactgcgggtacatgtgaagaaatgatcaaaagggccgtatttgccagagaattgggagctcctatcgtcatgcatgactacctaacgggaggattcaccgcaaatactagcttggctcattattgccgagacaatggcctacttcttcacatccatcgcgcaatgcatgcagttattgatagacagaagaatcatggtatgcacttccgggtacttgcaaaagcattacgtttgtccggtggagatcatattcacgccggtaccgtagtaggtaaactggagggggaacgggaaatcactttgggttttgttgatttactacgtgatgattttgttgaaaaagaccgaagtcgcggtatttatttcactcaagattgggtctctcttccaggtgttttgcccgtggcttccgggggtattcacgtttggcatatgcctgccctgaccgagatctttggggatgattccgtactacagttcggcggaggaactttaggacacccttggggaaatgcacctggtgcagtagctaatagggtggctttagaagcgtgtgtacaagctcgtaatgaggggcgcgatcttgctcgtgaaggtaatgaagttatccgtgaagctgccaaatggagcccagaactagcggctgcttgtgaagtatggaaggagatctaccccaccccgcccatctggaaatcttggttcaaacccttcactcctggatacaagatgctccctctttgcatttattgagattttttctccacgagtatcgt------aattcaaatagaaaagagaatcaaagattattcttgttc------------ctatataattctcatgtatatgaatgcgaatccatattcgtttttctcggtaaacaagcctctcgtttacgatcaacatcccctggagcctttcttgagcgaacatatttctatggaaaaatggagcatt---------aa------tcattttcagaagaccttgtggttacttaaggatccttttgcacattatgtcagataccgaggaaaatcaattctggc------ttcaaaggggactcatt------ttatgatgaagaaatggaaatatcatcttgtcaatttatggcagtgtcattttcacttgtggt------ctcaaccgggcagaatccatataaaccg------attata------caatcattccttctattttat------gggctatct------ctcaagtctacgaatggtcccttcgatggtaaggagtcaaatgctagaaaattcatttctaat------agatac------ttc------tattaagagattcgagaccctagttccaatattttctctaattagttctttggctaaagcgaaattttgtaatgtatcaggacatcccattagtaagccggctcggtctgattcgtccaattttgatattattgatcgatttggccgtatatgcagaaatctttctcattatt
>Baccharis
actcctgaatatgaaaccaaggatactgatatcttggcagcatttcgagtaactcctcaacctggagttccacctgaagaagcaggggcggcagtagctgccgaatcttctactggtacatggacaactgtatggaccgacggacttacgagccttgatcgttacaaaggccgatgctatggacttgagcctgttcctggagaagacaatcaatatattgcttatgtagcttacccattagacctttttgaagaaggttctgttactaacatgtttacttccattgtaggtaatgtatttgggttcaaagccatgcgtgctctacgtctggaagatttgcgaatcccgactgcgtatattaaaactttcgatggtccgcctcacggtatccaagttgagagagataaattgaacaagtatggtcgtcccctgttgggatgtactattaaacctaaattggggttatccgctaaaaactacggtagagcttgttatgaatgtcttcgtggtggccttgattttactaaagatgatgagaacgtgaactcccaaccatttatgcgttggagagaccgtttcttatttttgtgccgagctatttataaagcacaagctgaaacaggtgaaatcaaagggcattacttgaatgctactgcgggtaattgcgaaagcatgatgaaaagggctgtatttgccagagaattgggagttcctatcgtaatgcatgactacctaacagggggattcactgcaaatactagcttggctcattattgccgagataatggtctacttcttcacatccaccgcgcaatgcatgcggttattgatagacagaagaatcatggtatgcacttccgtgtactagctaaagcgttacgtatgtctggtggagatcacattcatgccggtaccgtagtaggtaaacttgaaggggaaagagaaatcactttgggctttgttgatttactgcgtgatgattttattgacaaagatagaagtcgcggtatttatttcacccaagattgggtctctctaccaggtgttctgcctgtagcttcggggggtattcacgtttggcatatgcctgctctaaccgaaatctttggggatgattccgtactacagttcggtggaggaactttagggcacccttggggaaatgcacctggtgccgtagctaaccgagtagctctagaagcatgtgtaaaagctcgtaatgagggacgcgatcttgctactgagggtaatgaaattatccgtgaggctaccaaatggagtcctgaactagctgctgcttgtgaagtatggaaggagatctaccttacccagcccatctggaaatattagttcaggctcttcgctattggataaaagatgcttcctctttgcatttattaagattctttctccatcagtgtcat------aattgggatagaaaaagaaatcagagattattcttcttc------------ctatatacttttcatgtatgtgaatatgaatccggcttcctctttctccgtaaccaatcttctcacttacgatcaacatcttctggagcccttattgaacgaatttatttctatggaaaaagagagcacc---------ag------ggcttttcaagcaaatttttggttgttcaaagatcctttcatgcattatgttaggtatcaaggaaaatcaattcttgc------tttaaaagggacgtttc------ttctgatgaataaatggaaatattactttgtcaatttctggaaatcctatttttacctgtggt------ctcaaccaggaaggatttatataaacca------attatc------caatcattcccttgactttct------gggttatca------ttcaagtgtcgcggtaaagccttcaatggtacgaagtcaaatgttagaaaatgcgtttctaat------cgataa------tgc------tattaagaagtttgatactcttgttccaattatgcctctgattggatcattggctaaatcgaaattttgtaacgcattggggcatcctattggtaaggcggtttgggccgatttatcagattctgatattattgagcgctttgggcgtatacacagaaatctttctcattatc
>Piptocarpha
actcctgactatgaaaccaaggatactgatatcttggcagcatttcgagtaactcctcaacctggagttccgcctgaagaagcaggggccgcagtagctgccgaatcttctactggtacatggacaactgtgtggaccgatggacttacgagccttgatcgttacaaagggcgatgctatggaatcgagcctgttcctggtgaagaaagtcaatttattgcttatgtagcttacccattagacctttttgaagaaggttctgttactaacatgtttacttccattgtaggtaatgtatttgggttcaaagccctgcgtgctctacgtctggaagatttgcgaatccctattgcgtatgttaaaactttccaaggtccgcgtcacggcatccaagttgagagagataaattgaacaagtatggtcgtcccctgttgggatgtactattaaacctaaattggggttatccgctaaaaactacggtagagctgtttatgaatgtcttcgtggtggccttgattttactaaagatgatgagaacgtgaactcccaaccatttatgcgttggagagaccgtttcttattttgtgccgaagctctttttaaagcacaagctgaaacaggtgaaatcaaagggcattacttgaatgctactgcgggtacatgcgaagaaatgatgaaaagggctgtatttgccagagaattgggagttcctatcgtaatgcatgactacctaacagggggattcactgcaaatactagcttggctcattattgccgagataatggcctacttcttcacatccaccgcgcaatgcatgcagttattgatagacagaagaatcatggtatgcactttcgtgtactagctaaagcattacgtatgtctggtggagatcatattcatgccggtaccgtagtaggtaaacttgaaggggaaagagaaatcactttgggctttgttgatttactgcgtgatgattttattgaaaaagatagaagtcgcggtatttttttcacccaagattgggtctctctaccaggtgttatacctgtagcttcgggcggtattcacgtttggcatatgcctgctctgaccgagatctttggggatgattccgtactacagttcggtggaggaactttagggcacccttggggaaatgcacctggtgccgtagctaatcgagtagctctagaagcatgtgtacaagctcgtaatgagggacgcgatcttgctagggagggtaatgaaattatccgtgaggctgccaaatggagtcctgaactagctgctgcttgtgaagtatggaaggagatcnnnnnnnnnnnnnnnnnnnnnnnnnnnnnnnnnnnnnnnnnnnnnnnnnnnnnnnnnnnnnnnnnnnnnnnnnnnnnnnnnnnnnnnnnnnnnnnnnnnnnnnnnnnnnnnnnnnnnnnnnnnnnnnnnnnnnnnnnnnnnnnnnnnnnnnnnnnnnnnnnnnnnnnnnnnnnnnnnnnnnnnnnnnnnnnnnnnnnnnnnnnnnnnnnnnnnnnnnnnnnnnnnnnnnnnnnnnnnnnnnnnnnnnnnnnnnnnnnnnnnnnnnnnnnnnnnnnnnnnnnnnnnnnnnnnnnnnnnnnnnnnnnnnnnnnnnnnnnnnnnnnnnnnnnnnnnnnnnnnnnnnnnnnnnnnnnnnnnnnnnnnnnnnnnnnnnnnnnnnnnnnnnnnnnnnnnnnnnnnnnnnnnnnnnnnnnnnnnnnnnnnnnnnnnnnnnnnnnnnnnnnnnnnnnnnnnnnnnnnnnnnnnnnnnnnnnnnnnnnnnnnnnnnnnnnnnnnnnnnnnnnnnnnnnnnnnnnnnnnnnnnnnnnnnnnnnnnnnnnnnnnnnnnnnnnnnnnnnnnnnnnnnnnnnnnnnnnnnnnnnnnnnnnnnnnnnnnnnnnnnnnnnnnnnnnnnnnnnnnnnnnnnnnnnnnnnnnnnnnnnnnnnnnnnnnnnnnnnnnnnnnnnnnnnnnnnnnnnnnnnnnnnnnnnnnnnnnnnnnnnnnnnnnnnnnnnnnnnnnnnnnnnnnnnnnnnnnnnnnnnnnnnnnnnnnnnnnnnnnnnnnnnnnnnnnnnnnnnnnnnnnnnnnnnnnnnnnnnnnnnnnnnnnnnnnnnnnnnnnnnnnnnnnnnnnnnnn
>Stenopadus
actcctgactatgaaaccaaggatactgatatcttggcagcatttcgagtaactcctcaacctggagttccgcctgaagaagcaggggccgcagtagctgccgaatcttctactggtacatggacaactgtgtggaccgatggacttacgagccttgatcgttacaaagggcgatgctatggaatcgagcctgttcctggagaagaaaatcaatatattgcttatgtagcttacccattagacctttttgaagaaggttctgttactaacatgtttacttccattgtaggtaatgtatttgggttcaaagccctgcgtgctctacgtctggaagatttgcgaatccctactgcgtatattaaaactttccaaggtccgcctcacggcatccaagttgagagagataaattgaacaagtatggtcgtcccctgttgggatgtactattaaacctaaattggggttatccgctaaaaactacggtagagctgtttatgaatgtcttcgtggtggccttgattttactaaagatgatgagaacgtgaactcccaaccatttatgcgttggagagaccgtttcgtattttgtgccgaagctatttataaagcacaagctgaaacaggtgaaatcaaagggcattacttgaatgctactgcgggtacatgcgaagaaatgataaaaagggctgtatttgccagagaattgggagttcctatcataatgcatgactacctaacagggggattcactgcaaatactagcttggctcattattgccgagataatggcctacttcttcacatccaccgcgcaatgcatgcagttattgatagacagaagaatcatggtatgcactttcgtgtactagctaaagcgttacgtatgtctggtggagatcatattcatgccggtaccgtagtaggtaaacttgaaggggaaagagagatcactttgggctttgttgatttactgcgtgatgattttattgaaaaagatcgaagtcgcggtatttatttcacccaagattgggtctctctaccaggtgttctgcccgtagcttcggggggtattcacgtttggcatatgcctgctctgaccgagatctttggggatgattccgtactacagttcggtggaggaactttagggcacccttggggaaatgcacccggtgccgtagctaatcgagtagctctagaagcatgtgtacaagctcgtaatgagggacgcgatcttgctgttgagggtaatgaaattatccgtgaggctagcaaatggagtcctgaactagctgctgcttgtgaagtatggaaggagatctaccttacccagcccatctggaaatcttggttcaggctcttcgctattggataaaagatgcttcctctttgcatttattaagattctttctccatgagtgtcat------aattgggatagaaaaagaaatcacagactattcttcttc------------ctatatacttctcatgtatgtgaatatgaatctggcttcatctttctccgtaaccaatcttctcacttacgatcaacatcttctggagcccttcttgaacgaatatatttctatggaaaaatagagcatc---------ag------ggcttttcaagctaatttatggttgttcaaagatcctttcatgcattatgttaggtatcaaggaaaatcaattcttgc------ttcaaaagggacgtttc------ttttgatgaataaatggaaatattactttgtcaatttctggaaatcttatttttacctgtggt------ctcaaccaggaaggatttatataaacca------attatc------caatcattcccttgactttct------gggttatcg------ttcaagtgtcgcggtaaagtcttcaatggtacgcagtcaaatgctagaaaatgcatttctaat------cgataa------tgc------tattaagaagtttgatactattgttccaattatgcctctgattggatcattggctaaatcgaaattttgtaatgcattggggcatcctattggtaaggcgatttgggccgatttatcagattctgatattattgaccgctttgggcgtatatacagaaatctttctcattatc
>Amphitecna
actcctgaatacgaaaccaaggatactgatatcttggcggcattccgagtaactcctcaacctggagttccgcctgaagaagcaggggccgcggtagctgccgaatcttctacgggtacatggacaactgtgtggaccgatggacttaccagccttgatcgttacaaagggcgatgctaccacatcgagcccgttcctggagaagcagatcaatatatctgttatgtagcttaccctttagacctttttgaagaaggttctgttactaacatgtttacttccattgtaggaaatgtatttggattcaaagcgctgcgcgctctacgtctggaagatctgcgaatccctactgcttatattaaaactttccaaggcccacctcatgggatccaagttgagagagataaattgaacaagtatggtcgtcccctgttgggatgtactattaaacctaaattggggttatctgctaaaaactatggtagagcagtttatgaatgtcttcgcggtggacttgattttactaaagatgatgagaacgtgaactcccagccatttatgcgttggagagatcgtttcttattttgtgccgaagccctttataaagcacagtctgaaacaggtgaaatcaaaggacattacttgaatgctactgcgggtacatgcgaagaaatgatgaaaagagctgtatttgctagagaattgggagttcctatcgtaatgcatgactacttaacaggaggattcactgcaaatactaccttggctcattattgccgagataatggcctacttcttcacattcaccgtgcaatgcatgcagttattgatagacagaagaatcatggtatgcacttccgtgtactagctaaagcgttacgtatgtctggtggagatcatattcacgctggtaccgtagtaggtaaacttgaaggagaaagagacatcactttgggctttgttgatttactgcgtgatgattttattgaaaaagatcgaagtcgcggtatttatttcactcaagattgggtctctctaccaggtgttattcccgtggcttcagggggtattcacgtttggcatatgcctgctctgaccgagatctttggggatgatgccgtattacagttcggtggaggaactttaggacacccttggggtaatgcgccaggtgccgtagctaaccgagtagctctagaagcatgtgtaaaagctcgtaatgaaggacgtgatcttgctgctgagggtaatacaattatgcgcgaggctagcaaatggagtcctgaactagctgccgcttgtgagatatggaaagagatgnnnnnnnnnnnnnnnnnnnnnnnnnnnnnnnnnnnnnnnnnnnnnnnnnnnnnnnnnnnnnnnnnnnnnnnnnnnnnnnnnnnnnnnnnnnnnnnnnnnnnnnnnnnnnnnnnnnnnnnnnnnnnnnnnnnnnnnnnnnnnnnnnnnnnnnnnnnnnnnnnnnnnnnnnnnnnnnnnnnnnnnnnnnnnnnnnnnnnnnnnnnnnnnnnnnnnnnnnnnnnnnnnnnnnnnnnnnnnnnnnnnnnnnnnnnnnnnnnnnnnnnnnnnnnnnnnnnnnnnnnnnnnnnnnnnnnnnnnnnnnnnnnnnnnnnnnnnnnnnnnnnnnnnnnnnnnnnnnnnnnnnnnnnnnnnnnnnnnnnnnnnnnnnnnnnnnnnnnnnnnnnnnnnnnnnnnnnnnnnnnnnnnnnnnnnnnnnnnnnnnnnnnnnnnnnnnnnnnnnnnnnnnnnnnnnnnnnnnnnnnnnnnnnnnnnnnnnnnnnnnnnnnnnnnnnnnnnnnnnnnnnnnnnnnnnnnnnnnnnnnnnnnnnnnnnnnnnnnnnnnnnnnnnnnnnnnnnnnnnnnnnnnnnnnnnnnnnnnnnnnnnnnnnnnnnnnnnnnnnnnnnnnnnnnnnnnnnnnnnnnnnnnnnnnnnnnnnnnnnnnnnnnnnnnnnnnnnnnnnnnnnnnnnnnnnnnnnnnnnnnnnnnnnnnnnnnnnnnnnnnnnnnnnnnnnnnnnnnnnnnnnnnnnnnnnnnnnnnnnnnnnnnnnnnnnnnnnnnnnnnnnnnnnnnnnnnnnnnnnnnnnnnnnnnnnnnnnnnnnnnnnnnnnnnnnnnnnnnnnnnnnnnnnnnnnnnnn
>Crescentia
actcctgaatacgaaaccaaggatactgatatcttggcggcattccgagtaactcctcaacctggagttccgcctgaagaagcaggggccgcggtagctgccgaatcttctacgggtacatggacaactgtgtggaccgatggacttaccagcctcgatcgttacaaagggcgatgctaccacatcgagcccgttcctggagaagcagatcaatatatctgttatgtagcttaccctttagacctttttgaagaaggttctgttactaacatgtttacttccattgtaggaaatgtatttggattcaaagccctgcgtgctctacgtctggaagatctgcgagtccctactgcttatattaaaactttccaaggcccacctcatgggatccaagttgagagagataaattgaacaagtatggtcgtcccctgttgggatgtactattaaacctaaattggggttatctgctaaaaactatggtagagcagtttatgaatgtcttcgcggtggacttgattttactaaagatgatgagaacgtgaactcccagccatttatgcgttggagagatcgtttcttattttgtgccgaagccctttataaagcacaggctgaaacaggtgaaatcaaaggacattacttgaatgctactgcgggtacatgcgaagaaatgatgaaaagagctgtatttgctagagaattgggagttcctatcgtaatgcatgactacttaacaggaggattcactgcaaatactaccttggctcattattgccgagataatggcctacttcttcacattcaccgtgcaatgcatgcagttattgatagacagaagaatcatggtatgcacttccgtgtactagctaaagcgttacgtatgtctggtggagatcatattcacgctggtaccgtagtaggtaaacttgaaggagaaagagacatcactttgggctttgttgatttactgcgtgatgattttattgaaaaagatcgaagtcgcggtatttatttcactcaagattgggtctctctaccaggtgttattcccgtggcttcagggggtattcacgtttggcatatgcctgctctgaccgagatctttggggatgatgccgtattacagttcggtggaggaactttaggacacccttggggtaatgcgccaggtgccgtagctaaccgagtagctctagaagcatgtgtaaaagctcgtaatgaaggacgtgatcttgctgctgagggtaatacaattatccgcgaggctagcaaatggagtcctgaactagctgccgcttgtgagatatggaaagagatcnnnnnnnnnnnnnnnnnnnnnnnnnnnnnnnnnnnnnnnnnnnnnnnnnnnnnnnnnnnnnnnnnnnnnnnnnnnnnnnnnnnnnnnnnnnnnnnnnnnnnnnnnnnnnnnnnnnnnnnnnnnnnnnnnnnnnnnnnnnnnnnnnnnnnnnnnnnnnnnnnnnnnnnnnnnnnnnnnnnnnnnnnnnnnnnnnnnnnnnnnnnnnnnnnnnnnnnnnnnnnnnnnnnnnnnnnnnnnnnnnnnnnnnnnnnnnnnnnnnnnnnnnnnnnnnnnnnnnnnnnnnnnnnnnnnnnnnnnnnnnnnnnnnnnnnnnnnnnnnnnnnnnnnnnnnnnnnnnnnnnnnnnnnnnnnnnnnnnnnnnnnnnnnnnnnnnnnnnnnnnnnnnnnnnnnnnnnnnnnnnnnnnnnnnnnnnnnnnnnnnnnnnnnnnnnnnnnnnnnnnnnnnnnnnnnnnnnnnnnnnnnnnnnnnnnnnnnnnnnnnnnnnnnnnnnnnnnnnnnnnnnnnnnnnnnnnnnnnnnnnnnnnnnnnnnnnnnnnnnnnnnnnnnnnnnnnnnnnnnnnnnnnnnnnnnnnnnnnnnnnnnnnnnnnnnnnnnnnnnnnnnnnnnnnnnnnnnnnnnnnnnnnnnnnnnnnnnnnnnnnnnnnnnnnnnnnnnnnnnnnnnnnnnnnnnnnnnnnnnnnnnnnnnnnnnnnnnnnnnnnnnnnnnnnnnnnnnnnnnnnnnnnnnnnnnnnnnnnnnnnnnnnnnnnnnnnnnnnnnnnnnnnnnnnnnnnnnnnnnnnnnnnnnnnnnnnnnnnnnnnnnnnnnnnnnnnnnnnnnnnnnnnnnnnnnnnnn
>Jacaranda
actcctgaatacgaaaccaaagatactgatatcttggcagcattccgagtaactcctcaacctggagttccgcctgaagaagcaggggccgcggtagctgccgaatcttctactggtacatggacaactgtgtggaccgatggacttaccagccttgatcgttacaaagggcgatgctaccacatcgagcccgttcctggagaagaagatcaatatatttgttatgtagcttatcctttagacctttttgaagaaggttctgttactaacatgtttacttccattgtaggaaatgtatttggattcaaagccctgcgtgctctacgtctggaagatctgcgaatccctactgcttatattaaaactttccaaggcccgcctcatgggatccaagttgagagagataaattgaacaagtatggtcgtcccctgttgggatgtactattaaacctaaattggggttatctgctaaaaactatggtagagcagtttatgaatgtcttcgcggtggacttgattttaccaaagatgatgagaacgtgaactcccagccatttatgcgttggagagatcgtttcttattttgtgccgaagccctttataaagcacaggctgaaacaggtgaaatcaaagggcattacttgaatgctactgcgggtacatgcgaagaaatgatgaaaagagctgtatttgctagagaattgggagttcctatcgtaatgcatgactacttaacaggaggattcactgcaaatactagcttggctcattattgccgagataatggcctacttcttcacattcaccgtgcaatgcatgcagttattgatagacagaagaatcatggtatgcacttccgtgtactagctaaagcgttacgtatgtctggtggagatcatattcacgctggtaccgtagtaggtaaacttgaaggagaaagagacatcactttgggctttgttgatttactgcgtgatgattttattgaaaaagatcgaagtcgcggtatttatttcactcaagattgggtctctctaccaggtgttattcctgtggcttcagggggtattcacgtatggcatatgcctgctctgaccgagatctttggggatgatgccgtactacagttcggtggaggaactttaggacacccttggggtaatgcgccaggtgccgtagctaaccgagtagctctagaagcatgtgtaaaagctcgtaatgaaggacgtgatcttgctgctgagggtaatgtaattatccgcgaggctagcaaatggagtcctgaactagcagccgcttgtgaggtatggaaagagatctactccactccattcatgtggaaatcttggttcaaactcttcactattgggtaaaagatgcctcttctttgcatttattacgattctttctcaacgagtattgt------aattggaatagaaaaagaaatcaaagattattcttattc------------ttatataattctcatgtatatgaatatgaatccattttcgtctttctacgtaaccaatcttctcatttacgatcaacatcttctggagttcttcttgaacgaatctttttctatggaaaaatagaacgtt---------aa------ggattttcaggcaaacctatggttggtcaaggaaccttgcatgcattatattagatatcaaagaaaatccattctggc------ttcaaaagggacggctc------ttttcatgaataaatggaaatgttaccttgtcactttttggcaatggcatttttcgctgtggt------ttcatccaagaaggatttctataaacca------attatc------caatcattcccttgaattttt------gggctatct------ttcaagcatgcgaatgaacgcttcagtggtacggagtcaaattctagaaaattcatttctaat------caataa------tgc------tattaagaagttcgatacctttgttccaattattcctttgattgcgtcattggctaaagcgaaattttgtaacgtattagggcatcccattagtaagccggttcgtgctgatnnnnnnnnnnnnnnnnnnnnnnnnnnnnnnnnnnnnnnnnnnnnnnnnnnnnnnnnnnnnn
>Tabebuia
actcctgaatacgaaaccaaggatactgatatcttggcggcattccgagtaactcctcaacctggagttccgcctgaagaagcaggggccgcggtagctgccgaatcttctacgggtacatggacaactgtgtggaccgatggacttaccagccttgatcgttacaaagggcgatgctaccacatcgagcccgttcctggagaagcagatcaatatatctgttatgtagcttaccctttagacctttttgaagaaggttctgttactaacatgtttacttccattgtaggaaatgtatttggattcaaagcgctgcgtgctctacgtctggaagatctgcgaatccctcctgcttatattaaaactttccaaggcccgcctcatgggatccaagttgagagagataaattgaacaagtatggtcgtcccctgttgggatgtactattaaacctaaattggggttatctgctaaaaactatggtagagcagtttatgaatgtcttcgcggtggacttgattttaccaaagatgatgagaacgtgaactcccagccatttatgcgttggagagatcgtttcttattttgtgccgaagccatttataaagcacaggctgaaacaggtgaaatcaaagggcattacttgaatgctactgcgggtacatgtgaagaaatgatcaaaagagctgtatttgctagagaattgggagttcctatcgtaatgcatgactacttaacaggaggattcactgcaaatactagcttggctcattattgccgagataatggcctacttcttcacattcaccgtgcaatgcatgcagttattgatagacagaagaatcatggtatgcacttccgtgtactagctaaagcgttacgtttgtctggtggagatcatgttcacgctggtaccgtagtaggtaaacttgaaggagaaagagacatcactttgggctttgttgatttactgcgtgatgattttattgaaaaagatcgaagtcgcggtatttatttcactcaagattgggtctctctaccaggtgttattcccgtggcttcagggggtattcacgtttggcatatgcctgctctgaccgagatctttggggatgattccgtactacagttcggtggaggaactttaggacacccttggggtaatgcgccaggtgccgtagctaaccgagtagctctagaagcatgtgtaaaagctcgtaatgaaggacgtgatcttgctgctgagggtaatgcaattatccgcgaggctagcaaatggagtcctgaactggctgccgcttgtgaggtatggaaagagatctatcccaccctatccatgtggaaatcttggttcaaattcttcgctattgggtaaaagatgcctcttctttgcatttattacgattctttctcaacgagtattgt------aatcggaatagaaaacgaaatcaaagattattcttattc------------ttatataattctcatgtatgtgaatatgaatccattttcgtctttctacgcaatcaatcttatcatttacgatcaacatcttctggagttcttcttgaacgaatctatttctatggaaaaatagagggtt---------aa------ggattttcaggcgaacctatggttggtcaaggaaccttgcatgcattatattaggtatcaaagaaaatccattctggc------ttcaaaagggacgtctc------ttttcatgaataaatggaaatgttaccttgtcactttttggcaatggcatttttcgctgtggt------tttatccaagaaggatttatataaacca------attatc------caatcattcccttgaattttt------gggctatct------ttcaaccgtgcgaatgaacccttcagtggtacggagtcaaattctagaaaatgcatttctcat------caataa------tgc------tattaagaagttcgatacccttgttccaattattcctctgattgcgtcattggctaaagccaaattttgtaacgtattagggcatcccattagtaagccggttcgggctgatttatcagattctaatattattgaccggtttgggcgtataagcagaaatcattctcatcata
>Zeyheria
actcctgaatacgaaaccaaggatactgatatcttggcagcattccgagtaactcctcaacctggagttccgcctgaagaagcaggggcagcggtagctgccgaatcttctactggtacatggacaactgtgtggaccgatggacttaccagccttgatcgttacaaagggcgatgctaccacatcgagcccgttcctggagaagcagatcaatatatctgttatgtagcttaccctttagacctttttgaagaaggttctgttactaacatgtttacttccattgtaggaaatgtatttggattcaaagccctgcgtgctctacgtctggaagatctgcgaatccctcctgcttatattaaaactttccaaggaccgcctcatgggatccaagttgagagagataaattgaacaagtatggtcgtcccctgttgggatgtactattaaacctaaattggggttatctgctaaaaactatggtagagcggtttatgaatgtcttcgcggtggacttgattttaccaaagatgatgagaacgtgaactcccagccatttatgcgttggagagatcgtttcttattttgtgccgaagccctttataaagcacaggctgaaacaggtgaaatcaaagggcattacttgaatgctactgcaggtnnnnnnnnnnnnnnnnnnnnnnnnnnnnnnnnnnnnnnnnnnnnnnnnnnnnnnnnnnnnnnnnnnnnnnnnnnnnnnnnnnnnnnnnnnnnnnnnnnnnnnnnnnnnnnnnnnnnnnnnnnnnnnnnnnnnnnnnnnnnnnnnnnnnnnnnnnnnnnnnnnnnnnnnnnnnnnnnnnnnnnnnnnnnnnnnnnnnnnnnnnnnnnnnnnnnnnnnnnnnnnnnnnnnnnnnnnnnnnnnnnnnnnnnnnnnnnnnnnnnnnnnnnnnnnnnnnnnnnnnnnnnnnnnnnnnnnnnnnnnnnnnnnnnnnnnnnnnnnnnnnnnnnnnnnnnnnnnnnnnnnnnnnnnnnnnnnnnnnnnnnnnnnnnnnnnnnnnnnnnnnnnnnnnnnnnnnnnnnnnnnnnnnnnnnnnnnnnnnnnnnnnnnnnnnnnnnnnnnnnnnnnnnnnnnnnnnnnnnnnnnnnnnnnnnnnnnnnnnnnnnnnnnnnnnnnnnnnnnnnnnnnnnnnnnnnnnnnnnnnnnnnnnnnnnnnnnnnnnnnnnnnnnnnnnnnnnnnnnnnnnnnnnnnnnnnnnnnnnnnnnnnnnnnnnnnnnnnnnnnnnnnnnnnnnnnnnnnnnnnnnnnnnnnnnnnnnnnnnnnnnnnnnnnnnnnnnnnnnnnnnnnnnnnnnnnnnnnnnnnnnnnnnnnnnnnnnnnnnnnnnnnnnnnnnnnnnnnnnnnnnnnnnnnnnnnnnnnnnnnnnnnnnnnnnnnnnnnnnnnnnnnnnnnnnnnnnnnnnnnnnnnnnnnnnnnnnnnnnnnnnnnnnnnnnnnnnnnnnnnnnnnnnnnnnnnnnnnnnnnnnnnnnnnnnnnnnnnnnnnnnnnnnnnnnnnnnnnnnnnnnnnnnnnnnnnnnnnnnnnnnnnnnnnnnnnnnnnnnnnnnnnnnnnnnnnnnnnnnnnnnnnnnnnnnnnnnnnnnnnnnnnnnnnnnnnnnnnnnnnnnnnnnnnnnnnnnnnnnnnnnnnnnnnnnnnnnnnnnnnnnnnnnnnnnnnnnnnnnnnnnnnnnnnnnnnnnnnnnnnnnnnnnnnnnnnnnnnnnnnnnnnnnnnnnnnnnnnnnnnnnnnnnnnnnnnnnnnnnnnnnnnnnnnnnnnnnnnnnnnnnnnnnnnnnnnnnnnnnnnnnnnnnnnnnnnnnnnnnnnnnnnnnnnnnnnnnnnnnnnnnnnnnnnnnnnnnnnnnnnnnnnnnnnnnnnnnnnnnnnnnnnnnnnnnnnnnnnnnnnnnnnnnnnnnnnnnnnnnnnnnnnnnnnnnnnnnnnnnnnnnnnnnnnnnnnnnnnnnnnnnnnnnnnnnnnnnnnnnnnnnnnnnnnnnnnnnnnnnnnnnnnnnnnnnnnnnnnnnnnnnnnnnnnnnnnnnnnnnnnnnnnnnnnnnnnnnnnnnnnnnnnnnnnnnnnnnnnnnnnnnnnnnnnnnnnnnnnnnnnnnnnnnnnnnnnnnnnnnnnnnnnnnnnnnnnnnn
>Bixa
actcctgactatgaaaccaaagatactgatatcttggcagcattccgagtaactcctcaacctggagttccgcctgaggaagcaggggccgcggtagctgctgaatcttctactggtacatggacagctgtgtggactgatgggcttaccagccttgatcgttacaaagggcgatgctaccacattgagcctgttgctggagaagaaaatcaatatatatgttatgtagcttaccccttagacctttttgaagaaggttctgttactaacatgtttacttccattgtgggtaatgtatttgggttcaaagctctgcgcgctctacgtttagaggatctgcgaatccctcctgcttattctaaaactttccaaggcccgcctcatggcatccaagttgaaagagataaattgaacaagtatggtcgtcccctattgggatgtactattaaacctaaattgggattatccgctaaaaactatggtagagcgtgttatgaatgtctacgtggtggacttgattttaccaaagatgatgaaaatgtgaactcccaaccatttatgcgttggagagaccgtttcttattttgtgctgaagcaatttataaagcacaggctgaaacaggggaaatcaaagggcattacttgaatgctactgcgggtacatgcgaagaaatgatgaaaagggctgtatttgccagagaattgggagttcctatcgtaatgcatgactacttaacagggggattcactgcaaatactagcttggctcattattgccgagataatggtttacttcttcacatccatcgcgcaatgcacgcagttattgatagacagaagaatcatggtatgcactttcgtgtactagctaaagccttacgtctgtctggtggagatcatattcacgctggtacagtagtaggtaaacttgaaggagaaagagacataactttgggctttgttgatttactacgtgatgattttattgaaaaagatcgaagtcgcggtatttatttcactcaagattgggtctctttaccaggtgttatacccgtagcttcgggtggtattcacgtttggcatatgcctgctttgaccgagatttttggagatgattccgtactacaattcggtggaggaactttaggacacccttggggaaatgcaccgggggccgtagctaatcgagtagctctagaagcatgtgtacaagctcgtaatgagggacgtgatcttgctcgtgagggtaatgaaattatccgtgaggctagcaaatggagtcctgaactggctgctgcttgtgaagtatggaaggagatcnnnnnnnnnnnnnnnnnnnnnnnnnnnnnnnnnnnnnnnnnnnnnnnnnnnnnnnnnnnnnnnnnnnnnnnnnnnnnnnnnnnnnnnnnnnnnnnnnnnnnnnnnnnnnnnnnnnnnnnnnnnnnnnnnnnnnnnnnnnnnnnnnnnnnnnnnnnnnnnnnnnnnnnnnnnnnnnnnnnnnnnnnnnnnnnnnnnnnnnnnnnnnnnnnnnnnnnnnnnnnnnnnnnnnnnnnnnnnnnnnnnnnnnnnnnnnnnnnnnnnnnnnnnnnnnnnnnnnnnnnnnnnnnnnnnnnnnnnnnnnnnnnnnnnnnnnnnnnnnnnnnnnnnnnnnnnnnnnnnnnnnnnnnnnnnnnnnnnnnnnnnnnnnnnnnnnnnnnnnnnnnnnnnnnnnnnnnnnnnnnnnnnnnnnnnnnnnnnnnnnnnnnnnnnnnnnnnnnnnnnnnnnnnnnnnnnnnnnnnnnnnnnnnnnnnnnnnnnnnnnnnnnnnnnnnnnnnnnnnnnnnnnnnnnnnnnnnnnnnnnnnnnnnnnnnnnnnnnnnnnnnnnnnnnnnnnnnnnnnnnnnnnnnnnnnnnnnnnnnnnnnnnnnnnnnnnnnnnnnnnnnnnnnnnnnnnnnnnnnnnnnnnnnnnnnnnnnnnnnnnnnnnnnnnnnnnnnnnnnnnnnnnnnnnnnnnnnnnnnnnnnnnnnnnnnnnnnnnnnnnnnnnnnnnnnnnnnnnnnnnnnnnnnnnnnnnnnnnnnnnnnnnnnnnnnnnnnnnnnnnnnnnnnnnnnnnnnnnnnnnnnnnnnnnnnnnnnnnnnnnnnnnnnnnnnnnnnnnnnnnnnnnnnnnnnnnnn
>Bonnetia
actcctgactatgagaccaaggatactgatatcttggcagcattccgagtaactcctcaacccggtgttccgcctgaggaagcaggagctgcggtagctgcggaatcttctactggtacgtggacaactgtgtggaccgatgggcttaccagtcttgatcgttataaaggacgatgctaccacattgaacccgttgctggagaagaaaatcaatatattgcttatgtagcttaccccttagacctttttgaagaaggttctgttactaacatgtttacttctattgtgggtaatgtatttggattcaaagccctacgcgctctacggctggaggatttacgaatccctcctgcttattctaaaactttccaaggaccgcctcatggaatccaagttgaaagagataaattgaacaagtatggccgtcccctattgggctgtactattaaaccaaaattggggctgtctgctaagaattacggtcgagcagtttatgaatgtctccgcggtggacttgattataccaaagatgatgagaatgtgaactcccaaccatttatgcgttggagagatcgtttcttattttgtgccgaagctctttataaagcacaggccgaaacaggtgaaatcaaagggcattatttgaatgctactgcaggtacatgcgaagaaatgatcaaaagagctgtatttgccagagaattgggagtgcctatcgtaatgcatgactacttaacggggggattcactgcaaataccagcctggctcattattgccgagataatggtttacttcttcacatccatcgcgcaatgcatgcagttattgatagacagaagaatcatggtatgcactttcgtgtactagctaaagcgttacgtatgtctggtggagatcatattcactcgggtaccgtagtaggtaaacttgaaggggaaagagagatcactttgggctttgttgatttactgcgtgatgattttattgaaaaagatcgaagccgcggtatttatttcactcaagattgggtctctctaccaggtgttctgcctgacgcttcaggaggtattcacgtttggcatatgcctgctctgaccgagatctttggagatgattccgtactacaattcggtggaggaactttaggacatccttggggaaatgcacctggtgccgtagctaatcgagtagctctagaagcatgtgtacaagctcgtaatgaaggacgtgatcttgctcgtgagggtaatgaaatgatccgtgaggctagcatatggagtcctgaactggctgctgcgtgtgaagtatggaaggagatttgccctaccccattcaactagaataactggttcaaacccttcgttattcgatgcaagatccctcgtctttgcatttattaagacttcttcttcacgattattgg------aatttgaactgaaaaaggaatctaagattattcctattt------------ttatataattcttatgtatatgaatacgaatctattttcgtttttattcgtatccaatcctttcctttacgattaacattttttcaggttcttattgagcgaatatatttctatggaaaagtaaagagtt---------aatgggaatggggttcaagccattctacagttgttcaagcattctaatatgcattatgttcgatatcaaggaaaatctattttgtc------gtcaaagggtacgcccc------ttctgctgaaaaaatggcattattactttataaatttctggcaatgtcatttttctgtatgtt------ttcaaccagaaaagatttatttaaactc------attgtc------taaacattctattgactttgt------gggctatct------ttcaagtgtccaactaaacccttccgtggtccgaagtcaaatattacaaaattcatttgtaat------agataa------tac------tacgaagaagcttgatacaatagttccaattagtcctttgattagattattggcaaaaatgaatttttgtaacacagttgggtatcccattagtaaaccgagctgggctcattcattggattctgagattatcgaccgatttttgcatatatgcagaaatatttctcattatt
>Bourreria
actcctgaatacgaaaccaaagatactgatatcttggcagcattccgagtaactcctcaacctggagttccccctgaagaagcaggggccgcagtagctgccgaatcttctactggtacatggacaactgtgtggaccgatggacttaccagccttgatcgttacaaagggcgatgctaccacattgatcccgttcctggagaagaagatcaatatattgcttatgtagcttatcctttagacctttttgaagaaggttctgttactaacatgtttacttccattgtaggtaatgtatttgggttcaaagccctacgcgctctacgtctggaagatctgcgaatccctcctgcttatattaaaactttccagggcccgcctcatgggatccaagttgagagagataaattgaacaagtatggtcgtcctctgttgggatgtactattaaacctaaattgggattatccgctaaaaactacggtagagctgtttatgaatgccttcgcggtggacttgattttaccaaagatgatgaaaacgtaaactcccaaccatttatgcgttggagagatcgtttcttattttgtgccgaagcactttataaagcacagactgaaacaggtgaaatcaaagggcattacttgaatgctactgcaggtaactgcgacgaaatgatgaaaagggctgtatttgctagagaattgggagttcctatcgtcatgcacgactacttaactgggggattcactgcaaatactaccttggctagttattgccgagataatggtctacttcttcacatccaccgtgcaatgcatgcagttattgatagacagaagaatcatggtatgcacttccgtgtactagctaaagcgttacgtatgtctggtggagatcatattcacgctggtaccgtagtaggtaaacttgaaggggaaagaaacattactttgggctttgttgatttactgcgtgatgattatattgaaaaagaccgaagtcgcggtatctttttcactcaagattgggtctctctaccgggtgttctgcctgtggcttctggaggtattcacgtttggcatatgccggctttggtcgaaatctttggggatgattccgtactacagttcggtggaggaactttaggacatccttggggtaatgcgccaggtgccgtagctaaccgagtctctctagaagcatgtgtacaagctcgtaatgaaggacgtgatcttgctcgtgagggtaatgaaattgttcgtgaggctagcaaatggagtcctgaactagctgctgcttgtgaggtatggaaggagatctaccccaccccgttcattcggaaatcttggttcaaactcttcgcttttgggtaaaagacgcctcttctttgcatttattacgattctttctccacgagt------------attggaataaaaaaagaaatcaaagattattcttcttc------------ttatataattctcatgtatgtgaatacgaatccattttcgtctttctccgcaaccaatcttctcatttacgatcaacatcctttggggcccttcttgaacgaatctatttctatggaaaaatagaacgtt---------aa------ggattttcaagccaccctatggttgttcaaggatccgttcatacattatgttaggtatcaaggcaaatttattttggc------ttcaaaagggacacctc------ttttgatgaataaatggaaatattaccttgtcaatttttggcaatgttatttttacctgtggt------cgcgcccaggaagaatctatataaacca------a---------------cattcccttgattttat------gggctatct------ttcaagtgtgcgactaagcccttcaatggtacggagtcaaatgctagaaaatgcatttctagt------taataa------tgc------tattaagaagtttgatactcttcttccaattattcctctgattggatcattggctaaagcgaaattttgtaacatattagggaatcccattagtaagccggttcgggctgatttatcagattctgatattattgatcgatttgggcgtatatgcagaaatctttctcattatc
>Cordia
actcctgaatacgaaaccaaagatactgatatcttggcagcattccgagtaactcctcaacctggagttcctcctgaagaagcaggggccgcagtagctgccgaatcttctactggtacatggacaactgtgtggaccgatggacttaccagccttgatcgttacaaggggcgatgctaccacatcgatcccgttcctggagaagaagatcaatatattgcttatgtagcttatcctttagacctttttgaagaaggttctgttactaacatgtttacttccattgtaggtaatgtatttgggttcaaagccctacgcgctctacgtctggaagatctgcgaatccctgttgcttatattaaaactttccagggcccgcctcatgggatccaagttgagagagataaattgaacaagtatggtcgtcctctgttgggatgtactattaaacctaaattggggttatccgctaaaaactacggtagagcagtttatgaatgtcttcgtggtggacttgattttaccaaagatgatgaaaacgtgaactcccaaccatttatgcgttggagagatcgtttcgtattttgtgccgaagcgctttataaagcacaggttgaaactggtgaaatcaaaggacattacttgaacgctacggcaggtaactgcgacgaaatgatgaaaagggctgtatttgctagagaattgggagttcctatcgtcatgcacgactacttaacagggggattcactgcaaatactaccttggctagttattgccgagataatggtctacttcttcacatccaccgtgcaatgcatgcagttattgatagacagaagaatcatggtatacacttccgtgtactagctaaagcattacgtatgtcgggtggagatcatgttcactctggtaccgtagtaggtaaacttgaaggggaaagaaacattactttgggttttgttgatttactgcgcgatgattttattgaaaaagatcgaagtcgcggtgtctttttcactcaagattgggtctctctaccgggtgttctgcctgtggcttcaggaggtattcacgtttggcatatgccggctttgaccgaaatctttggggatgattccgtactacagttcggtggaggaactttaggacatccttggggtaatgcgccaggtgccgtagctaaccgagtctctctagaagcatgtgtacaagctcgtaatgaaggacgtgatcttgctagcgagggtactgaaattgttcgtgaagctagcaaatggagtcctgaactagctgctgcttgtgaggtatggaaggagatctaccccaccccgtccatccggaaatcctggttcaaactcttcgcttttggataaaagatgccccttctttgcatttattacgattctttctccacgagt------------attggaataaaaaaagaaatcaaagattattcttcttc------------ttatataattcttatgtatgtgaatacgaattcattttcgtctttctccgcaatcaatcttctcatttacgatcaacatcttctggagcccttcttgaacgaatatatttctatggaaaaatagaacgtt---------aa------ggattttcaagccaacctagggttgttcaaggatccgttcatacattatgttagataccaaggaaaatcaattttggc------ttcaaaagggacgcctc------ttttgatgaataaatggaaatattaccttgtcaatttttgtcaatgttatttttacctgtggt------cacgcccaggaagaatctatataaacca------attatc------caatcattcttttgactttat------gggctatct------ttcaagtgtgcgactaaacgcttcaatggtacggagtcaaatgctagaaaatacatttctagt------taataa------tgc------tattaagaagttcgatactgttcttccaattattcctctgattggatcattggctaaggctaaattttgtaacatattagggaatcccattagtaagccggtttggactgatttatcagattctgatattattgatcgatttgggcatatatgcagaaatctttctcattatc
>Heliotropium
nnnnnnnnnnnnnnnnnnnnnnnnnnngatatcttggcagcattccgagtagctcctcaacctggagttccccctgaagaagcaggggctgcagtagccgccgaatcttctactggtacatggacaactgtgtggaccgatggacttaccagccttgatcgttacaaaggacgatgctaccacatcgatcccgttcctggagacgaagatcaatatattgcttatgtagcttatcctttagacctttttgaagaaggctctgttactaacatgtttacttccattgtaggtaatgtatttgggttcaaagccctacgcgctctacgtctggaagatctgcgaatccctactgcttatgttaaaactttccagggcccgcctcacgggatccaagttgagagagataaattgaacaagtatggtcgtcctttgttgggatgtactattaaacctaaattggggttatctgctaaaaactacggtagagcagtttatgaatgtcttcgcggtggacttgattttaccaaagatgatgaaaacgtgaactcccaaccatttatgcgttggagagatcgtttcttattttgtgccgaagctctttataaagcacaggctgaaacaggtgaaatcaaagggcattacttgaatgctgctgcgggtaactgcgacgaaatgatgaaaagggctgcatgtgctagagaattgggagttcctatcgtcatgcacgactacttaacagggggattcactgcaaatactaccttggctagctattgccgagataatggtctacttcttcacatccaccgtgcaatgcagccagttattgatagacagaagaatcatggtatacacttccgtgtactagctaaagcgttacgtatgtctggtggagatcatattcactctggtaccgtagtaggtaaacttgaaggggaaagaaacatcactttgggctttgttgatttactgcgtgatgattttattaaaaaagatagaagtcgcggtatctttttcactcaagattgggtctctctaccgggtgttctgcctgtggcttcaggaggtattcacgtttggcatatgccggctttggtcgaaatctttggggatgattccgtactacagttcggtggaggaactttaggacatccttggggtaatgcgccaggtgccgtagctaaccgagtctctctagaagcatgtgtacaagctcgtaatgaagggcgtgatcttgctcgtgagggtaatgagattattcgtgaggcttgcaaatggagtcctgaacttgctgctgcttgtgagatatggaaggagatctaccccaccccgtccatccggaaatcttggttcaaactcttcgcttttgggtaaaagatgcctcttctttacatttattacgattctttctccacgagt------------attggaataaaaaaagaaatcaaagattattcttcttc------------ttatataattctcatgtatgtgaatacgaatccattttcgtctttatacgcaaccaatcttttcatttacgatcaatatcttctggagcttttcttgaacgaatctatttctatggaaaaatagaatgtt---------aa------ggattttcaagccaacctatggttgttcaaggatccgttcatacattatgttaggtatcaaggaaaatctattttggc------ttcaaaagggacgcctc------ttttgatgaataaatggaaatattaccttgttcatttttggcaatcttatttttacctgtggg------cgcgtccaggaagaatctatataaacca------attatc------caatcattcccttgactttat------gggttatct------ttcaagtgtgcggctaaacccttcaatggtacggagtcaaatgctagaaaatgcatttctagt------taataa------tgc------tattaagaagttcgatactcttcttccaattattcctctgattggatcattggctaaagcgaaattttgtaacatattagggaatcccattagtaagccggttcgggctgatttatcagattctaatattattgatcgatttgggcatatatgcagaaatctttctcattatc
>Tournefortia
nnnnnnnnnnnnnnnnnnnnnnnnnnnnnnnnnnnngcagcattccgagtaactcctcaacctggagttccccctgaagaagcaggggctgcagtagccgccgaatcttctactggtacatggacaactgtgtggaccgatggacttaccagccttgatcgttacaaaggacgatgctaccacatcgatcccgttcctggagaagaagatcaatatattgcttatgtagcttatcctttagacctttttgaagaaggttctgttactaacatgtttacttccattgtaggtaatgtatttgggttcaaagccctacgcgctctacgtctggaagatctgcgaatccctattgcttatgttaaaactttccagggcccgcctcacgggatccaagttgagagagataaattgaacaagtatggtcgtcctttgttgggatgtactattaaacctaaattggggttatctgctaaaaactacggtagagcagtttatgaatgtcttcgcggtggacttgattttaccaaagatgatgaaaacgtgaactcccaaccatttatgcgttggagagatcgtttcttattttgtgccgaagctatttataaagcacaggctgaaacaggtgaaatcaaagggnnnnnnnnnnnnnnnnnnnnnnnnnnnnnnnnnnnnnnnnnnnnnnnnnnnnnnnnnnnnnnnnnnnnnnnnnnnnnnnncgtcatgcacgactacttaacagggggattcactgcaaatactaccttggctagctattgccgagataatggtctacttcttcacatccaccgtgcaatgcacgcagttattgatagacagaagaatcatggtatgcacttccgtgtactagctaaagcgttacgtatgtctggtggagatcatgttcacgctggtaccgtagtaggtaaacttgaaggggaaagaaacatcactttgggctttgttgatttactgcgtgatgattttattaaaaaagatagaagtcgcggtgtctttttcactcaagattgggtctctctaccgggtgttctacctgtggcttcaggaggtattcacgtttggcatatgccggctttggtcgaaatctttggggatgattcagtactacagttcggtggaggaactttaggacatccttggggtaatgcgccaggtgccgtagctaaccgagtctctctagaagcatgtgtacaagctcgtaatgaagggcgtgannnnnnnnnnnnnnnnnnnnnnnnnnnnnnnnnnnnnnnnnnnnnnnnnnnnnnnnnnnnnnnnnnnnnnnnnnnnnnnnnnnnnnnntaccccaccccgtccatccggaaatcttggttcaaactcttcgcttttgggtaaaagatgcctcttctttgcatttattacgattctttctccacgagt------------attggaataaaaaaagaaatcaaagattattcttcttc------------ttatataattctcatgtatgtgaatacgaatccattttcgtctttctacgca-ccaatcttctcatttacgatcaacatcttctggagcctttcttgaacgaatatttttctatggaaaaatagatggct-----------------------------------------------------------------------------------------------------------------------------------------------------------------------------------------------------------------------------------------------------------------------------------------------------------------------------------------------------ctt------tnntaa------tgc------tattaagaagttcgatactcttcttccaattatttctctgattggatcattggctaaagcgaaattttgtaacatattagggaatcccattagtaagccggttcgggctgatttatcagattctgatattattgatcgatttgggcatatatgcagaaatctttctcattatt
>Capparis
actcctgaatatgaaaccaaggatactgatatcttggcagcattccgagtaactcctcaacccggagttccacctgaagaagcaggggctgcagtagctgctgaatcttctactggtacatggacaactgtgtggaccgatgggcttaccagccttgatcgttacaaaggacgatgctaccacatcgagcccgttccaggagaagaaaatcaatatattgcttatgtagcttaccccttagacctttttgaagaaggttcggttactaacatgtttacttctattgtgggtaatgtatttgggttcaaagccctgcgcgctttacgtctagaggatctgcgaatccctcctgcttattctaaaactttccagggaccacctcatggtatccaagttgaaagagataaattgaacaagtatggacgtcccctattaggatgtactattaaacctaaattggggttatccgcgaagaactatggtagagcagtttatgaatgtctacgtggtggacttgattttaccaaagatgatgagaatgtgaactcccaaccatttatgcgttggagagaccgtttcttattttgtgccgaagcactttataaagcacaggatgaaacaggtgaaatcaaagggcattatttgaatgctactgcgggtacatgtgaggaaatgatcaaaagagctgtatttgcgagagaattgggagttcctatcgtaatgcatgactacttaacagggggattcaccgcaaatactagtttggctcattattgccgagataatggcctacttcttcacatccaccgtgcaatgcatgctgttattgatagacagaagaatcatggtatgcacttccgtgtactagctaaagctttacgtctatctggtggagatcatattcacgcgggtacagtagtaggtaaacttgaaggagaccgagagtcaactttgggctttgttgatttactacgcgatgattatattgaaaaagatcgaagccgcggtatctttttcactcaagattgggtctcgctaccaggtgttctgcccgtggcttcggggggtattcacgtttggcatatgcctgctttgaccgagatctttggagatgattccgtactacaattcggtggaggaactttaggccacccttggggaaatgcaccgggtgccgtagctaatcgagtagctctggaagcatgtgtacaagctcgtaatgagggacgtgatcttgcagtcgagggtaatgaaattatccgtgaggctagcaaatggagtgctgaactagctgctgcttgtgaagtatggaaggagatctaccttaccccattcatctggaaatcttggttcaaaccctccgttaccgggtaaaagatgcctcttctttacatttattgcggttctgtttatatgaatattgg------aattggacgaa------gaatacaaaatttttcttgttc------------ttatataattgtcatgtatgtgaatatgaatccatcttattttttctacgcaagcggtcttctcatttacaatcgacatcttctggagtcctttttgagcgaatttttttctatggaaaaatagaacatt---------aa------taattttcaggacatcttagggttgttcaaggatcctttcatacattatgttagatatcatggaaaatgcattttggc------agcaaaggatacgccgc------ttctgatgaataaatggaaatcttactttgttaatttatggcaatggcatttttccgtatggt------ttcaatcgcaaaaggttcatataaatca------attatc------taaagataatttagacttttt------gggctatct------ttcaagtttgcgattaaatcctttagtggtacgtagtcaaatgctagaaaactcatttttaat------agataa------tgt------tagaaaggaattcgatacaaaaatttcaatttgttctattattggatcattcgctaaagaaaaattttgcaatgtattagggtatcccattagtaaatcgacctggatggattcatcagattctgatattctcgatcgatttgtgtgtatatgcagaaatctttctcattatc
>Brunellia
actcctgactatgaaaccaaatttactgatattttggcagcattccgagtaagtcctcaacctggagttccgcctgaggaagccggggcagcggtagctgctgaatcttctactggtacatggacaactgtgtggaccgatgggcttaccagtcttgatcgttacaaaggacgatgctaccacatcgagcctgttgctggagaagaaaatcaatatattgcttatgtagcttaccccttagacctttttgaagaaggttctgttactaacatgtttacttccattgtgggtaatgtgtttgggttcaaggcgttgcgggctctacgtttggaggatttgcgaatccctcctgcttattctaaaactttccaaggcccgcctcatggcatccaagttgagagagataaattgaacaagtatggccgccccctattgggatgtactattaaacctaaattggggttatccgctaagaattacggtagagctgtttatgaatgtctccgcggtggacttgattttaccaaagatgatgaaaacgtgaactcccaaccatttatgcgttggagagaccgtttcttattttgtgccgaagcactttataaagcacaggctgaaacaggtgaaatcaaagggcattacttgaatgctactgcaggtacatgtgaagaaatgcttaaaagggctgtatttgctagagaattgggagttcccatcgtaatgcatgactacttaacaggaggattcactgcaaatactagcttggctcattattgccgagataatggtctacttcttcacatccatcgtgcaatgcatgcagttattgatagacagaagaatcatggtatacactttcgtgtactagctaaggcgttacgtatgtctggtggagatcatattcactctggtaccgtagtcggtaaacttgaaggggaaagagacatcactttaggctttgttgatttactacgtgatgattttattgaaaaagatcgaagccgcggtatttatttcactcaagattgggtctctttaccaggtgttctgcctgtagcttcaggaggtattcacgtttggcatatgccggctctgaccgagatctttggagatgattccgtactacaattcggtggaggaactttaggacacccttggggaaatgcacccggtgccgtagctaatcgagtagctctagaagcatgtgtacaagctcgtaatgagggacgtgatcttgctcgtgagggtactgaaattatccgcgaggctagcaaatggagtcctgaactagccgctgcttgtgaagtatggaaggagatctaccttaccccatccatctggaaatcttgattcaaattcttcgctactgggcgaaagatgcctcttctttgcatttattacggctctttctccatgagtattgt------aattggactagaaagagcaacccaagattattcttgttc------------ctatataattctcatgtatgtgaatacgaatccatctttctttttctacgtaaccaatcttctcatttacgatcaacatcctctcggattctttttgaacgaatggatttctatggaaaaatagaccatt---------aa------tgattttccggctattctatggttattgaaagattctttcatgcattatgttagatatcaaggaaaatccattttggt------ttcaaaagatacgcctc------ttctgatgaataaatggaaatgttaccttgtcaatttatgtcaatgtcatttttatgtgtggt------ctcaatcggaaagggtctatataaacca------attatc------caagcattctctcaacttttt------gggctatct------ttcaagtgtgcgactaaatccttcagtggtacggagtcaaatgctggaaaaatcagttataat------agataa------tgc------tatgaagaaactcgatacaatagttccaattactcctctgattggatcatcggcaaaatcgaaattttgtaacgcattagggcatcccattagtaaaccgacctgggctaattcatcggattctgatattatcgatcaatttgtgcgtatatgcagtaatctttctcattatt
>Bursera
actcctgactatgtaaccaaagatactgatatcttggcagcattccgagtaactcctcaacccggagttccacccgaggaagcgggggccgcggtagctgcggaatcttctactggtacatggacaactgtgtggaccgatgggcttaccagccttgatcgttacaaaggacgatgctacaacattgagcccgttgctggagaagaaaatcaatatatatgttatgtagcttaccctttagacctttttgaagaaggttctgttactaacatgtttacttccattgtaggtaatgtatttgggttcaaagccctgcgcgctctacgtctagaggatctacgaatccctcctgcttattctaaaactttccaaggtccgcctcacgggattcaagttgagagagataaattgaacaagtatggccgtcccctattgggatgtactattaaacctaaattagggttatccgctaagaactacggtagagctgtttatgaatgtctacgtggtggacttgactttaccaaagatgatgagaacgtgaactcccaaccatttatgcgttggagagaccgtttcttattttgtgcggaagctatttttaaatcgcaggctgaaacgggtgaaattaaaggtcattacttgaatgctactgcaggtacatgcgaagaaatgatcaaaagggctgtatttgccagagagttgggagctcctatcgtaatgcatgactacttaacagggggattcaccgcaaatactagcttggctcattattgccgagataatggtctacttcttcacatccaccgtgcaatgcatgcagttattgatagacagaagaatcatggtatgcactttcgtgtactagctaaagctttacgtctgtccggtggagatcatattcacgctggtacagtagtaggtaaacttgaaggggaaagagacataactttaggctttgttgatttactacgtgatgattttgttgaaaaagatcgaagccgtggtatttatttcactcaagattgggtctctctaccaggtgttctgcctgtggcttcaggaggtattcacgtttggcatatgcctgctttgaccgagatctttggagacgattccgtactacaattcggtggaggaactttaggacacccttggggaaatgcaccgggcgccgtagctaatcgagtagctctagaagcatgtgtacaagctcgtaacgaagggcgcgatcttgctcgcgaaggtaatgacattatccgtgacgctagcaaatggagccctgagctggctgctgcttgtgaagtatggaaggagatctaccccaccctattcgcccagaaatcttggttcaaacccttcgctactgggtaaaagatgcctcttctttacatttattacgtttctttctacacgaatatttt------aattggaatagaaaaagtaatccaagattattcttgttc------------ctatataattctcatgtatgtgactatgaatccatcttcttttttctccgtaagcaatcttctcatttacgattaacatcttctggagtctttcttgagcgaatatatttctatcgaaaagtagaagatt---------aa------cgattttcaggacatcttatggttgttcaaggatcctttcatgcattctgttagatatcgaggaaaatatattctggc------ttcaaaggatacgcctc------ttctaattaataaatggaaatattaccttgtcaatttatggcaatgtcatttttacatgtggt------ctccaccgggaagggttcatataaagca------cttata------caagcattctatcaactttct------gggctatct------ttccagtgtgcggctaaatcctttggtggtacggagtcaaatgctagaaaattcctttctaat------agacaa------tgc------tctgaagaagctcgatacaaccgttccaattattcctctgattggatcattgaataaggcgcgtttttgtaacacatttgggcatcccattagtaagccgacccggtccgattcctcagattctcatattatcgaccgatttgtgcgtatatgcagaaatctttctcattatc
>Commiphora
actcctcaatatcaaaccaaagatactgatatcttggcagcattccgagtaactcctcaacccggagttccacccgaggaagcgggggccgcggtagctgcggaatcttctgctggtacatggacaactgtgtggaccgatgggcttaccagccttgatcgttacaaaggacgatgctacaacattgagcccgttgctggagaagaaaatccatatatatgttatgtagcttaccctttagacctttttgaagaaggttctgttactaacatgtttacttccattgtgggtaatgtatttgggttcaaagccctgcgcgctctacgtctagaggatctacgagtccctaccgcgtatattaaaactttccaaggcccacctcatgggatccaagttgaaagagataaattgaacaagtatggccgtcccctattgggatgtactattaaacctaaattagggttatccgctaagaactacggtagagctgtttatgaatgtctacgtggtggacttgactttaccaaagatgatgagaacgtgaactcccaaccatttatgcgttggagagaccgtttcttattttgtgcggaagctctttttaaatcacaggctgaaacgggtgaaattaaaggtcattacttgaatgctactgcaggtacatgcgaagaaatgatcaaaagggctgtatttgccagagagttgggagctcctatcgtaatgcatgactacttaacagggggattcaccgcaaatactaccttggctcattattgccgagataatggtctacttcttcacatccaccgtgcaatgcatgcagttattgatagacagaagaatcatggtatgcactttcgtgtactagctaaagctttacgtctgtctggtggagatcatattcacgctggtacagtagtaggtaaacttgaaggggaaagagacataactttaggctttgttgatttactacgtgatgattttattgaaaaagatcgaagccgtggtatttatttcactcaagattgggtctctatgccaggtgttctgcccgtggcttcaggaggtattcacgtttggcatatgcctgctttgaccgagatctttggagacgattccgtactacaattcggtggaggaactttaggacacccttggggaaatgcaccgggcgctgtagctaatcgagtagctctagaagcatgtgtacaagctcgtaacgaaggacgcgatcttgctcgcgaaggtaatgaaattatccgtgccgctagcaaatggagccctgagctggctgctgcttgtgaagtatggaaggagatcnnnnnnnnnnnnnnnnnnnnnnnnnnnnnnnnnnnnnnnnnnnnnnnnnnnnnnnnnnnnnnnnnnnnnnnnnnnnnnnnnnnnnnnnnnnnnnnnnnnnnnnnnnnnnnnnnnnnnnnnnnnnnnnnnnnnnnnnnnnnnnnnnnnnnnnnnnnnnnnnnnnnnnnnnnnnnnnnnnnnnnnnnnnnnnnnnnnnnnnnnnnnnnnnnnnnnnnnnnnnnnnnnnnnnnnnnnnnnnnnnnnnnnnnnnnnnnnnnnnnnnnnnnnnnnnnnnnnnnnnnnnnnnnnnnnnnnnnnnnnnnnnnnnnnnnnnnnnnnnnnnnnnnnnnnnnnnnnnnnnnnnnnnnnnnnnnnnnnnnnnnnnnnnnnnnnnnnnnnnnnnnnnnnnnnnnnnnnnnnnnnnnnnnnnnnnnnnnnnnnnnnnnnnnnnnnnnnnnnnnnnnnnnnnnnnnnnnnnnnnnnnnnnnnnnnnnnnnnnnnnnnnnnnnnnnnnnnnnnnnnnnnnnnnnnnnnnnnnnnnnnnnnnnnnnnnnnnnnnnnnnnnnnnnnnnnnnnnnnnnnnnnnnnnnnnnnnnnnnnnnnnnnnnnnnnnnnnnnnnnnnnnnnnnnnnnnnnnnnnnnnnnnnnnnnnnnnnnnnnnnnnnnnnnnnnnnnnnnnnnnnnnnnnnnnnnnnnnnnnnnnnnnnnnnnnnnnnnnnnnnnnnnnnnnnnnnnnnnnnnnnnnnnnnnnnnnnnnnnnnnnnnnnnnnnnnnnnnnnnnnnnnnnnnnnnnnnnnnnnnnnnnnnnnnnnnnnnnnnnnnnnnnnnnnnnnnnnnnnnnnnnnnnnnnnnnnnn
>Crepidospermum
actcctcaatatcaaaccaaagatactgatatcttggcagcattccgagtaactcctcaacccggagttccacccgaggaagcgggggccgcggtagctgcggaatcttctactggtacatggacaactgtgtggaccgatgggcttaccagccttgatcgttacaaaggacgatgctacgacattgagcccgttgctggagaagaagatcaatatatatgttatgtagcttaccctttagacctttttgaagaaggttctgttactaacatgtttacttccattgtgggtaatgtatttgggttcaaagccctgcgcgctctacgtctagaggatctacgaatccctcccgcgtattctaaaactttccaaggccccccgcatggtatccaagttgagagagataaattgaacaagtatggccgtcccctattgggatgtactattaaacctaaattagggttatccgctaagaactacggtagagctgtttatgaatgtctacgtggtggacttgactttaccaaagatgatgaaaacgtgaactcccaaccatttatgcgttggagagaccgtttcttattttgtgcggaagctatttttaaatcgcaggctgaaacgggtgaaattaaaggtcattacttgaatgctactgcaggtacatgcgaagaaatgatcaaaagggctgtatttgccagagagttgggagttcctatcgtaatgcatgactacttaacagggggattcaccgcaaatactagcttggctcattattgccgagataatggtctacttcttcacatccaccgtgcaatgcatgcagttattgatagacagaagaatcatggtatgcactttcgtgtactagctaaagctttacgtctgtctggtggagatcatgttcacgctggtacagtagtaggtaaacttgaaggggaaagagacataactttaggctttgttgatttactacgtgatgattttgttgaaaaagatcgaagccgtggtatttatttcactcaagattgggtctctctaccaggtgttctgcccgtggcttcagggggtattcacgtttggcatatgcctgctttgaccgagatctttggagacgattccgtactacaattcggtggaggaactttaggacacccttggggaaatgcaccgggcgccgtagctaatcgagtagctctagaagcatgtgtacaagctcgtaacgaaggacgcgatcttgctcgcgaaggtaatgaaattatccgtgaggctagcaaatggagtcctgagctggctgctgcttgtgaagtatggaaggagatcnnnnnnnnnnnnnnnnnnnnnnnnnnnnnnnnnnnnnnnnnnnnnnnnnnnnnnnnnnnnnnnnnnnnnnnnnnnnnnnnnnnnnnnnnnnnnnnnnnnnnnnnnnnnnnnnnnnnnnnnnnnnnnnnnnnnnnnnnnnnnnnnnnnnnnnnnnnnnnnnnnnnnnnnnnnnnnnnnnnnnnnnnnnnnnnnnnnnnnnnnnnnnnnnnnnnnnnnnnnnnnnnnnnnnnnnnnnnnnnnnnnnnnnnnnnnnnnnnnnnnnnnnnnnnnnnnnnnnnnnnnnnnnnnnnnnnnnnnnnnnnnnnnnnnnnnnnnnnnnnnnnnnnnnnnnnnnnnnnnnnnnnnnnnnnnnnnnnnnnnnnnnnnnnnnnnnnnnnnnnnnnnnnnnnnnnnnnnnnnnnnnnnnnnnnnnnnnnnnnnnnnnnnnnnnnnnnnnnnnnnnnnnnnnnnnnnnnnnnnnnnnnnnnnnnnnnnnnnnnnnnnnnnnnnnnnnnnnnnnnnnnnnnnnnnnnnnnnnnnnnnnnnnnnnnnnnnnnnnnnnnnnnnnnnnnnnnnnnnnnnnnnnnnnnnnnnnnnnnnnnnnnnnnnnnnnnnnnnnnnnnnnnnnnnnnnnnnnnnnnnnnnnnnnnnnnnnnnnnnnnnnnnnnnnnnnnnnnnnnnnnnnnnnnnnnnnnnnnnnnnnnnnnnnnnnnnnnnnnnnnnnnnnnnnnnnnnnnnnnnnnnnnnnnnnnnnnnnnnnnnnnnnnnnnnnnnnnnnnnnnnnnnnnnnnnnnnnnnnnnnnnnnnnnnnnnnnnnnnnnnnnnnnnnnnnnnnnnnnnnnnnnnnnnnnnnnnn
>Dacryodes
actcctgaatatccaaccaaagatactgatatcttggcagcattccgagtaactcctcaacccggagttccacccgaggaagcgggggccgcggtagctgcagaatcttctactggtacatggacagctgtgtggaccgatgggcttaccagccttgatcgttacaaaggacgatgctacaacatcgagcccgttgctggagaagaaaatcaatatatatgttatgtagcataccctttagacctttttgaagaaggttctgttactaacatgtttacttccattgtgggtaatgtatttgggttcaaagccctgcgcgctctacgtctagaggatctacgaatccctaccgcgtatactaaaactttccaaggcccgccgcatggtatccaagttgagagagataaattgaacaagtatggccgtcccctattgggatgtactattaaacctaaattagggttatccgctaagaactacggtagagctgtttatgaatgtctacgtggtggacttgactttacaaaagatgatgagaacgtgaactcccaaccatttatgcgttggagagaccgtttcttattttgtgcggaagctatttttaaatcgcaggctgaaacgggtgaaattaaaggtcattacttgaatgctactgcaggtacatgcgaagaaatgatgaaaagggctgtatttgccagagagttgggagttcctatcgtaatgcatgactacttaacagggggattcaccgcaaataccagcttggctcattattgccgagataatggtctacttcttcacatccaccgtgcaatgcatgcagttattgatagacagaagaatcatggtatgcactttcgtgtactagctaaagctttacgtatgtccggtggagatcatgttcacgctggtacagtagtaggtaaacttgaaggggaaagagaaataacactaggctttgttgatttactacgtgatgattttattgaaaaagatcgaagccgtggtatttatttcactcaagattgggtctctctaccaggtgttctgcccgtggcttcagggggtattcacgtttggcatatgcccgctttgaccgagatctttggagacgattccgtactacaattcggtggaggaactttaggacacccttggggaaatgcaccgggcgccgtagctaatcgagtttctctagaagcgtgtgtacaagctcgtaacgaaggacgcgatcttgctcgcgaaggtaatgaaattatccgtgaggctagcaaatggagtcccgagctggctgctgcttgtgaagtatggaaggagatctaccccaccctattcgcccagaaatcttggttcaaacccttcgttactggataaaagacgcctcttctttacatttattacgtttctttctacacgaatatttt------aattggaatagaaaaagtaatccaagattattcttgttc------------ctatataattctcatgtatttgaatatgaatccatcttcttttttctccgtaaccaatcttctcatttacgattaacatcttctggagtctttcttgagcgaatctatttctatcgaaaagtagaagatt---------aa------cgattttcaggatatcttatggttgttcaaggatcctttcatgcattctgttagatatcgagggaaatctattctggc------ttcaaaggatacgcctc------ttctaatgaataaatggaaatattaccttgtcaatttatggcaatgtcattttcacatgtggt------ctacaccgggaagggttcatataaagca------cttata------caagtattctatcaactttct------gggctatct------ttccagtgtgcggctaaatcctttggtgatacggagtcaaatgctagaaaattcatttctaat------agacaa------tgc------tctgaagaagttcgatacagccgttccaattattcctctgattggatcattgaataaggcgcgtttttgtaacacatttggtcatccaattagtaagccgacctggtccgattcctcagattctcatattatcgaccgatttgtgcgtatatgcagaaatctttctnnnnnnn
>Protium
actcctgactatgtaaccaaagatactgatatcttggcagcattccgagtaactcctcaacccggagttccacccgaggaagcgggggccgcggtagctgcggaatcttctactggtacatggacaactgtgtggaccgatgggcttaccagccttgatcgttacaaaggacgatgctacaacattgagcccgttgctggagaagaaaatcaatatatatgttatgtagcttaccctttagacctttttgaagaaggttctgttactaacatgtttacttccattgtgggtaatgtatttgggttcaaagctctgcgcgctctacgtctagaggatctacgaatccctcccgcgtattctaaaactttccaaggccccccgcatggtatccaagttgagagagataaattgaacaagtatggccgtcccctattgggatgtactattaaacctaaattagggttatccgctaagaactacggtagagctgtttatgaatgtctacgtggtggacttgactttaccaaagatgatgaaaacgtgaactcccaaccatttatgcgttggagagaccgtttcttattttgtgcggaagctctttttaaatcgcaggctgaaacgggtgaaattaaaggtcattacttgaatgctactgcaggtacatgcgaagaaatgatcaaaagggctgtatttgccagagagttgggagttcctatcgtaatgcatgactacttaacagggggattcaccgcaaatactagcttggctcattattgccgagataatggtctacttcttcacatccaccgtgcaatgcatgcagttattgatagacagaagaatcatggtatgcactttcgtgtactagctaaagctttacgtatgtctggtggagatcatgttcacgctggtacagtagtaggtaaacttgaaggggaaagagacataactttaggctttgttgatttactacgtgatgattttgttgaaaaagatcgaagccgtggtatttatttcactcaagattgggtctctctaccaggtgttctgcccgtggcttcagggggtattcacgtttggcatatgcctgctttgaccgagatctttggagacgatgccgtactacaattcggtggaggaactttaggacacccttggggaaatgcaccgggcgccgtagctaatcgagtagctctagaagcatgtgtacaagctcgtaacgaaggacgcgatcttgctcgcgaaggtaatgaaattatccgtgcggctagcaaatggagtcctgagctggctgctgcttgtgaagtatggaaggagatctaccccaccctattcgcccagaaatcttggttcaaacccttcgctactgggtaaaagatgcctcttctttacatttattacgtttctttctacacgaatatttt------aattggaatagaaaaagtaatccaagattattcttgttc------------ctatataattctcatgtatttgaatatgaatccatcttcttttttctccgtaaccaatcttctcatttacgattaacatcttctggagtctttcttgagcgaatatatttctatcgaaaagtagaagatt---------aa------tgattttcaggacatcttatggttgttcaaggatcctttcatgcattctgttagatatcgaggaaaatatattctggc------ttcaaaggatacgcctc------ttctaatgaataaatggaaatattaccttgtcaatttatggcaatgtcattttcatctgtggt------cttccccgggaagggttcatataaagca------cttata------caagcattctatcaactttct------gggctatct------ttccagtgtgcggctaaatactttggtggtacggagtcaaatgctagaaaattcatttctaat------agacaa------tgc------tctgaagaagttcgatacaaccattccaattattcctctgattggatcattgaataaggcgcgtttttgtaacacatttgggcatcccattagtaagccgacccggtccgattcctcagattctcatattatcgaccgatttgtgcgtatatgcagaaatctttctcnnnnnn
>Tetragastris
actcctgaatatgcaaccaaagatactgatatcttggcagcattccgagtaactcctcaacccggagttccacccgaggaagcgggggccgcggtagctgcggaatcttctactggtacatggacaactgtgtggaccgatgggcttaccagccttgatcgttacaaaggacgatgctacaacattgagcccgttgctggagaagaaaatcaatatatatgttatgtagcttaccctttagacctttttgaagaaggttctgttactaacatgtttacttccattgtgggtaatgtatttgggttcaaagccctgcgcgctctacgtctagaggatctacgaatccctaccgcgtattctaaaactttccaaggccccccgcatggtatccaagttgagagagataaattgaacaagtatggccgtcccctattgggatgtactattaaacctaaattagggttatccgctaagaactacggtagagctgtttatgaatgtctacgtggtggacttgactttaccaaagatgatgaaaacgtgaactcccaaccatttatgcgttggagagaccgtttcttattttgtgcggaagctctttttaaatcgcaggtggaaacgggtgaaattaaaggtcattacttgaatgctactgcaggtacatgcgaagaaatgatgaaaagggctgtatttgccagagagttgggagttcctatcgtaatgcatgactacttaacagggggattcaccgcaaatactaccttggctcattattgccgagataatggtctacttcttcacatccaccgtgcaatgcatgcagttattgatagacagaagaatcatggtatgcactttcgtgtactagctaaagctttacgtctgtctggtggagatcatattcacgctggtacagtagtaggtaaacttgaaggggaaagagacataactttaggctttgttgatttactacgtgatgattttgttgaaaaagatcgaagccgtggtatttatttcactcaagattgggtctctctaccaggtgttctgcccgtggcttcagggggtattcacgtttggcatatgcctgctttgaccgagatctttggagacgattccgtactacaattcggtggaggaactttaggacacccttggggaaatgcaccgggcgccgtagctaatcgagtagctctagaagcatgtgtacaagctcgtaacgaaggacgcgatcttgctcgcgaaggtaatgaaattatccgtgcggctagcaaatggagtcctgagctggctgctgcttgtgaagtatggaaggagatctaccccaccctattcgcccagaaatcttggttcaaacccttcgctactgggtaaaagatgcctcttctttacatttattacgtttctttctacacgaatatttt------aattgggatagaaaaagtaatccaagattattcttgttc------------ctatataattctcatgtatttgaatatgaatccatcttcttttttctccgtaaccaatcttctcatttacgattaacatcttctggagtctttcttgaacgaatatatttctatcgaaaagtagaagatt---------aa------tgattttcaggacatcttatggttgttcaaggatcctttcatgcattctgttagatatcgaggaaaatatattctggc------ttcaaaggatacgcctc------ttctaatgaataaatggaaatattaccttgtcaatttatggcaatgtcattttcacctgtggt------cttccccgggaagggttcatataaagca------cttata------caagcattctatcaactttct------gggctatct------ttccagtgtgcggctaaatactttggtggtacggagtcaaatgctagaaaattcatttctaat------agacaa------tgc------tctgaagaagttcgatacaaccattccaattattcctctgattggatcattgaataaggcgcgtttttgtaacacatttgggcatcccattagtaagccgacccggtccgattcctcagattctcatattatcgaccgatttgtgcgtatatgcagaaatctttctcattnnn
>Trattinnickia
actcctgaatatccaaccaaagatactgatatcttggcagcattccgagtaactcctcaacccggagttccacccgaggaagcgggggccgcggtagctgcggaatcttctactggtacatggacagctgtgtggaccgatgggcttaccagccttgatcgttacaaaggacgatgctacaacatcgagcccgttgctggagaagaaaatcaatatatatgttatgtagcataccctttagacctttttgaagaaggttctgttactaacatgtttacttccattgtgggtaatgtatttgggttcaaagccctgcgcgctctacgtctagaggatctacgaatccctcccgcgtatactaaaactttccaaggcccgccgcatggtatccaagttgagagagataaattgaacaagtatggccgtcccctattgggatgtactattaaacctaaattagggttatccgctaagaactacggtagagctgtttatgaatgtctacgtggtggacttgactttacaaaagatgatgagaacgtgaactcccaaccatttatgcgttggagagaccgtttcttattttgtgcggaagctctttttaaatcgcaggctgaaacgggtgaaattaaaggtcattacttgaatgctactgcaggtacatgcgaagaaatgatcaaaagggctgtatttgccagagagttgggagttcctatcgtaatgcatgactacttaacagggggattcaccgcaaataccagcttggctcattattgccgagataatggtctacttcttcacatccaccgtgcaatgcatgcagttattgatagacagaagaatcatggtatgcactttcgtgtactagctaaagctttacgtatgtccggtggagatcatattcacgccggtacagtagtaggtaaacttgaaggggaaagagaaatcacactaggctttgttgatttactacgtgatgattttgttgaaaaagatcgaagccgtggtatttatttcactcaagattgggtctctctaccaggtgttctgcccgtggcttcagggggtattcacgtttggcatatgcccgctttgaccgagatctttggagacgatgccgtactacaattcggtggaggaactttaggacacccttggggaaatgcaccgggcgccgtagctaatcgagtagctctagaagcgtgtgtacaagctcgtaacgaaggacgcgatcttgctcgcgaaggtaatgaaattatccgtgaggctagcaaatggagtcctgagctggctgctgcttgtgaagtatggaaggagatctaccccaccctattcgcccagaaatcttggttcaaacccttcgttactggataaaagacgcctcttctttacatttattacgtttctttctacacgaatatttt------aattggaatagaaaaagtaatccaagattattcttgttc------------ctatataattctcatgtatttgaatatgaatccatcttcttttttctccgtaaccaatcttctcatttacgattaacatcttctggagtctttcttgagcgaatctatttctatcgaaaagtagaagatt---------aa------cgattttcaggatatcttatggttcttcaaggatcctttcatgcattctgttagatatcgagggaaatatattctggc------ttcaaaggatacgcctc------ttctaatgaataaatggaaatattaccttgtcaatttatggcaatgtcattttcacatgtggt------ctacaccgggaagggttcatataaagca------cttata------caagtattctatcaactttct------gggctatct------ttccagtgtccggctaaatcctttggtgatacggagtcaaatgctagaaaattcatttttaat------agacaa------tgc------tttgaagaagttcgatacagccgttccaattattcctctgattggatcattgaataaggcgcatttttgtaacacatttgggcatccaattagtaagccaacctggtccgattcctcagattctcatattatcgaccgatttgtgcgtatatgcagaaatctttctcattann
>Buxus
actcctgaatatcaaaccaaagatactgatatcttggcagcattccgagtaactcctcaacctggagttccacccgaggaagcaggggccgcggtagctgccgaatcttctactggtacatggacaactgtgtggactgatggacttaccagccttgatcgttacaaaggacgatgctaccacatcgagcctgttgctggagaagaaaatcaatttattgcttacgtagcttaccctttagacctttttgaagaaggttctgttactaacatgtttacttccattgtgggtaatgtatttgggttcaaagccctacgcgctctacgtctggaggatctgcgagtccctcctgcttattctaaaactttccaaggcccacctcatggcatccaagttgagagagataaattgaacaagtatggtcgtcccctattgggatgtaccattaaaccaaaattggggttatccgctaagaactacggtagagctgtttatgaatgtctccgcggtggacttgattttaccaaggatgatgagaacgtaaactcccaaccatttatgcgttggagagaccgtttcttattttgtgccgaagcaatttataaagcacaggctgaaacaggtgaaatcaaaggacattacttgaatgctaccgcaggtacatgcgaagaaatgatcaaaagggctgtatttgcgagagaattgggtgttcctatcgtaatgcatgactacttaacagggggattcactgcaaatactagcttggctcattattgtcgagataatggcctacttcttcacatccaccgcgcaatgcatgcagttattgatagacagaagaatcatggtatacacttccgtgtactagctaaagcgttacgcatgtctggcggagatcatattcacgctggtaccgtagtaggtaaacttgaaggggaaagagacataactttgggctttgttgatttactacgcgatgattttattgaaaaagaccgaagtcgcggtatttatttcactcaagattgggtctctctacctggcgttctgcccgtggcttccgggggtattcacgtttggcatatgcctgctctgaccgagatctttggggatgattccgtactacagttcggtggaggaactttaggacatccttggggaaatgcaccaggtgccgtagctaatcgagtcgccctagaagcatgtgtacaagctcgtaatgagggacgtgatcttgctcgtgaaggtaatgaaattatccgtgaggctagcaaatggagtcctgaactagctgctgcttgtgaggtatggaaggagatctaccccaccccatccatctggaaatcttggttcaaagccttcgctgctgggtacaagatgccccttctttgcatttattgcgattctttctccacgagtatcat------aattggaatagaaaaaaaaataaaagattcttcttgttc------------ctatataattcttatgtctatgaatgtgaatccatattcgtttttctctgtaaacaatcttctcatttacgatcaacatcttctggagcccttcttgagcgaacacatttctatgtaaaaatagaggatt---------aa------tgattttcagaccatcctatggttgttcaaggatcctttgatgcattatgtcagatatcaaggaaaatcaattctggc------ttcaaaggggactcctc------ttctgatgaataaatggaaatattaccttgtaaatttctggcaatgtaatttttacttatggt------ctcaatcaggcaggatccatataaagca------attatc------caatcactccctcgattttct------gggttatct------ttcaagtgtacgactaaatccttcagtggtaaagagtcaaatgctagaaaattcatttataat------agatag------tgc------tattaataagttcgataccatagtcccaattatttctctgattggatcattggctaaagcgaaattttggaacgtatcagggcaccctattagtaagccggtacgggctgattcatcagattctgatattattgaccgatttgggcagatatgcagaaatctttctcattatc
>Opuntia
actcccgaatatcaaccccaggataccgatatcttggcagcattccgagtaacccctcaacctggagttccgtcagaagaagcaggagccgcagtagctgccgaatcttctactggtacatggacaactgtatggaccgacggacttaccagtcttgatcgttacaaaggacgatgctaccacatcgatgccgttcctggagaagacaatcaatatatttgttatgtagcttacccattagacctttttgaagaaggttctgttactaatatgtttacttccattgtgggtaatgtatttgggttcaaggccctgcgtgctctacgtttggaggatttgcgaatccctgttgcttatataaaaactttccaaggcccgccccacggtatccaagttgagagagataaattgaacaagtatggccgtcctctactgggatgcactattaagccgaaattggggttatccgctaaaaactatggtcgagcagtttatgaatgtcttcgcggtggacttgattttaccaaagatgacgaaaacgtgaactcccagccatttatgcgttggagagaccgtttcttattttgtgccgaagcaatttataaagcacaggccgaaacaggtgaaatcaaagggcattacttgaatgctaccgcaggtacatgcgaagaaatgataaaaagggctgtatttgccagagaattgggtgttcctatcgtaatgcatgactacttaacaggtggattcactgcaaatactagcttggctcattattgccgagataacggtctactccttcacatccatcgtgcaatgcacgcagttattgatagacagaagaatcatggtatgcacttccgtgtactagctaaagcgttacgtctgtctggtggagatcatattcatgctggtaccgtagtaggtaagcttgaaggggaaagagatatcactttaggctttgttgatttactacgtgatgattatactgaaatagacgcaaatcgcggtatttatttcactcaatcttgggtttccacaccaggtgttctgcccgttgcttcgggaggtattcacgtttggcatatgcccgctctaaccgagatctttggggatgattccgtactacagttcggtggaggaactttagggcacccttgggggaatgcaccgggtgctgtagcgaatcgagtagctctagaagcatgtgtacaagctcgtaatgagggacgtgatcttgctcgcgaaggtgctacaattattcgcgatgctagcaaatggagtcctgaactagccgctgcttgtgaggtatggaaagaaatataccttaccccattcatctagaaatcttggttcaaactcttcgttactgggtgaaagatgcttcttctttgcatttattacgattctttctttatgagtatcgt------aattggaatagaaaaaagaatcgacgactattcttgntc------------ctatataatttccatgtatgtgaatacgaatccattttcgtttttctctgtaaccaatcctctcatttacgatcaacatcttttggagcgcttcttgaacgaatctatttttatggaaagctagaatatt---------aa------ggattttcgtcttatcttatggcttttcaaagaccctttcctgcattatgttaggtatcgaggaaaatcaattctggc------ttcaaagggtacatctc------ttctgatgtataaatggaaatattatcttataaatttttggcaatgtcatttttccctgtggt------ctcaaccaagaagaatctatatcaatcg------attatc------aaagcattctctcgactttat------gagtttttt------ttcaagtgttcgactcaattcttcagtggtatggagtcaaatggtagaaaattcatttctaat------agataa------ccc------tattaagaaattcgataccgtagttcgaattattcctctggttggatcgttggctaaagcgaaattttgtaacgtattaggacatcccgttagtaagtcggcctggaccgatttattagattctgatattattgatcggtttgggcgcatatgcagaaatctttctcattatt
>Pereskia
actcctcaatatcaaccccaggataccgatatcttggcagcattccgagtaactcctcaacctggagttccgtcagaagaagcaggagccgcagtagctgccgaatcttctactggtacatggacaactgtatggaccgacggacttaccagtcttgatcgttacaaaggacgatgctaccacatcgatgccgttcctggagaagacaatcaatatatttgttatgtagcttaccccttagacctttttgaagaaggttctgttactaatatgtttacttccattgtgggtaatgtatttgggttcaaagccctgcgtgctctacgtttggaggatttgcgaatccctgttgcttatataaaaactttccaaggcccgcctcacggtatccaagttgagagagataaattgaacaagtatggccgtcctctactgggatgcactattaagccgaaattggggttatccgctaaaaactatggtcgagcagtttatgaatgtcttcgcggtgggcttgattttaccaaagatgacgaaaacgtgaactcccaaccatttatgcgttggagagaccgtttcttattttgtgccgaagcactttataaagcacaggccgaaacaggtgaaatcaaagggcattacttgaatgctaccgcaggtacatgcgaagaaatgataaaaagggctgtatttgccagagaattgggtgctcctatcgtaatgcatgactacttaacaggtggattcactgcaaatactagcttggctcattattgccgagataatggtctacttcttcacatccaccgtgcaatgcatgcagttattgatagacagaagaatcatggtatgcacttccgtgtactagctaaagcgttacgtctgtctggtggagatcatattcatgctggtaccgtagtaggtaagcttgaaggggaaagagatatcactttaggctttgttgatttactacgtgatgattatactgaaatagacgcaaaccgcggtatttatttcactcaatcttgggtttccacaccaggtgttctgcccgttgcttcgggaggtattcacgtttggcatatgcccgctctaaccgagatctttggggatgattccgtactacagttcggtggaggaactttaggacacccttgggggaatgcaccgggtgctgtggcgaatcgcgtagctctagaagcatgtgtacaagctcgtaatgagggacgtgatcttgctcgcgaaggtgctacaattattcgcgatgctagcaaatggagtcctgaactagctgctgcttgtgaggtatggaaggaaatctaccttaccccatccatctagaaatcttggttcaaactcttcgttactgggtgaaagatgcttcttctttgcatttattacgattttttctttatgagtatcgt------aattggaatagaaaaaggaatcaacgattattcttgttc------------ctatataatttccatgtatgtgaatacgaatccattttcgtttttctctgtaaccaatcctctcatttacgatcaacatcttttggagcccttcttgaacgaatctatttttatggaaagctagaatatt---------aa------ggattttcgcgttatcttatggcttttcaaagaccctttcctgcattatgttaggtatcgaggaaaatcaattctggc------ttcaaaagggacatctc------ttctgatgcataaatggaaatattatcttataaatttttggcaatgtcatttttccctgtggt------ctcaaccaagaagaatctatatcaatcg------attatc------aaagcattctctcgactttat------ggatttttt------ttcaagtgttcgactcaattcttcagtggtacggagtcaaatggtagaaaattcatttctaat------agataa------tcc------tattaagaaattcgataccatagttcgaattattcctctggttggatcgttggctaaagcgaaattttgtaatgtattaggacatcccattagtaagtcggtctggaccgatttattagattctgatattattgatcggtttgggcgcatatgcagaaatctttctcattatt
>Burmeistera
actcctgactatgaaaccaaggatactgatattttggcagccttccgagtaactcctcaacctggagttccgcctgaagaagcaggggctgcagtagctgccgaatcttcgactggtacatggacaactgtgtggaccgatggacttacgagtcttgatcgttacaaagggcgatgctatcacatcgagcccgttgccggagaagaaactcaatttattgcttatgtagcttacccattagacctttttgaagaaggttcggttactaacatgttgacttccattgtgggtaatgtatttggatttaaagcactgcgtgctctacgtctcgaagatttgcgaatcccgcctgcgtatgttaaaactttccagggcccgcctcatggcatccaagttgagagagataaattgaacaagtatggtcgtcccctgttgggatgtacgattaaacctaaattggggttatctgctaaaaactacggcagagcagtttatgaatgtcttcgtggtggccttgattttaccaaagatgatgagaacgtgaactcccaaccatttatgcgttggagagatcggttcttattttgtgccgaagctctttataaagcacaggctgaaacaggtgaaatcaaagggcattacttgaatgctactgcaggtacaaacgaagaaatgatgaaaagggctgtatttgccagagaattgggtgctcctatcgtaatgcatgactacctaacaggggggttcactgcaaatactagcttggctcactattgccgcgataatggtctacttcttcacatccaccgtgccatgcacgcagttattgatagacagaagaatcatggtatgcacttccgtgtactagcgaaagccttacgtatgtcgggtggagatcatattcacgccggtaccgtagtagggaaactggaaggggaaagagagatcactttgggctttgttgatttactgcgcgatgattttgttgaaaaagatcgaagtcgtggtatttatttcactcaagattgggtctctctaccatgtgttctgcccgtggcttcaggcggtattcacgtttggcatatgcctgctttgaccgagatctttggggatgattccgtactacaatttggtggaggaactttaggacatccgtggggaaatgcacccggtgccgtagctaatcgagtcgcgctagaagcatgtgtacaagcccggaatgagggacgtgatcttgctcgtgagggtaatgaaattatccgtaaggctgccacatggagtcctgagctatctgctgcttgtgaggtatggaaagagatcnnnnnnnnnnnnnnnnnnnnnnnnnnnnnnnnnnnnnnnnnnnnnnnnnnnnnnnnnnnnnnnnnnnnnnnnnnnnnnnnnnnnnnnnnnnnnnnnnnnnnnnnnnnnnnnnnnnnnnnnnnnnnnnnnnnnnnnnnnnnnnnnnnnnnnnnnnnnnnnnnnnnnnnnnnnnnnnnnnnnnnnnnnnnnnnnnnnnnnnnnnnnnnnnnnnnnnnnnnnnnnnnnnnnnnnnnnnnnnnnnnnnnnnnnnnnnnnnnnnnnnnnnnnnnnnnnnnnnnnnnnnnnnnnnnnnnnnnnnnnnnnnnnnnnnnnnnnnnnnnnnnnnnnnnnnnnnnnnnnnnnnnnnnnnnnnnnnnnnnnnnnnnnnnnnnnnnnnnnnnnnnnnnnnnnnnnnnnnnnnnnnnnnnnnnnnnnnnnnnnnnnnnnnnnnnnnnnnnnnnnnnnnnnnnnnnnnnnnnnnnnnnnnnnnnnnnnnnnnnnnnnnnnnnnnnnnnnnnnnnnnnnnnnnnnnnnnnnnnnnnnnnnnnnnnnnnnnnnnnnnnnnnnnnnnnnnnnnnnnnnnnnnnnnnnnnnnnnnnnnnnnnnnnnnnnnnnnnnnnnnnnnnnnnnnnnnnnnnnnnnnnnnnnnnnnnnnnnnnnnnnnnnnnnnnnnnnnnnnnnnnnnnnnnnnnnnnnnnnnnnnnnnnnnnnnnnnnnnnnnnnnnnnnnnnnnnnnnnnnnnnnnnnnnnnnnnnnnnnnnnnnnnnnnnnnnnnnnnnnnnnnnnnnnnnnnnnnnnnnnnnnnnnnnnnnnnnnnnnnnnnnnnnnnnnnnnnnnnnnnnnnnnnnnnnnnnnn
>Centropogon
actcctgactatgaaaccaaggatactgatattttggcagccttccgagtaactcctcaacctggagttccgcctgaagaagcaggggctgcagtagctgccgaatcttcgactggtacatggacaactgtgtggaccgatggacttacgaatcttgatcgttacaaagggcgatgctatcacatcgagcccgttgccggagaagaaactcaatttattgcttatgtagcttacccattagacctttttgaagaaggttcggttactaacatgtttacttccattgtgggtaatgtatttggatttaaagcactgcgtgctctacgtctcgaagatttgcgaatcccgactgcgtatgttaaaactttccagggcccgcctcatggcatccaagttgagagagataaattgaacaagtatggtcgtcccctgttgggatgtacgattaaacctaaattggggttatctgctaaaaactacggcagagcagtttatgaatgtcttcgtggtggccttgattttaccaaagatgatgagaacgtgaactcccaaccatttatgcgttggagagatcggttcgtattttgtgccgaagctatttataaagcacaggctgaaacaggtgaaatcaaagggcattacttgaatgctactgcaggtacaaacgaagaaatgatgaaaagggctgtatttgccagagaattgggcgttcctatcgtaatgcatgactacctaacaggggggttcactgcaaatactagcttggctcgctattgccgcgataatggtctacttcttcacatccaccgtgccatgcacgcagttattgatagacagaagaatcatggtatgcacttccgtgtactagcgaaagccttacgtatgtcgggtggagatcatattcacgccggtaccgtagtagggaaactagaaggggaaagagagatcactttgggctttgttgatttactgcgcgatgattttattgaaaaagatcgaagtcgtggtatttatttcactcaagattgggtctctctaccaggtgttctgcccgtggcttcaggcggtattcacgtttggcatatgcctgctttgaccgagatctttggggatgattccgtactacaatttggtggaggaactttaggacatccgtggggaaatgcacccggtgccgtagctaatcgagtcgcgctagaagcatgtgtacaagcccgtaatgagggacgtgatcttgctcgtgagggtaatgaaattatccgtaaggctgccacatggagtcctgagctatctgctgcttgtgaggtatggaaagagatcnnnnnnnnnnnnnnnnnnnnnnnnnnnnnnnnnnnnnnnnnnnnnnnnnnnnnnnnnnnnnnnnnnnnnnnnnnnnnnnnnnnnnnnnnnnnnnnnnnnnnnnnnnnnnnnnnnnnnnnnnnnnnnnnnnnnnnnnnnnnnnnnnnnnnnnnnnnnnnnnnnnnnnnnnnnnnnnnnnnnnnnnnnnnnnnnnnnnnnnnnnnnnnnnnnnnnnnnnnnnnnnnnnnnnnnnnnnnnnnnnnnnnnnnnnnnnnnnnnnnnnnnnnnnnnnnnnnnnnnnnnnnnnnnnnnnnnnnnnnnnnnnnnnnnnnnnnnnnnnnnnnnnnnnnnnnnnnnnnnnnnnnnnnnnnnnnnnnnnnnnnnnnnnnnnnnnnnnnnnnnnnnnnnnnnnnnnnnnnnnnnnnnnnnnnnnnnnnnnnnnnnnnnnnnnnnnnnnnnnnnnnnnnnnnnnnnnnnnnnnnnnnnnnnnnnnnnnnnnnnnnnnnnnnnnnnnnnnnnnnnnnnnnnnnnnnnnnnnnnnnnnnnnnnnnnnnnnnnnnnnnnnnnnnnnnnnnnnnnnnnnnnnnnnnnnnnnnnnnnnnnnnnnnnnnnnnnnnnnnnnnnnnnnnnnnnnnnnnnnnnnnnnnnnnnnnnnnnnnnnnnnnnnnnnnnnnnnnnnnnnnnnnnnnnnnnnnnnnnnnnnnnnnnnnnnnnnnnnnnnnnnnnnnnnnnnnnnnnnnnnnnnnnnnnnnnnnnnnnnnnnnnnnnnnnnnnnnnnnnnnnnnnnnnnnnnnnnnnnnnnnnnnnnnnnnnnnnnnnnnnnnnnnnnnnnnnnnnnnnnnnnnnnnnnnnnnnn
>Trema
actcctgaatatgaaaccaaagatactgatatcttggcagcatttcgagtaactcctcaacctggagttccccctgaagaagcaggggctgcggtagctgctgaatcttctactggtacatggacaactgtatggactgacgggcttaccagccttgatcgatacaaaggtcgatgctaccacatcgagccggttgctggagaagaaaatcaatatattgcttatgtagcttaccccttagacctttttgaggaaggttctgttactaacatgtttacttccattgtgggtaatgtatttgggttcaaggctctgcgcgctctacgtctggaggatttgagaatccctacttcttatactaaaactttccaaggcccgcctcatggcatccaagttgagagagataaattgaacaagtatggccgccccctattgggatgtactattaaacctaaattgggattatccgctaagaattacggtagagcagtttatgaatgtcttcgcggtggacttgattttactaaagatgatgagaacgtgaattcccaaccatttatgcgttggagagatcgtttcttattttgtgccgaagctatttataaagcacaggctgaaacaggtgaaatcaaaggacattacttgaatgctactgcaggtacatgcgaagaaatgatcaaaagggctgtatttgccagagaattgggagctcctatcgtaatgcatgattacttaacaggaggattcactgcaaatactagcctggctcattattgtcgagataatggtctacttcttcacatccatcgtgcaatgcatgcagttattgatagacaaaagaatcatggtatgcactttcgtgtactagctaaagcgttacgcctgtctggtggagatcatattcacgctggtactgtagtaggtaaacttgaaggggaaagagaaatcactttaggctttgttgatttactacgtgatgattttattgaaaaagatcgaagccgtggtatttatttcactcaagattgggtctctttaccaggtgttctgcccgtggcttcagggggtattcacgtttggcatatgcctgctttgactgagatctttggagatgattccgtactacaattcggcggaggaactttaggacatccttggggaaatgcaccaggtgccgtagctaatcgagtagctctagaagcatgtgtacaagctcgtaatgagggacgtgatcttgctcgtgaaggtaatgaaattattcgtgaggctagtaaatggagtcctgaactagctgcagcttgtgaagtgtggaaggaaatcnnnnnnnnnnnnnnnnnnnnnnnnnnnnnnnnnnnnnnnnnnnnnnnnnnnnnnnnnnnncctcttccttgcatttattacggctttttcttcatgagtattat------aattggaatagaaaaagtaatccaatattctttttgttc------------ctgtataattctcatatttgtgaatatgaatccatcttactttttctccgtaaccaatcttctcatttacgattaacatcctctggggtcttttttgagcgaatatatttctatggaaaaataaaacatt---------ga------tgactttccgactagcctatggttcttccaagatctcttcatgcattatgttcgatatcaaggaaaatcaattytggt------atcaaaggatacacctc------ttttgatgaataaawggaaatattaccttgtccttttatggcaatgtcatttttatgtgtggt------ctcaagcaggaaggatttatataaacca------attatc------caagcacgccctcggcttttt------gggctatct------gtcaagtatgcggataaatttttcattagtacggagtcaaatgttagaaaatgtatttytaat------ggataa------tgc------tatgaagaagattgatacattagttccaattagtccgctgattggatcgttggctaaaatgaaattttgtaacgtagtaggacagccccttagtaagtcgacctggtccgatttatcggattttgatattatcgaccgatttgcgcgtatatgcagaaatctttttcattatt
>Sambucus
actcctgactatgaaaccaaagatactgatatcttggcagcattccgagtaactcctcaacctggagttccacctgaagaagcaggggccgcggtagctgccgaatcttctactggtacatggacaactgtgtggactgatggacttaccagccttgatcgttacaaagggcgatgctaccacatcgagcccgttgctggagaagaaagtcaatttattgcttatgtagcttacccattagacctttttgaagaaggttctgttactaacatgtttacttccattgtgggtaatgtatttgggttcaaagccctgcgcgctctacgtctggaagatctgcgaattcctgttgcttatgttaaaactttccaaggcccgcctcatggtatccaagttgagagagataaattgaacaagtatggtcgtcccctgttgggatgtactattaaacctaaattggggttatctgctaaaaactacggtagagcggtttatgaatgtctccgcggtggacttgattttaccaaagacgatgagaacgtgaactctcaaccatttatgcgttggagagatcgtttcttattttgtgccgaagcaatttataaagcacaagctgaaacaggcgaaatcaaagggcattacttgaatgctactgcgggtacatgcgaagaaatgatgaaaagagctatatttgccagagaattgggagttcctatcgtaatgcacgactacttaacagggggattcactgcaaatactaccttggctcattattgccgagataatggcctacttcttcacatccaccgcgcaatgcatgcagttattgatagacagaagaatcatggtatgcactttcgtgtactagctaaagcgttacgtatgtctggtggagatcatattcacgccggtaccgtagtaggtaaacttgaaggggaaagagatatcactttgggttttgttgatttactgcgcgatgattttattgaaaaagatcgaagtcgcggtatttatttcactcaagattgggtctctctaccaggtgttctgccggtggcttcggggggtattcacgtttggcatatgcctgctctgaccgagatctttggggatgattccgtactacagttcggtggaggaactttaggacacccttggggaaatgcacccggtgccgtagctaatcgagtagctctagaagcatgtgtacaagctcgtaatgagggacgtgatcttgctcgtgagggtaatgaaattatccgtgaggcttgcaaatnnnnnnnnnnnnnnnnnnnnnnnnnnnnnnnnnnnnnnnnnnnnatacctacccagtccatctggaaatcttggttcagacttttcgctactgggtaaaagatgttctctctttgcatttattacgagtctttctccacgggcatcgt------aattggaatagaaaaagaaatcaaagattattctttttc------------ctatataattctcatgtatgtgaatacgaatccatcttcgtctttttccgtaaccaatcttctcatttacgatcaacatcctctggagcctttcttgaacgaatatatttctatggaaaaatcgaacatt---------aa------ggcttttcaggccaatctatggttgttcaaggatcctttcatgcattatgttaggtatcaaggaaaatccattctcgc------ttcaaaagggacgtttc------ttttgatgaataaatggaaatattactttctccatttctggcaatgtcatttttacctgtggt------ttcaaccaggaagggtctatataaacca------attatc------caatcattccctcgaccttct------gggctatct------ttcaagtgtgcggctaaagcctttaatggtacgcagtcaaatgttagaaaattcatttctaat------cgataa------tgc------tattaagaagttcgatactattgttccaattattcctctgattggatcattggttaaagcgaaattttgtaacgtattagggcatcctattagtaaggcagtttggaccgatttatcagattctgatattattgaacgatttgggcgtatatgcagaaatctttctcattacc
>Viburnum
actcctgaatatgaaaccaaagatactgatatcttggcagcattccgagtaactcctcaacctggagttccacctgaagaagcaggggccgcggtagctgccgaatcttctactggtacatggacaactgtgtggactgatggacttaccagccttgatcgttacaaagggcgatgctaccacatcgagcccgttgctggcgaagaaagtcaatttattgcttatgtagcttacccattagacctttttgaagaaggttctgttactaacatgtttacttccattgtgggtaatgtatttgggttcaaagccctgcgcgctctacgtctggaagatctgcgaattcctgttgcttatgttaaaactttccaaggcccgcctcatggcatccaagttgagagagataaattgaacaagtatggtcgacccctgttgggatgcactattaaacctaaattggggttatctgctaaaaactacggtagagcggtttatgaatgtctccgcggtggacttgattttaccaaagacgatgagaacgtgaactcccaaccatttatgcgttggagagatcgtttcttattttgtgccgaagcaatttataaagcacaagctgaaacaggtgaaatcaaagggcattacttgaatgctactgcgggtacatgcgaagatatgatgaaaagggctgtatttgccagagaattgggagttcctatcgtaatgcatgactacttaacagggggattcactgcaaatactaccttggctcattattgccgagataatggcctacttcttcacatccaccgcgcaatgcatgcagttattgatagacagaagaatcatggtatgcactttcgtgtactagctaaagcgttacgtatgtctggtggagatcatattcacgccggtaccgtagtaggtaaacttgaaggggaaagagagatcactttgggctttgttgatttactgcgcgatgattttattgaaaaagatcgaagtcgcggtatttatttcactcaagattgggtctctctaccaggtgttctgcccgtgcgttcggggggtattcacgtttggcatatgcccgctctgaccgagatctttggggatgattccgtactacagttcggtggaggaactttaggacacccttggggaaatgcacccggtgccgtagctaatcgagtagctctagaagcatgtgtacaagctcgtaatgagggacgtgatcttgctcgtgagggtaatgaagttatccgtgaggctagcaaatggagtcctgaactagctgctgcttgtgaggtatggaaggaaatcnnnnnnnnnnnnnnnnnnnnnnnnnnnnnnnnnnnnnnnnnnnnnnnnnnnnnnnnnnnnnnnnnnnnnnnnnnnnnnnnnnnnnnnnnnnnnnngggtatcat------aatttgaatagaaaaagaaatcaaagattattcttcttc------------ctatataattttcatgtatgtgaatacgaatccatcttcgtctttctccgtaaccattcttctcatttacgatcaacatcttctggaacctttcttgaacgaatatatttctatggaaaaatcgaacatt---------aa------ggcttttcgggccaatctatggttgttcaaggatcttttcatgcattatgttaggtatcaaggaaaatctattcttgc------ttcaaaagggacgtttc------ttttaatgaataaatggaaatattactttgtccatttctggcaatgtcatttttacctgtggt------ttcaaccagaaaggatctatataaacca------attatc------caatcattccctcgaccttct------gggctatct------ttcaagtgtgcggctaaaccctttaatggtacgcagtcaaatgttagaaaattcatttctaat------cgataa------tgc------tattaagaagttcgatactattgttccaattatttctctgattggatcattggttaaagcgaatttttgtaacgtattagggcatcctattagtaaggcggtttgggccgatttatcagattctgatattattgaacgatttgggcgtatatgcagaaatctttctcattatc
>Carica
actcctgactatcaaaccaaagatactgatatcttggcagcattccgagtaactcctcaacctggagttccacctgaggaagcaggggcngcggtacgtgctgaatcttctactggtacatggacaactgtgtggaccgatgggcttaccagccttgatcgttacaaaggacgatgctacggcatcgagcccgttcctggagaagaaagtcaatttattgcttatgtagcttaccccttagacctttttgaagaaggttctgttactaacatgtttacttccattgtgggtaatgtatttgggttcaaagccctgcgcgctctacgtctagaggatctgcgaatccctcctgcttatattaaaactttccagggaccacctcatggtatccaagttgaaagagataaattgaacaagtatggtcgtcccctattaggatgtactattaaacctaaattggggttatccgctaaaaactacggtagagcggtttatgaatgtctacgcggtggacttgattttaccaaagatgatgagaatgtaaactcccagccatttatgcgttggagagaccgtttcttattttgtgccgaagctatttataaagcacaggctgaaaccggtgaaatcaaagggcattatttgaatgctactgcgggtacatgcgaagaaatgatcaaaagggctgtatttgcccgagaattgggagctcctatcataatgcatgactacttaacagggggattcaccgcaaatactagcttggctcattattgccgagataatggtctacttcttcacatccaccgcgcaatgcatgcagttattgatagacagaagaatcatggtatgcacttccgtgtactagctaaagccttacgtttgtctggtggggatcatattcacgctgggaccgtagtaggtaaacttgaaggagaaagagacataactttgggctttgttgatttactacgtgatgagtttgttgaaaaagatagaagccgtggtatctttttcactcaagattgggtctctctaccaggtgttctgcctgtggcttcagggggtattcacgtttggcatatgcctgctttgaccgagatctttggagacgattccgtactacaattcggtggcggaactttaggacacccttggggaaatgcaccgggtgccgtagctaatcgagtagctctagaagcatgtgtacaagctcgtaatgaggggcgtgatcttgctcgtgagggtaatgagattatccgtgaggctagcaaatggagtcctgaattagctgctgcttgtgaagtatggaaggagatctaccttaccccatccatctggaaaccttggttcaaacccttcggtactggataaaagatacctcttctttgcatttattaaggttctgtctctacgagtattgtaattggaattggaagag------gaatccaagattgttcttgttc------------ttatataattctcatgtatgtgaatacgaatctatcttcttttttctccgcaaccaatcttctcatttgcgatcaacatcttttggagtccttcttgagcgaattttattctatggaaaaatagaacatt---------aa------tgattttcaggacatcttatggttggtcaaggatcctttcatgcattatattagatatcaaggaaaatccattctggc------ttcaaaagatacgcctc------ttctgatgaataaatggaaatattactttgtcagtttatggcaatgtcatttttatgtgtggt------ctcaatcacgaagggtacgtataaaaca------attatc-------------------------------------------------------------------------------------caaa--------------------------------------------------------------gntacaaaaattccaattattccaatgattggatcattggctaaagcgaggttttgtaatgcattagggcatcccattattaagccggcctgggccgattcagcggattctgatattatcgaccgatttgtgcgtatatgcagaaatctttctcattatt
>Jacaratia
actcctgactatcaaaccaaagatactgatatcttggcagcattccgagtaactcctcaacctggagttccacctgaggaagcaggggccgcggtagctgctgaatcttctactggtacatggacaactgtgtggaccgatgggcttaccagccttgatcgttacaaaggacgatgctacggcatcgagcccgttcctggagaagaaagtcaatttattgcttatgtagcttaccccttagacctttttgaagaaggttctgttactaacatgtttacttccattgtgggtaatgtatttgggttcaaagccctgcgcgctctacgtctagaggacctgcgaatccctactgcttatgttaaaactttccagggaccacctcatggtatccaagttgaaagagataaattgaacaagtacggtcgtcccctattaggatgtactattaaacctaaattggggttatccgctaaaaactacggtagagcggtttatgaatgtctacgcggtggacttgattttaccaaagatgatgagaatgtgaactcccagccatttatgcgttggagagaccgtttcttattttgtgccgaagctctttataaagcacaggctgaaaccggtgaaatcaaagggcattatttgaatgctactgcaggtacatgcgaagaaatgatgaaaagggctatatttgccagagaattgggagttcctatcgtaatgcatgactacttaacagggggattcaccgcaaatactaccttggctcattattgccgagataatggtctacttcttcacatccatcgcgcaatgcatgcagttattgatagacagaagaatcatggtatgcacttccgtgtactagctaaagccttacgtttgtctggtggagatcatattcacgctgggaccgtagtaggtaaacttgaaggagaaagagacatcactttgggctttgttgatttactacgtgatgattttattgaaaaagatagaagccgtggtatctttttcactcaagattgggtctctctaccaggtgttatacctgtggcttcggggggtattcacgtttggcatatgcctgctttgaccgagatctttggagatgattccgtactacaattcggtggcggaactttaggacacccttggggaaatgcaccgggtgccgtagctaatcgagtagctctagaagcatgtgtacaagctcgtaatgagggacgtgatcttgctcgtgagggtaatgaaattatccgtgaggcgagcaaatggagtcctgaattagctgctgcttgtgaagtatggaaggagatcnnnnnnnnnnnnnnnnnnnnnnnnnnnnnnnnnnnnnnnnnnnnnnnnnnnnnnnngatacctcttctttgcatttattaaggttctgtctctacgagtattgtaattggaattggaagag------gaatccaagattgttcttgttc------------ttatataattctcatgtatgtgaatacgaatccatctttttttttctccgcaaccaatcttctcatttgcgatcaacatcttttggagtccttcttgaacgaattttattctatggaaaaatagaacatt---------aa------tgattttcaggacatcttatggttggtcaaggatcctttcatgcattatattagatatcaaggaaaatccattctggc------ttcaaaagatacgcctc------ttctgatgaataaatggaaatattactttgtcagtttatggcaatgtcatttttatgtgtggt------ctcaatcacgaagggtacgtataaaaca------attatc------caaagattatctagactttct------gggctattt------tacaagtttgcgatttaatccgttagtcgtacggagtcaaatgttagaaaactcatttctaat------cgataa------tgc------tataaagaagttcgatacaaaaattccaattattccaatgattggatcattgactaaagcgaggttttgtaatgcattagggcatccgattagtaagccggcctnnnnnnnnnnnnnnnnnnnnnnnnnnnnnnnnnnnnnnnnnnnnnnnnnnnnnnnnnnnnnnnnnnnnn
>Anthodiscus
actcctgagtataacaccaaagatactgatatcttggcagcattccgagtaactcctcaacctggagttccgccggaggaagcaggggctgcggtagctgctgaatcttctactggtacatggacaactgtatggaccgatgggcttaccagtcttgatcgttataaaggacgatgctaccacatcgagcccgttgctggagaagaaaatcaatatattgcttatgtagcttatcccttagacctttttgaagaaggttctgttactaacatgtttacttccattgtgggtaatgtatttgggttcaaagccctacgcgctctacgtctggaggatttgcgaatccctactacttatactaaaactttccaaggcccgcctcacggcatccaagttgagagagataaattgaacaagtatggtcgtcccctattgggctgtactattaaacctaaattggggttatccgctaagaattacggtagagcatgttacgaatgtctccgcggtggacttgattttaccaaagatgatgagaacgtgaactcccaaccatttatgcgttggagagaccgtttcttattttgtgccgaagcaatttataaagcacaggcggaaacaggtgaaatcaagggacattatttgaatgctactgcgggtacatgcgaagaaatgatcaaaagggctgtatttgccagagaattgggagttcctatcgtaatgcatgactacttaacagggggattcactgcaaatactagcttggcgcattattgtcgagataatggtttacttcttcacatccatcgtgcaatgcatgcagttattgatagacagaagaatcatggtatgcacttccgtgtactagctaaggccttacgtctgtctggtggagatcatattcacgctggtaccgtagtaggtaaacttgaaggggaaagagagatcactttgggctttgttgatttactgcgtgatgattttattgaaaaagaccgaagccgtggtatttatttcactcaagattgggtctctctaccaggcgttctgcccgtggcttccgggggtattcacgtttggcatatgcctgctctgaccgagatctttggagatgattctgtactacaattcggcggaggaactttaggacacccttggggaaatgcacccggtgccgtagctaatcgagtagctctagaagcatgtgtacaagctcgtaatgaaggacgtgatcttgctcgcgagggtaatgaaattatccgcgaggctagcaaatggagtcctgaactagctgctgcttgtgaggtatggaaggagatttaccttaccccatccatctagaaaaattgcttcaaatctttcgctactgggtgaaagacccttcttctttgcatttattacgactctttcttcacgagtattgg------aattggaacagaaaaaggaatacaagatttttcttgtta------------ctatataattcttatgtacatgaatacgaatctatcttcttttttctccgtaaccaatactttaatttacgatcaacattttatcgggttctttttgagcgaatatatttctatcaaaaaatagaacatt---------aa------tgattttcaggtcatccgtaggatgttcagggatcctttcatccattatgttagatatcgcggaaaatccattctggc------ttcaaaggatacgcctc------ttctgatgaaaaaatggaaatattaccttgtcaatttatgtcaatgtcatttttatgtgtggt------ttcaaccggaaaaggtctatataaagct------attatc------caagcattctctcgacttttt------tggctatct------ttcaagtgtacgattcaaccttttagtggtgcggggtcaaatgctagaaaattcatttctaat------agataa------tac------tatgaagaaatttgatacaatagttccaattattcctttgattgcatcgttggcgaaaaggaaattttgtaacgcaacgggacatcccattagtaaaccgactcgggccgattcatcggattctgatattatcggccgatttgtgcgtatatgcagaaatctttctcattatt
>Caryocar
actcccgagtataccaccaaagatactgatatcttggcagcattccgagtaactcctcaacctggagttccaccggaggaagcgggggctgcggtagctgctgaatcttctaccggtacgtggacaactgtatggaccgatgggcttaccagtcttgatcgttataaaggacgatgctaccacatcgagcccgttgctggagaagaaaatcaatatattgcttatgtagcttatcccttagacctttttgaagaaggttctgttactaacatgtttacttccattgtgggtaatgtatttgggttcaaagccctacgcgctctacgtctggaggatttgcgaatccctcctacttatactaaaactttccaaggcccgcctcacggcatccaagttgagagagataaattgaacaagtatggtcgtcccctattgggctgtactattaaacctaaattggggttatccgctaagaattacggtagagcatgttacgaatgtctccgcggtggacttgattttaccaaagatgatgagaacgtgaactcccaaccatttatgcgttggagagaccgtttcttattttgtgccgaagcaatttataaagcacaggcagaaacaggtgaaatcaagggacattatttgaatgctactgcgggtacatgcgaagaaatgatcaaaagggctgtatttgccagagaattgggagttcctatcataatgcatgactacttaacagggggattcactgcaaataccagcttggcgcattattgtcgagataatggtttacttcttcacatccatcgtgcaatgcatgcagttattgatagacagaagaatcatggtatgcacttccgtgtactagctaaggccttacgtatgtctggtggagatcatattcacgctggtaccgtagtaggtaaacttgaaggggaaagagatatcactttgggctttgttgatttactgcgtgatgattatattgaaaaagaccgaagccgtggtatttatttcactcaagattgggtctctctaccaggcgttctgcccgtggcttccgggggtattcacgtttggcatatgcctgctctgaccgagatctttggagatgattctgtactacaattcggcggaggaactttaggacacccttggggaaatgcacccggtgccgtagctaatcgagtagctctagaagcatgtgtacaagctcgtaatgaaggacgtgatcttgctcgcgagggtaatgaaattatccgcgaggctagcaaatggagtcctgaactagctgctgcttgtgaggtatggaaggagatttaccttaccccatccatctagaaaaattgtttcaaatctttcgctactgggtgaaagacccttcttctttgcatttattacgactctttcttcacgagtattgg------aattggaacagaaaaaggaatacaagattcttcttgtta------------ctatataattgttatgtacatgaatacgaatctatcttcttttttctccgtaaccaatactttcatttacgatcaacattttctcgggttctttttgagcgaatatatttctatcgaaaaatagaacatt---------aa------tgattttcaggtcatccgtaggatgttcagggatcctttcatccattatgttagatatcgcggaaaatccattctggc------ttcaaaggatacgcctc------ttctgatgaaaaaatggaaatattaccttgtcaatttatgtcaatatcatttttatgtgtggt------ttcaaccggaaaagatccatataaagct------attatc------caagcattctctcgacttttt------gggctatct------ttcaagtgtacgattcaacctttcagtggtgcggggtcaaatgctagaaaattcatttctaat------agataa------tac------tatgaagaaatttgatacaatagtttcaattattcctttgattgcatcgttggcgaaaaggaaattttgtaacgcaacggggcatcccattagtaaaccgactcgggccgattcatcggattctgatattatcggccgatttctgcgtatatgcagaaatctttctcattatt
>Cheiloclinium
actcctgactatgaaaccaaagatactgatatcttggcagcattccgagtaactcctcaacctggagttccacctgaagaagcaggggcggcggtagctgctgaatcttctactggtacatggacagctgtgtggaccgatgggcttaccagtcttgatcgttacaaaggacgatgctacgacatcgagcccgttgctggagaagaaaatcaatatattgcttatgtagcttatcctttagaccttttcgaagaaggttctgttactaacatgtttacttccattgtgggtaatgtctttgggttcaaagccctgcgcgctctacgcctggaggatttgcgaatcccccctgcttatactaaaactttccaaggcccgccgcatggtatccaagttgagagagataaattgaacaagtatggacgccctctattgggatgtactattaaacctaaattgggattatccgctaagaattatggtagagcagtttatgaatgtctccgcggtggacttgattttaccaaagatgatgagaacgtaaactcccaaccatttatgcgttggagagaccgtttcgtattttgtgccgaggcactttataaagcacaggctgaaacaggtgaaatcaaagggcattacttgaatgctactgccggtacatgcgaagaaatgatcaaaagggctgtatttgctagagaactgggtgtccctatcgtaatgcatgactacttaacggggggattcactgcaaatactagcttggctcattattgccgagataatggtctacttcttcacatccaccgtgcaatgcatgcagttattgatagacagaaaaatcatggtatgcactttcgtgtactagcgaaggccctacgtatgtctggtggagaccatgttcatgctggtaccgtagtaggtaaacttgagggtgaaagagatatcactttaggctttgttgatttattacgtgatgattttattgaaaaagaccgaagccgcggtatttatttcactcaagattgggtctctctaccaggtgttctgcctgtggcttccggaggtattcacgtttggcatatgcctgctctgaccgagatctttggtgatgatgccgtactacaattcggtggaggaactttagggcatccttggggaaatgcacctggtgctgtagctaatcgagtagctctagaagcatgtgtacaagctcgtaatgagggacgtgatcttgcccgtgaaggtaatgaaattatccgcgaggctagcaaatggagtcctgaactggctgctgcttgtgaagtatggaaggagatctaccctatccgatccatctggaaatcctggttcaaatccttcgatgctgggtgaaagatgtttcttctttgcatttattacgatttgttctccatgagtattgg------aattggaataaacaaagtaattcaagatttttcttgttc------------ctatataattcttatgtgtcggaatacgaatgtatctttctttttctacgtaaacaagattctcatttacggtcaacatcctctcggttccttcttgagcgaatctatttctatggaaaaatagaacatt---------aa------ttattttcaggttatcctttggttgttgaaggatccttgcacacattatgttagatatcaaggaaaatgcattctgtc------ttcaaaagatatgccat------ttctgatgaataaatggaaattttaccttgttaatttatgtcaatgtcatttttttgcggggt------ctcaaccgggaaggatctatataaacca------attatc------caaacattctctcgacttttt------aagctatct------ttcaagtgtgcgactaaattcttcagtggtacggagtcaaatggtggacaatgcatttctaat------agataa------cgc------tatgaagaaactcgatacaagagttccgcttatttctttgattggattattggcaaaagcgagattttgtaacatattaggacatcccattagtaaaacgacccgggctgattcatcggattcggatattatcgaccgattggggcgt-taagctaaaatctttcacattatt
>Maytenus
actcctgactatgaaaccaaagatactgatatcttggcagcattccgagtaactcctcaacctggagttccgcctgaagaagcaggggcggcggtagctgctgaatcttctactggtacatggacaactgtgtggaccgatgggcttaccagtcttgatcgttacaaaggacgatgctaccacatcgagcccgttgctggagaagaaaatcaatatattgcttatgtagcttatcctttagaccttttcgaagaaggttctgttactaacatgtttacttccattgtgggtaatgtctttgggttcaaagccctgcgcgctctacgtctggaggatttgcgaatcccccctgcttattctaaaactttccaaggccccccgcatggtatccaagttgagagagataaattgaacaagtatggacgccctctattgggatgtactattaaacctaaattgggattatccgctaagaattatggtagagcagtttatgaatgtctccgtggtggacttgattttaccaaagatgatgagaacgtaaactcccaaccatttatgcgttggagagaccgtttcttattttgtgccgaagcgctttataaagcacaggctgaaacaggtgaaatcaaagggcattacttgaatgctactgccggtacatgcgaagaaatgatcaaaagggctgtatttgctagagaactgggtgtccctatcgtaatgcatgactacttaacggggggattcactgcaaatactagcttggctcattattgccgagataatggtctacttcttcacatccaccgtgcaatgcatgcagttattgatagacagaaaaatcatggtatgcactttcgtgtactagcgaaggccctacgtatgtctggtggagaccatattcatgccggtaccgtagtaggtaaacttgagggtgaaagagatatcactttaggctttgttgatttactacgtgacgattttattgaaaaagaccgaagccgcggtatttatttcactcaagattgggtctctctaccaggtgttctgcctgtggcttccgggggtattcacgtttggcatatgcctgctctgaccgagatctttggtgatgattccgtactacagttcggtggaggaactttagggcatccttggggaaatgcacctggtgctgtagctaatcgagtagctctagaagcatgtgtacaagctcgtaatgagggacgtgatcttgctcgtgaaggtaatgaaattatccgcgaggctagcaaatggagtcctgaactagctgctgcttgtgaagtatggaaggagatctaccctatccgatccatctggaaatcctggttcaaatccttcgatgctgggtgaaagatgtttcttctttgcatttattacgatttgttctccatgagtattgg------aattggaatagacaaagtaatccaagatttttcttgttc------------ctatataattcttatgtgtcagaatacgaatctatctttctttttctacgtaaacaagattctcatttacggtcaacatcctctcgggtccttcttgagcgaatccatttctatggaaaaatagaacatt---------aa------ttattttcgggttatcctttggttgttgaaggatccttgcacacattatgttagatatcaaggaaaatgcattctggc------ttcaaaagatatgccat------ttctgatgaataaatggaaattttaccttgttaatttatgtcaatgtcatttttttgcggggt------ctcaaccggaaaggatctatataaacca------attatc------caagcattctctcgacttttt------aggctatct------ttcaagtgtgcgactaaattcttcagtggtacggagtcaaatggtggacaatgcatttctaat------agataa------cgc------tatgaataaactcgatacaagagttccacttatttctttgattggattattggcaaaagcgagattttgtaacgtattaggacatcccattagtaaaacgacccgggctgattcatcggattcggatattatcgaccgatttgtgcgtatatgcacaaatctttctcatnnnn
>Perrottetia
actcctgactatccaaccaaagatactgatatcttggcagcattccgagtaactcctcaacccggagttccgccggaggaagcaggggccgcggtagctgcggaatcttctactggtacatggacaactgtgtggaccgatgggcttaccagccttgatcgttacaaaggacgatgctaccacatcgagcccgttcctggagaagaaagtcaatttattgcttatgtagcttaccccttagacctttttgaagaaggttctgttactaacatgtttacttcgattgtaggtaatgtatttgggttcaaagccctgcgcgctctacgtctagaggatctgcgaatccctactgcttatgttaaaacttttcaaggcccgccacatggcatccaagttgaaagagataaattgaacaagtatggccgtcccctattgggatgtactattaaacctaaattggggttatccgctaagaactacggtagagcagtttatgaatgtctacgtggtggacttgattttaccaaagatgatgagaacgtgaactcccaaccatttatgcgttggagagaccgtttcttattttgtgccgaagcactttataaagcacaggctgaaacaggtgaaatcaaagggcattacttgaatgctactgcaggtacatgcgaagatatgatgaaaagggctgtatttgccagagaattgggagttcctatcgtaatgcatgattacttaacggggggattcactgcaaatactaccttggctcattattgccgagataatggtctacttcttcacatccatcgtgcaatgcatgccgttattgatagacagaagaatcatggtatgcactttcgtgtactagctaaagccttacgtatgtctggtggagatcatattcactctggtacagtagtaggtaaacttgaaggagaaagagacataactttgggctttgttgatttactacgtgatgattttattgaaaaagatcgaagccgcggtatttatttcactcaagattgggtctctctaccaggtgttctgcctgttgcttcggggggtattcacgtttggcatatgcctgctttgaccgagatctttggagatgattccgtactccaattcggtggaggaactttaggacacccttggggaaatgcaccgggtgccgtagctaatcgagtagctctggaagcatgtgtacaagcccgtaatgagggacgtgatcttgctatcgagggtaatgaaattatccgtgaggctagcaaatggagtcctgaactagctgctgcttgtgaagtatggaaggaaatctaccttaccccatccatctggaaatcttggttcaaacccttcgctactggttaaaagatgcctcttctttgcatttattacggttctttctccacgagtattgt------aattggaatagaaaaagtaatccaagattattcttgttc------------ctatataattctcatgtatgtgaatatgaatccatcttcctttttctctgtaaccaatcttctcatttacgatcaacatcttctggagtccttcttgagcgaatccatttctatggaaaaatagaacatt---------aa------tgattttcagaacatcctatggttgttcaaggagcctttcatgcattatgttagatatcaaagaaaatccatttttgc------ttcaaaaaatacgcctc------ttctgatgaataaattgaaatattattttgtcaatttatggcaatatcatttttacgtgtggt------ctcaattagcaagggtccagataaacca------attagc------caagcattctctcgactttat------gggatatct------ttcaagtgtgcgactaaatccttcagtgatacggaatcaaatgctagaaaactcatttataat------gaataa------tcc------tatgatgaagtttgatacaatagttccaattattcctctgattggatcattggctaaagcgggattttgtaacggattagggcatcccattagtaagccttcctgggccgattcatccgattctgatattatcgaccgatttgtgtgtatatgcagaaatctttctcattatc
>Salacia
actcctgactatgaaaccaaagatactgatatcttggcagcattccgagtaactcctcaacctggagttccacctgaagaagcaggggcggcggtagctgctgaatcttctactggtacatggacagctgtgtggaccgatgggcttaccagtcttgatcgttacaaaggacgatgctacgacatcgagcccgttgctggagaagaaaatcaatttattgcttatgtagcttatcctttagaccttttcgaagaaggttctgttactaacatgtttacttccattgtgggtaatgtctttgggttcaaagccctgcgcgctctacgtctggaggatttgcgaatcccccctgcttattctaaaactttccaaggcccgccgcatggtatccaagttgagagagataaattgaataagtatggacgccctctattgggatgtactattaaacctaaattgggattatccgctaagaattatggtagagcagtttatgaatgtctccgcggtggacttgattttaccaaagatgatgagaacgtaaactcccaaccatttatgcgttggagagaccgtttcttattttgtgccgaggcgctttataaagcacagactgaaacaggtgaaatcaaagggcattacttgaatgctactgccggtacatgcgaagaaatgatcaaaagggctgtatttgctagagaactgggtgtccctatcgtaatgcatgactacttaacggggggattcactgcaaatactagcttggctcattattgccgagataatggtctacttcttcacatacaccgtgcaatgcatgcagttattgatagacagaaaaatcatggtatgcactttcgtgtactagcgaaggccctacgtatgtctggtggagaccatgttcatgctggtaccgtagtaggtaaacttgagggtgaaagagatatcactttaggctttgttgatttattacgtgatgattttattgaaaaagaccgaagccgcggtatttatttcactcaagattgggtctctctaccaggtgttctgcctgtggcttccggaggtattcacgtttggcatatgcctgctctgaccgagatctttggtgatgattccgtactacaattcggtggaggaactttagggcatccttggggaaatgcacctggtgctgtagctaatcgagtagctctagaagcatgtgtacaagctcgtaatgagggacgtgatcttgcccgtgaaggtaatgaaattatccgcgaggctagcaaatggagtcctgaactagctgctgcttgtgaagtatggaaggagatctaccctatccgatccatctggaaatcctggttcaaatccttcgatgctgggtgaaagatgtttcttctttgcatttattacgatttgttctccatgagtattgg------aattggaataaacaaagtaattcaagatttttcttgttc------------ctatataattcttatgtgtcggaatacgaatgtatctttctttttctacgtaaacaagattctcatttacggtcaacatcctctcggttccttcttgagcgaatctatttctatggaaaaatagaacatt---------aa------ttattttcaggttatcctttggttgttgaaggatccttgcacacattatgttagatatcaaggaaaattcattctgtc------ttcaaaagatatgccat------ttctgatgaataaatggaaattttaccttgttaatttatgtcaatgtcatttttttgcggggt------ctcaaccgggaaggatctatataaacca------attatc------caaacattctctcgacttttt------aggctatct------ttcaagtgtgcgactaaattcttcagtggtacggagtcaaatggtggacaatgcatttctaat------agataa------cgc------tatgaagaaactcgatacaagagttccgcttatttctttgattggattattggcaaaagcgagattttgtaacatattaggacatcccattagtaaaacgacccgggctgattcatcggattcggatattatcgaccgatttgtgcgtatatgcacaaatctttctcattatt
>Zinowiewia
actcctgactatgaaaccaaagatactgatatcttggcagcattccgagtaactcctcaacccggagttccgcctgaagaagcaggggcggcggtagctgctgaatcttctactggtacatggacaaccgtgtggaccgatgggcttaccagccttgatcgttacaaaggacgatgctaccacattgagcccgttgctggagaagaaagtcaatttattgcttatgtagcttatcctttagacctttttgaagaaggttctgttactaacatgtttacttccattgtgggtaatgtctttgggttcaaagccctgcgcgctctacgtctggaggatttgcgaatcccccctgcttatgctaaaactttccaaggcccgccgcatggcatccaagttgagagagataaattgaacaagtatggacgtcctctattgggatgtactattaaacccaaactgggattatccgctaagaattatggtagagctgtttatgaatgcctccgcggagggcttgattttaccaaagatgatgagaacgtaaactcccaaccatttatgcgttggagagaccggttcttattttgtgccgaagcaatttataaagcacaggctgaaacaggtgaaatcaaagggcattacttgaatgctactgccggtacatgcgaagaaatgatcaaaagggctgtatttgccagagaactgggagtccctatcataatgcatgactacctaacggggggattcactgcaaatactagcttggctcattattgccgagataatggtctacttcttcacatccaccgtgcaatgcatgcagttattgatagacagaaaaatcatggtatacactttcgtgtactagcgaaggccctacgtatgtctggtggagaccatattcactccggtaccgtagtaggtaaacttgaaggtgaaagagatatcactttaggctttgttgatttactacgtgatgattttattgaaaaagatcgaagccgcggtatttatttcactcaagattgggtctctctaccgggtgttctgcccgtggcttccgggggtattcacgtttggcatatgcctgctctgaccgagatttttggtgatgattccgtactacaattcggtggagggactttagggcatccttggggaaatgcacctggtgctgtagctaatcgagtagctctagaagcatgtgtacaagctcgtaatgagggacgtgatcttgctcgtgaaggtaatgaaattatccgtgaggctagcaaatggagtcctgaactagctgctgcttgtgaagtatggaaagagatctaccctatccgacccatctggaaatcctggttcaaatccttcgatgctgggtgaaagatgcttcttttttgcatttattacgattttttctccatgagtattgg------aattggaatagacaaagtaatccaagatttttcttgctc------------ctatataatttgtatgtatcgaaatacgaatctatcctcctttttctccgtaaccaagattatcatttacggtcaacatcttctcgggtacttcttgagcgaatccatttctatggaaaaatagaagatt---------aa------tgattttcaggttatcctacggttgttgaaggatccttgcatacattatgttagatatcaaggaaaatccattctggc------ttcaaaggatatgcctt------ttctgatgaataaatggaaattttaccttgttattttatgtcaatataattttgatgcgtggt------ctcaaccggaaaggatccatataaacca------actatc------cgagcattctctcgccttttt------gggctatct------ttcaagtgtgcgactagattcttcagtggtacgaaatcaaatgctggacaatgcatatctaat------ggacaa------tac------tatgaagaaattcgatacaagagttccacttatttctttgattggatcgttgacaaaagcgagattttgtaacgtattagggcatcccattagtaaaccgacccgggtggattcatcggattcggatattatcgaccgatttgtgcgcatatgcacaaatctttctcattatt
>Hedyosmum
actcctgaatatgacaccaaagatactgatatcttggcagcattccgagtcactcctcaacccggagttccacctgaagaagcaggggctgcggtagctgccgaatcttctactggtacatggacaactgtgtggaccgatggacttaccagccttgatcgttacaaaggacgatgctaccacattgagcccgttgctggggaggaaaatcaatacattgcttatgtagcttaccctttagacctttttgaagaaggttctgttactaacatgtttacttccattgtgggtaatgtatttgggttcaaagccctacgagctctacgtctggaggatctgagaattcctcctgcttataccaaaactttccaaggcccgccccatggtatccaagttgagagagataaattgaacaagtatggtcgtcctctattgggatgtactattaaaccaaaattggggttatccgccaaaaactacggtagggcggtttatgaatgtctccgtggtggacttgattttaccaaagatgatgaaaacgtgaactcccaaccatttatgcgttggagagaccgtttcttattttgtgccgaagccctttttaaagcacaggtcgaaacaggtgaaatcaaaggacattacttgaatgctactgcaggtacatgtgaagaaatgatgaaaagggctgtatttgccagagaattgggagttcctattgtaatgcatgactacttaacagggggattcactgcaaatactaccttggctcattattgccgagacaacggcctacttcttcacattcatcgcgcaatgcatgcagttattgatagacagaagaatcatggtatacactttcgcgtactagctaaagcgttacgtatgtctggtggagatcatattcacgctggtaccgtagtaggtaaactggaaggagaacgtggtatcactttgggttttgttgatttactacgtgatgattatattgaaaaagaccgaagtcgcggtctttatttcactcaagattgggtctctctgccaggtgttctgcctgtggcttcggggggtattcacgtttggcatatgcctgccctaaccgagatttttggggatgattccgtactacagtttggtggaggaactttaggacacccttggggaaatgcacctggtgcagtagctaatagggtggctttagaagcgtgtgtacaagctcgtaatgagggacgtgatcttgctcgtgaaggtaatgaagttatccgtgaagctagcaaatggagccctgaactagctgctgcttgtgaggtatggaaggagatctaccttaccccatccatctggaaatcttggttcaaacccttcactactgggtacaagatgctccctctttgcatttattgcgattctttctccacgagtatcat------aattggaatagaaaagagaatcaaagattattcttgttc------------ctatataattctcatgtatatgaatgtgaatctgtattagtttttctccgtaaacaatcctctcatttacgatcaacatcttctggagcctttattgagcgagcacatttctatggaaaaatagaatttt---------aa------tgattttcagaaaaccctatggttgttcaaggatcctttcatacattatgtcagatatcgaggaaaatcacttctggc------ttcaaaaggaactcatc------ttctgatgaagaaatggaaatatcaccttgtcaatttctggcaatgccatttttacatgtggt------cccaaccggataggatccatataaaccc------attatc------caaccattccttttattttct------gggttatct------ttcaagtgtacttctaaatctttcggcggtaaggagtcaaatgctagaaaattcatttctaat------ggatac------ttc------tattaagaaattcgataccatagttccaattattcctctgattggagcattggctaaagccaaattgggtaacgtatcagggcaccctattagtaagccggcctggtccgatttgtcagattctgacattatcgatcgatttgggcggatatacagaaatctttctcattatc
>Chrysobalanus
actcctgaatatgaaaccaaagatactgatatcttggcagcattccgagtaactcctcaaccaggagttccgcctgaggaagcaggggctgcggtagctgcagaatcttctaccggtacatggacaactgtatggaccgatgggcttaccagtcttgatcgttataaagggcgatgctaccacattgagcctgttgctggagaagaaaatcaatatattgcttatgtagcttaccccttagacctttttgaagaaggttctgttactaacatgtttacttccattgtgggtaatgtatttggtttcaaagccctgcgcgctctacgtttggaggatttgcgaattccccctgcttattctaaaactttccaaggcccgcctcatggcatccaagttgagagagataaattgaacaagtatgggcgacccctattgggttgtactattaagcctaaattggggttatctgctaagaattatggtagagcagtttatgaatgtcttcgcggtggacttgattttaccaaagatgatgagaatgtgaactcgcaaccatttatgcgttggagagaccgtttctgcttttgtgccgaagcactttataaagcacaggctgaaacaggggaaatcaaagggcattatttgaatgctactgcgggtacatgcgaagaaatgatcaaaagggccgtatttgcacgagaattgggagttcctatcgtaatgcatgattacttaacggggggattcaccgcaaatactagcttggctcattattgccgagataatggtttacttcttcacatccatcgcgcaatgcacgcagttattgatagacagaagaatcatggtatgcactttcgtgtactcgctaaggccctacgtatgtctggaggagatcatattcacgccggtaccgtagtaggtaaactcgaaggggaaagagacatcactttgggctttgttgatttactgcgtgatgattttattgaaaaagatcgaagccgcggtatttatttcactcaagattgggtttctctaccaggggttctgccggtggcttcggggggtattcatgtttggcatatgcctgctctaaccgagatctttggagatgatgccgtactccaatttggtggaggaactttagggcacccgtggggcaatgcacccggtgccgtagctaatcgagtagctctagaagcatgtgtacaagctcgtaatgagggacgcgatcttgctcgtgagggtaatgaaattatccgtgaggctagcaaannnnnnnnnnnnnnnnnnnnnnnnnnnnnnnnnnnnnnnnnnnnntaccataccccatccatctagaaaaattggttcaaacctttcgttattggatgaaagatccctcttctttgcatttattacgactttttcttcacgagtattgg------aattggaaccgaaaaaggaatccaagattctttttgttc------------ctatataattcgtatgtatatgaatatgaatcgattctattttttctccgtactcaatcttttcatttaagatcaacattgtttcgggcatttcgcgaacgaatctatttctatgggaaaatcgaatattaattatttgaa------ttattttcagggcaccctgtgcttgttcaaagatccttttatccattatcttagatatcaaggaaaatctcttctggc------ttcaaaagatacgcctc------ttttgatgacaaaatggaaatattaccttatcaatttatgggaatgtcatttttatgtgtggt------tgcaaccagaaaagatctatataacttc------attata------taagcattctttctacttttt------gggctatct------ttcaagtgtacggctgaattttccagtgatacgaagtcaaatgctcgaaaactcatttataat------agataa------taa------tatgaagaaggttgatacaatagttccaattattcctgtgattgaatcattagcaaaaacaaaattttgtaatgcggtaggacatccccttagtaaatcggaccgggctgattcatcggattctgatattatcgaccgatttgtacgtatagtcagaaatctttctcattatt
>Couepia
actcctgaatatgaaaccaaagatactgatatcttggcagcattccgagtaactcctcaaccgggagttccgcctgaggaagcaggggctgcggtagctgcagaatcttctaccggtacatggacagctgtatggaccgatgggcttaccagtcttgatcgttataaagggcgatgctaccacattgagcctgttgctggagaagaaaatcaatatattgcttatgtagcttaccccttagacctttttgaagaaggttctgttactaacatgtttacttccattgtgggtaatgtatttggtttcaaagccctgcgcgctctacgtttggaggatttgcgaattccccctgcttattctaaaactttccaagggccgcctcatggcatccaagttgagagagataaattgaacaagtatgggcgccccctattgggctgtactattaagcctaaattggggttatctgctaagaattatggtagagcagtttatgaatgtcttcgcggtggacttgattttaccaaagatgatgagaatgtgaactcgcaaccatttatgcgttggagagaccgtttcttattttgtgctgaagcaatttataaagcacagactgaaacaggggaaatcaaagggcattttttgaatgctactgcgggtacatgcgaagaaatgatcaaaagggccgtatttgcacgagaattgggagttcctatcataatgcatgattacttaacggggggattcaccgcaaatactagcttggctcattattgccgagataatggtttacttcttcacatccatcgcgcaatgcacgcagttattgatagacagaagaatcatggtatgcactttcgtgtactcgctaaggccctgcgtatgtctggaggagatcatgttcacgccggtaccgtagtagggaaacttgaaggggaaagagacatcactttgggctttgttgatttactgcgtgatgattttattgaaaaagatcgaagccgcggtatttatttcactcaagattgggtttctctaccaggggttctgccggtggcttcggggggtattcatgtttggcatatgcctgctctaaccgagatctttggagatgattccgtactccaatttggtggaggaactttagggcacccgtggggcaatgcacccggtgccgtagctaatcgagtagctgtagaagcatgtgtacaagctcgtaatgagggacgcgatcttgctcgtgagggtaatgaaattatccgtgaggctagcaaatggagtcctgaactggctgctgcttgtgaagtgtggaaggaaattnnnnnnaccccatccatctagaaaaattggttcaaacctttcgttattggatgaaagatccctcttttttgcatttattacgactttttcttcacgagtattgg------aattggaaacgaaaaagtaatccaagattctttttgttc------------ctatataattcgtatgtatatgaatatgaatcgattctattttttctccgtactcaatcttttcatttaagatcaacattgtttcgggcatttcgtgaacgaatctatttctatgggaaaatcgaatattaattatttgaa------ttattttcagggcaccctgtgcttgttcaaagacccttttatccattatcttagatatcaaggaaaatctcttctggc------ttcaaaagatacgcctc------ttttgatgacaaaatggaaatattaccttatcaatttatgggaatgtcatttttatgtgtggt------ttcaaccagaaaagatctatataacttc------attata------taagcattctttctacttttt------gggctatct------ttcaagtgtacggctgaattttgcagtgatacgaagtcaaatgctcgaaaactcatttataat------agataa------taa------tatgaagaaagttgatacaatagnnnnnnnnnnnnnnnnnnnnnnnnnnnnnnnnnnnnnnnnnnnnnnnnnnnnnnnnnnnnnnnnnnnnnnnnnnnnnnnnnnnnnnnnnnnnnnnnnnnnnnnnnnnnnnnnnnnnnnnnnnnnnnnnnnnnnnnnnnnnnnnnnnnnnn
>Exellodendron
actcctgaatatgaaaccaaagatactgatatcttggcagcattccgagtaactcctcaaccaggagttccgcctgaggaagcaggggctgcggtagctgcagaatcttctaccggtacatggacaactgtatggaccgatgggcttaccagtcttgatcgttataaagggcgatgctaccacattgagcctgttgctggagaagaaaatcaatatattgcttatgtagcttaccccttagacctttttgaagaaggttctgttactaacatgtttacttccattgtgggtaatgtatttggtttcaaagccctgcgcgctctacgtttggaggatttgcgaattccccctgcttattctaaaactttccaaggcccgcctcatggcatccaagttgagagagataaattgaacaagtatgggcgccccctattgggttgtactattaagcctaaattggggttatctgctaagaattatggtagagcagtttatgaatgtcttcgcggtggacttgattttaccaaagatgatgagaatgtgaactcgcaaccatttatgcgttggagagaccgtttcttattttgtgccgaagcaatttataaagcacaggctgaaacaggggaaatcaaagggcattatttgaatgctactgcgggtacatgcgaagaaatgatcaaaagggccgtatttgcacgagaattgggagctcctatcgtaatgcatgattacttaacggggggattcaccgcaaatactagcttggctcattattgccgagataatggtttacttcttcacatccatcgcgcaatgcacgcagttattgatagacagaagaatcatggtatgcactttcgtgtactcgctaaggccctacgtatgtctggaggagatcatattcacgccggtaccgtagtaggtaaacttgaaggggaaagagacatcactttgggctttgttgatttactgcgtgatgattttattgaaaaagatcgaagccgcggtatttatttcactcaagattgggtttctctaccaggggttctgccggtggcttcggggggtattcatgtttggcatatgcctgctctaaccgagatctttggagatgattccgtactccaatttggtggaggaactttagggcacccgtggggcaatgcacccggtgccgtagctaatcgagtagctctagaagcatgtgtacaagctcgtaatgagggacgcgatcttgctcgtgagggtaatgaaattatccgtgaggctagcaaatggagtcctgaactggctgctgcttgtgaagtgtggaaggaaattnnnnnnnnnnnnnnnnnnnnnnnnnnnnnnnnnnnnnnnnnnnnnnnnnnnnnnnnnnnnnnnnnnnnnnnnnnnnnnnnnnnnnnnnnnnnnnnnnnnnnnnnnnnnnnnnnnnnnnnnnnnnnnnnnnnnnnnnnnnnnnnnnnnnnnnnnnnnnnnnnnnnnnnnnnnnnnnnnnnnnnnnnnnnnnnnnnnnnnnnnnnnnnnnnnnnnnnnnnnnnnnnnnnnnnnnnnnnnnnnnnnnnnnnnnnnnnnnnnnnnnnnnnnnnnnnnnnnnnnnnnnnnnnnnnnnnnnnnnnnnnnnnnnnnnnnnnnnnnnnnnnnnnnnnnnnnnnnnnnnnnnnnnnnnnnnnnnnnnnnnnnnnnnnnnnnnnnnnnnnnnnnnnnnnnnnnnnnnnnnnnnnnnnnnnnnnnnnnnnnnnnnnnnnnnnnnnnnnnnnnnnnnnnnnnnnnnnnnnnnnnnnnnnnnnnnnnnnnnnnnnnnnnnnnnnnnnnnnnnnnnnnnnnnnnnnnnnnnnnnnnnnnnnnnnnnnnnnnnnnnnnnnnnnnnnnnnnnnnnnnnnnnnnnnnnnnnnnnnnnnnnnnnnnnnnnnnnnnnnnnnnnnnnnnnnnnnnnnnnnnnnnnnnnnnnnnnnnnnnnnnnnnnnnnnnnnnnnnnnnnnnnnnnnnnnnnnnnnnnnnnnnnnnnnnnnnnnnnnnnnnnnnnnnnnnnnnnnnnnnnnnnnnnnnnnnnnnnnnnnnnnnnnnnnnnnnnnnnnnnnnnnnnnnnnnnnnnnnnnnnnnnnnnnnnnnnnnnnnnnnnnnnnnnnnnnnnnnnnnnnnnnnnnnnnnnnnn
>Hirtella
actcctgaatatgaaaccaaagatactgatatcttggcagcattccgagtaactcctcaaccgggagttccgcctgaggaagcaggggctgcggtagctgcggaatcttctaccggtacatggacaactgtatggaccgatgggcttaccagtcttgatcgttataaagggcgatgctaccacattgagcctgttgctggagaagaaaatcaatatattgcttatgtagcttaccccttagacctttttgaagaaggttctgttactaacatgtttacttccattgtgggtaatgtatttggtttcaaagccctgcgcgctctacgtttggaggatttgcgaattccccctgcttattctaaaactttccaaggcccgcctcatggcatccaagttgagagagataaattgaacaagtatgggcgccccctattgggttgtactattaagcctaaattggggttatccgctaagaattatggtagagcagtttatgaatgtcttcgcggtggacttgattttaccaaagatgatgagaatgtgaactcgcaaccatttatgcgttggagagaccgtttcttattttgtgctgaagcamtttataaagcacaggctgaaacaggggaaatcaaagggcattatttgaatgctactgcgggtacatgcgaagaaatgatcaaaagggccgtatttgcacgagaattgggagctcctatcataatgcatgattacttaacggggggattcaccgcaaatactagcttggctcattattgccgagataatggtttacttcttcacatccatcgcgcaatgcacgcagttattgatagacagaagaatcatggtatgcactttcgtgtactcgctaagggcctacgtatgtctggaggagatcatattcacgccggtaccgtagtagggaaacttgaaggggaaagagacatcactttgggctttgttgatttactgcgtgatgattttattgaaaaagatcgaagccgcggtatttatttcactcaagattgggtttctctaccaggggttctgccggtggcttcggggggtattcatgtttggcatatgcctgctctaaccgagatctttggagatgattccgtactccaatttggtggaggaactttagggcacccgtggggcaatgcacccggtgccgtagctaatcgagtagctgtagaagcatgtgtacaagctcgtaatgagggacgcgatcttgctcgtgagggtaatgaaattatccgtgaggctagcaaatggagtcctgaactggctgctgcttgtgaagtgtggaaggaaatttaccataccccatccatctagaaaaattggttcaaacctttcgttattggatgaaagatccctcttctttgcatttattacgactttttcttcacgagtattgg------aattggaaccgaaaaaggaatccaagattctttttgttc------------ctatataattcgtatgtatatgaatatgaatcgattctattttttctccgtactcaatcttttcatttaagatcaacattgtttcgggcatttcgcgaacgaatctatttctatgggaaaatcgaatattaattatttgaa------ttattttcagggcaccctgtgcttgttcaaagatccttttatccattatcttagatatcaaggaaaatctcttctggc------ttcaaaagatacgcctc------ttttgatgacaaaatggaaatattaccttatccatttatgggaatgtcatttttatgtgtggt------ttcaaccagaaaagatctatataacttc------attata------taagcattctttctacttttt------gggctatct------ttcaagtgtacggctgaattttgcagtgatacgaagtcaaatgctcgaaaactcatttataat------agataa------taa------tatgaagaaagttgatacaatagttccaattattcctgtgattgaatcattggcaaaaacaaaattttgtaatgcggtaggacatccccttagtaaatcggnnnnnnnnnnnnnnnnnnnnnnnnnnnnnnnnnnnnnnnnnnnnnnnnnnnnnnnnnnnnnnnnnnnnnnnn
>Licania
actcctgaatatgaaaccaaagatactgatatcttggcagcattccgagtaactcctcaaccgggagttccgcctgaggaagcaggggctgcggtagctgcagaatcttctaccggtacatggacagctgtatggaccgacgggcttaccagtcttgatcgttataaagggcgatgctaccacattgagcctgttgctggagaagaaaatcaatatattgcttatgtagcttaccccttagacctttttgaagaaggttctgttactaacatgtttacttccattgtggggaatgtatttggtttcaaagccctgcgcgctctacgtttggaggatttgcgaattccccctgcttatactaaaactttccaaggcccgcctcatggcatccaagttgagagagataaattgaacaagtatgggcgccccctattgggttgtactattaagcctaaattggggttatctgctaagaattatggtagagcagtttatgaatgtcttcgcggtggacttgattttaccaaagatgatgagaatgtgaactcgcaaccatttatgcgttggagagaccgtttcgtattttgtgctgaagcactttataaagcacaggctgaaacaggggaaatcaaagggcattatttgaatgctactgcgggtacatgcgaagaaatgatcaaaagggccgtatttgcacgagaattgggagttcctatcgtaatgcatgattacttaacggggggattcaccgcaaatactagcttggctcattattgccgcgataatggtttacttcttcacatccatcgcgcaatgcacgcagttattgatagacagaagaatcatggtatgcactttcgtgtactcgctaaagccctacgtatgtctggaggagatcatgttcactccggtaccgtagtagggaaacttgaaggggaaagagacatcactttgggctttgttgatttactgcgtgatgattttattgaaaaagatcgaagccgcggtatttatttcactcaagattgggtttctctaccaggggttctaccggtggcttcggggggtattcatgtttggcatatgcctgctctaaccgagatctttggagatgatgccgtactccaatttggtggaggaactttagggcacccgtggggcaatgcacccggtgccgtagctaatcgagtagctctagaagcatgtgtacaagctcgtaatgagggacgcgatcttgctcgtgagggtaatgaaattatccgtgcggctagcaaatggagtcctgaactggctgctgcttgtgaagtgtggaaggaaattnnnnnnnnnnnnnnnnnnnnnnnnnnnnnnnnnnnnnnnnnnnnnnnnnnnnnnnnnnnccctcttctttgcatttattacgactttttcttcacgagtattgg------aattggaaccgaaaaagtaatccaagattctttttgttc------------ctatataattcgtatgtatatgaatatgaatcgattctattttttctccgtactcaatcttttcatttaagatcaacattgtttcgggcatttcgcgaacgaatctatttctatgggaaaatcgaatattaattatttgaa------ttattttcagggcaccctgtgcttgttcaaagatccttttatccattatcttagatatcaaggaaaatctcttctggc------ttcaaaagatacgcctc------ttttgatgacaaaatggaaatattaccttatcaatttatgggaatgtcatttttatgtgtggt------ttcaaccagaaaagatctatataacttc------attata------taagcattctttctacttttt------gggctatct------ttcaagtgtacggctgaattttgcagtgatacgaagtcaaatgctcgaaaactcatttataat------agataa------taa------tatgaagaaagttgatacaatcgttccaattattcctgtgattgaatcattggcaaaaacaaaattttgtaatgcggtaggacatccccttagtaaatcggancgggctgattcatcggattctgatattatcgaccgatttgtacgtatagtcagaaatctttctcattatt
>Parinari
actcctgaatatgaaaccaaagatactgatatcttggcagcattccgagtaactcctcaaccaggagttccgcctgaggaagcaggggctgcggtagctgcagaatcttctaccggtacatggacagctgtatggaccgatgggcttaccagccttgatcgttataaagggcgatgctaccacattgagcctgttgctggagaagaaaatcaatatattgcttatgtagcttaccccttagacctttttgaagaaggttctgttactaacatgtttacttccattgtgggtaatgtatttggtttcaaagccctgcgcgctctacgtttggaggatttgcgagttccccctgcttattctaaaactttccaaggcccgcctcatggcatccaagttgagagagataaattgaacaagtatgggcgccccctattaggttgtactattaagcctaaattggggttatctgctaagaattatggtagagcagtttatgaatgtcttcgtggtggacttgattttaccaaagatgatgagaatgtgaactcgcaaccatttatgcgttggagagaccgtttcttattttgtgccgaagcactttataaagcacagactgaaacaggggaaatcaaagggcattatttgaatgctactgcgggtacatgcgaagaaatgatcaaaagggccgtatttgcacgagaattgggagttcctatcrtaatgcatgattacttaacggggggattcaccgcaaatactagcttggctcattattgccgagataatggtttacttcttcacatccatcgcgcaatgcacgcagttattgatagacagaagaatcatggtatgcactttcgtgtactcgctaaggccctacgtatgtctggaggagatcatattcacgccggtaccgtagtaggtaaacttgaaggggaaagagacatcactttgggctttgttgatttactgcgtgatgattttattgaaaaagatcgaagccgcggtatttatttcactcaagattgggtttctctaccaggggttctgccggtggcttcggggggtattcatgtttggcatatgcctgctctaaccgagatctttggagatgattccgtactccaatttggtggaggaactttagggcacccgtggggcaatgcacccggtgccgtagctaatcgagtagctctagaagcatgcgtacaagctcgtaatgagggacgcgatcttgctcgtgagggtaatgaaattatccgtgaggctagcaaatggagtcctgaactggctgctgcttgtgaagtgtggaaggaaatttaccataccccatccatctagaaaaattggttcaaacctttcgttattggatgaaagatccctcttctttgcatttattacgactttttcttcacgagtattgg------aattggaaccgaaaaagtaatccaagattctttttgttc------------ctatataattcgtatgtatatgaatatgaatccatcctattttttctccgtactcaatcttttcatttaagatcaacattgtttcgggcatttcgcgaacgaatctatttctatggaaaaatagaacatt---------aa------tgattttcgggccatcctatgtttgttcaaggatccttttatacattatgttagatatcaaggaaaatctcttctggc------ttcaaaagatacgcctc------ttttgatgacaaaatggaaatattaccttatcaatttatgggaatgtcatttttatgtgtggt------ttcaaccagaaaagatctatataacttc------attata------taagcattctttctacttttt------gggctatct------ttcaagtgtacggctgaattttgcagtgatacgaagtcaaatgctcgaaaactcatttataat------agataa------taa------tatgaagaaagttgatacaatagttccaattattcctgtgattgaatcattggcaaaaacaaaattttgtaatgcggtaggacatccccttagtaaatcggaccgggctgattcatcggattctgatattatcgaccgatttgtacgtatagtcagaaatctttctcattatt
>Clethra
actcctgactatgaaaccaaagatactgatatcttggcagcatttcgagtaactcctcaacctggagttccgcctgaagaagcaggggccgcggtagctgcggaatcttctactggtacatggacaactgtgtggaccgatggacttactagccttgatcgttacaaagggcgatgctaccacatcgagcccgttgctggagaagaaactcaatttattgcttatgtagcttatcctttagatctttttgaagaaggttctgttactaacatgtttacttccattgtgggtaatgtatttgggttcaaagccctgcgcgctctacgtctggaagatctgcgaatccctgttgcgtatgttaaaactttccaaggtccgcctcatggcatccaagttgaaagagataaattgaacaagtatggtcgtcccctgttgggatgtactattaaacctaaattggggttatctgctaaaaactacggtagagctgtttatgaatgtctccgcggtggacttgattttaccaaagatgatgagaacgtgaactcccaaccatttatgcgttggagagaccgtttcttattttgtgccgaagcaatttataaagcacaggctgaaacaggtgaaatcaaagggcattacttgaatgctactgcaggtacatgtgaagaaatgatgaaaagggctgtatttgccagagaattaggagttcctatcgtaatgcatgactatttaacagggggattcactgcaaatactagcttggctcattattgccgagataatggcttacttcttcacatccatcgtgcaatgcatgcagttattgatagacagaagaatcatggtatgcactttcgtgtactagctaaagcgttacgtatgtctggtggagatcatattcactctggtactgtagtaggtaaacttgaaggggaaagagatctaactttgggctttgttgatttactgcgcgatgattatgttgaacgagaccgaagccgcggtatttatttctctcaagattgggtctctctaccaggtgttctgcccgtggcttcagggggtattcacgtttggcatatgcctgctctgaccgagatctttggggatgattctgtactacagttcggtggaggaactttaggacacccttggggaaatgcaccgggtgccgtagctaatcgagtagctctagaagcatgtgtacaagctcgtaatgagggccgcgatcttgctcgtgagggtaatgaaattattcgtgaggctagcaaatggagtcctgaactagctgctgcttgtgaggtatggaaggagatctaccccgctccatccatctggaaatcttggttcaaactattcgctactgggtaaaagatgcctcttctttgcatttattaagattttttctccacgaatatcgt------aattggaatagaaaaagaaatcaaagattattcttgttc------------ctatataattttcatgtatgtgaatacgaatctatcttcgtttttctccgcaaccaatcttctcatttccgatcaatatcttctggaacctttcttgaacgaatatatttctatagaaaaatagaacatt---------ag------ggattttcaggccagtctatggttgttcaaggatcctttgatacattatgttaggtatcaaggaaaatccattttggg------ttcaaaagggacgtctc------ttttgatgaataaatggaaatattaccttgtcaatttctggcaatattatttttacatgtggt------ctcaaccaggaaagatccatataaacca------attatc------caatcattccctcgactttct------gggctatct------ttcaaatgtgcgactaaacccttcaatggtacggagtcaaatgctacaaaattcatttctaat------aggtaa------tgc------tattaagaagttcgataccatagttccaattactcctctgattggatcattgtctaaagcgaaattttgtaacgtgttaggacatcccattagtaagccagtctgggccgatttatcagattctgatattattgaccgatttgcgcgtatatatagaaatctttctcattatc
>Calophyllum
actcctgaatatgaaaccaaagatactgatatcttagcagcattccgagtaactcctcaacctggagttccacctgaggaagcaggagctgcggtagctgcggaatcttctactggtacatggacagctgtgtggaccgatgggcttaccagtcttgatcgttataaaggacgatgctaccacatcgaacccgttgctggagaagaaaatcaatatattgcttatgtagcttaccccttagacctttttgaagaaggttctgttactaatatgtttacttccattgtaggtaatgtatttgagttcaaagccctacgcgctctacggctggaggatttgcgaatccctcctgcttattctaaaactttccaaggcccgcctcatggcatccaagttgaaagagataaattgaacaagtatggtcgccccctattgggctgtactattaaacctaaattggggttatccgctaagaattacggcagagcatgttatgaatgtctccgcggtggacttgattttaccaaagatgatgagaacgtgaactcccaaccatttatgcgttggagagaccgtttcttattttgtgccgaagcaatttataaagcacaggctgaaacaggggaaatcaaagggcattatttgaatgctactgcaggtacatgcgaagaaatgatcaaaagggctgtatttgccagagagttaggagttcctatcataatgcacgactacttaacagggggattcactgcaaataccagcttggctcattattgccgagataatggtttacttcttcacatccatcgcgcaatgcatgcagttattgatagacaaaagaatcatggtatgcactttcgtgtactagctaaagcgttacgtatgtctggtggagatcatattcacgctggtaccgtagtaggtaaacttgaaggggaaagagagatcactttgggctttgttgatttactgcgtgatgattttattgaaaaagatcgaagccgcggtatttatttcactcaagattgggtctctctaccaggtgttatacctgtggcttcagggggtattcacgtttggcatatgcctgctttgaccgagatctttggagatgattccgtactacaattcggtggaggaactttaggacatccttggggaaatgcacccggtgctgtagctaatcgagtagctctagaagcatgtgtgcaagctcgtaatgagggacgtgatcttgctcgcgatggtaatgaaattatccgtgaggctagcaaatggagtcctgaactagctgctgcttgcgaagtatggaaggagattnnccctaccccattcatctagaaaaattggttcaaacccttcgctactggcttaaagatccttcttctttacatttattacgactctttttgcacgagtattgg------aattggaacagaaaaaggaatctaagattattcgtgttt------------ttatataattctcatgtatatgaatacgaatccattctcttttttcttcgtatccaatcctttcatttacgatccaatttttttcaagttctttttgagcgaatatatttctatggaaaactaaagaatt---------aa------tcattttcacgccaccctacagttattcaaggatcttaacatgcattatgctaggtatcaaggaaaattcttttttgc------ttcaaagggtacgcctg------tgctgatgaaaaaatggaaatattactttgttaatttatgtcaatatcatttttatgtgtggt------ttcaaccagaaaagatttatctaaactt------attatc------taagcattctctcgactttgt------gggttatct------ttcaagtgttcaattaaatccttcagtggtacgaagtcaaatgctacaaaattcatttataat------agataa------tac------tatgaagaaactcgatacaacagttccaattatttctttaattggatcattggcaaaaatgaaattttgtaacacagtaggacatcctgttagtaaaccaacctgggctgattcattggattctgatattatcgatcgatttgcgcgtatatgcagaaatctttctcattann
>Caraipa
actcctgaatatgaaaccaaagatactgatatcttggcagcattccgagtaactcctcaacctggagttccacctgaggaagcaggagcagcggtagctgcggaatcttctactggtacatggacaactgtgtggaccgatgggcttaccagtcttgatcgttataaaggacgatgctaccacatcgaacccgttgctggagaagaaaatcaatatattgcttatgtagcttaccccttagacctttttgaagaaggttctgttactaatatgtttacttccattgtaggtaatgtatttggattcaaagccctacgcgctctacggctggaggatttgcgaatccctcctgcttattctaaaactttccaaggcccgcctcatggcatccaagttgaaagagataaattgaacaagtatggtcgccccctattgggctgtactattaaacctaaattggggttatctgctaagaattacggcagagcatgttatgaatgtctccgcggtggacttgattttaccaaagatgatgagaacgtgaactcccaaccatttatgcgttggagagaccgtttcttattttgtgccgaagcaatttataaagcacaggctgaaacaggggaaatcaaagggcattatttgaatgctactgcaggtacatgcgaagaaatgatcaaaagggctgtatttgccagagagttaggagttcctatcataatgcatgactacttaacagggggattcactgcaaataccagcttggctcattattgccgagataatggtttacttcttcacatccatcgcgcaatgcatgcagtcattgatagacaaaagaatcatggtatacactttcgtgtactagctaaagcgttacgtatgtctggtggagatcatattcacgctggtaccgtagtaggtaaacttgaaggggaaagagagatcactttgggctttgttgatttactgcgtgatgattatattgaaaaagatcgaagccgcggtatttatttcactcaagattgggtctctctaccaggtgttatacctgtggcttcagggggtattcacgtttggcatatgcctgctttgaccgagatctttggagatgattccgtactacaattcggtggaggaactttaggacatccttggggaaatgcacccggtgctgtagctaatcgagtagctctagaagcatgtgtgcaagctcgtaatgagggacgtgatcttgctcgcgagggtaatgaaattatccgtgaggctagcaaatggagtcctgaactagctgctgcttgcgaagtatggaaggagattnnnnnnnnnnnnnnnnnnnnnnnnnnnnnnnnnnnnnnnnnnnnnnnnnnnnnnnnnnnnnnnnnnnnnnnnnnnnnnnnnnnnnnnnnnnnnnnnnnnnnnnnnnnnnnnnnnnnnnnnnnnnnnnnnnnnnnnnnnnnnnnnnnnnnnnnnnnnnnnnnnnnnnnnnnnnnnnnnnnnnnnnnnnnnnnnnnnnnnnnnnnnnnnnnnnnnnnnnnnnnnnnnnnnnnnnnnnnnnnnnnnnnnnnnnnnnnnnnnnnnnnnnnnnnnnnnnnnnnnnnnnnnnnnnnnnnnnnnnnnnnnnnnnnnnnnnnnnnnnnnnnnnnnnnnnnnnnnnnnnnnnnnnnnnnnnnnnnnnnnnnnnnnnnnnnnnnnnnnnnnnnnnnnnnnnnnnnnnnnnnnnnnnnnnnnnnnnnnnnnnnnnnnnnnnnnnnnnnnnnnnnnnnnnnnnnnnnnnnnnnnnnnnnnnnnnnnnnnnnnnnnnnnnnnnnnnnnnnnnnnnnnnnnnnnnnnnnnnnnnnnnnnnnnnnnnnnnnnnnnnnnnnnnnnnnnnnnnnnnnnnnnnnnnnnnnnnnnnnnnnnnnnnnnnnnnnnnnnnnnnnnnnnnnnnnnnnnnnnnnnnnnnnnnnnnnnnnnnnnnnnnnnnnnnnnnnnnnnnnnnnnnnnnnnnnnnnnnnnnnnnnnnnnnnnnnnnnnnnnnnnnnnnnnnnnnnnnnnnnnnnnnnnnnnnnnnnnnnnnnnnnnnnnnnnnnnnnnnnnnnnnnnnnnnnnnnnnnnnnnnnnnnnnnnnnnnnnnnnnnnnnnnnnnnnnnnnnnnnnnnnnnnnnnnnnnnnn
>Chrysochlamys
actccagagtatgaaaccaaagatactgatatcttggcagcattccgagtaactcctcaacctggagttccacctgaggaagcaggagctgcagtagctgcggaatcttctacaggtacatggacaactgtgtggaccgatgggcttaccagtcttgatcgttataaaggacgatgctacgacatcgagcccgttgctggagaagaaaatcaatatatttgttatgtagcttaccccttagacctttttgaagaaggttctgttactaatatgtttacttccattgtcggtaatgtatttggattcaaagccctacgcgctctacggctggaagatttgcgaatccctcctgcttatactaaaactttccaaggcccgcctcatggcatccaagttgaaagagataaattgaacaagtatggccgccccctattgggctgtactattaaacctaaattggggctatccgctaagaattacggtagagcagtttatgaatgtctccgcggtggacttgattttacaaaagatgatgagaacgtgaactcccaaccatttatgcgttggagagaccgtttcttattttgtgctgaagcactttttaaagcacaggccgaaacaggtgaaatcaaaggacattatttgaatgctactgcaggtacatgcgaagaaatgatcaaaagggctgtatttgccagagaattaggagctcctatcgtaatgcatgactacttaacagggggattcactgcaaataccagcttggctcattattgccgagataatggtttacttcttcacattcatcgcgcaatgcatgcagttattgatagacaaaagaatcatggtatgcactttcgtgtactagctaaagccttacgtatgtctgggggagatcatattcatgctggtaccgtagtaggtaaacttgaaggtgaaagagagatcactttgggctttgttgatttattgcgtttggattttattgaaaaagatcgaagccgcggtatttatttcactcaagattgggtctctctaccgggtgttattcctgtggcttcaaggggtattcacgtttggcatatgcctgctctgaccgagatctttggagatgattctgtactccaattcggtggaggaactttagggcatccttggggaaatgcacctggnnnnnnnnnnnnnnnnnnnnnnnnnnnnnnnnnnnnnnnnnnnnnnnnnnnnnnnnnnnnnnnnnnnnnnnnnnnnnnnnnnnnnnnnnnnnnnnnnnnnnnnnnnnnnnnnnnnnnnnnnnnnnnnnnnnnnnnnnnnnnnnnnnnnnnnnnnnnnnnnnnnnnnnnnnnnnnnnnnnnnnnnnnnnnnnnnnnnnnnnnnnnnnnnnnnnnnnnnnnnnnnnnnnnnnnnnnnnnnnnnnnnnnnnnnnnnnnnnnnnnnnnnnnnnnnnnnnnnnnnnnnnnnnnnnnnnnnnnnnnnnnnnnnnnnnnnnnnnnnnnnnnnnnnnnnnnnnnnnnnnnnnnnnnnnnnnnnnnnnnnnnnnnnnnnnnnnnnnnnnnnnnnnnnnnnnnnnnnnnnnnnnnnnnnnnnnnnnnnnnnnnnnnnnnnnnnnnnnnnnnnnnnnnnnnnnnnnnnnnnnnnnnnnnnnnnnnnnnnnnnnnnnnnnnnnnnnnnnnnnnnnnnnnnnnnnnnnnnnnnnnnnnnnnnnnnnnnnnnnnnnnnnnnnnnnnnnnnnnnnnnnnnnnnnnnnnnnnnnnnnnnnnnnnnnnnnnnnnnnnnnnnnnnnnnnnnnnnnnnnnnnnnnnnnnnnnnnnnnnnnnnnnnnnnnnnnnnnnnnnnnnnnnnnnnnnnnnnnnnnnnnnnnnnnnnnnnnnnnnnnnnnnnnnnnnnnnnnnnnnnnnnnnnnnnnnnnnnnnnnnnnnnnnnnnnnnnnnnnnnnnnnnnnnnnnnnnnnnnnnnnnnnnnnnnnnnnnnnnnnnnnnnnnnnnnnnnnnnnnnnnnnnnnnnnnnnnnnnnnnnnnnnnnnnnnnnnnnnnnnnnnnnnnnnnnnnnnnnnnnnnnnnnnnnnnnnnnnnnnnnnnnnnnnnnnnnnnnnnnnnnnnnnnnnnnnnnnnnnnnnnnnnnnnnnnnnnnnnnnnnnnnnnnnnnnnnnnnnnnnnnn
>Clusia
actccagagtatgaaaccaaagatactgatatcttggcagcattccgagtaactcctcaacctggagttccacctgaggaagcaggagctgcagtagctgcagaatcttctacaggtacatggacaactgtgtggaccgatgggcttaccagtcttgatcgttataaaggacgatgctacgacatcgagcccgttgctggagaagaaaatcaatatatttgttatgtagcttaccccttagacctttttgaagaaggttctgttactaatatgtttacttccattgtcggtaatgtatttggattcaaagccctacgcgctctacggctggaagatttgcgaatccctcctgcttatactaaaactttccaaggcccgcctcatggcatccaagttgaaagagataaattgaacaagtatggccgccccctattgggctgtactattaaacctaaattggggctatccgctaagaattacggtagagcagtttatgaatgtctccgcggtggacttgattttacaaaagatgatgagaacgtgaactcccaaccatttatgcgttggagagaccgtttcttattttgtgctgaagcaatttttaaagcacaggctgaaacaggtgaaatcaaagggcattatttgaatgctactgcaggtacatgcgaagaaatgatcaaaagggctgtatttgccagagaattaggagctcctatcgtaatgcatgactacttaacagggggattcactgcaaataccagcttggctcattattgccgagataatggtttacttcttcacattcatcgcgcaatgcatgcagttattgatagacaaaagaatcatggtatgcactttcgtgtactagctaaagccttacgtatgtctgggggagatcatattcatgctggtaccgtagtaggtaaacttgaaggtgaaagagagatcactttgggctttgttgatttactgcgtttggattttattgaaaaagatcgaagccgcggtatttatttcactcaagattgggtctctctaccgggtgttcttcctgtggcctcagggggtattcacgtttggcatatgcctgctctgaccgagatctttggagatgattctgtactccaatttggtggaggaactttagggcatccttggggaaatgcacctggtgctgtagctaatcgagtagctctagaagcatgtgtgcaagctcgtaatgagggacgtgatcttgctcgtgagggtaatgaaattattcgtgaggctagcaaatggagtcctgaactagctgctgcttgcgaaatatggaaggagattnnnnnnnnnnnnnnnnnnnnnnnnnnnnnnnnnnnnnnnnnnnnnnnnnnnnnnnnnnnnnnnnnnnnnnnnnnnnnnnnngactctttcttcatgagtattgg---------------agaaaaaaacatttaagattattcgtgttt------------ttatataattcctatgtatatgaatacgaatccattttatttttttttcgtatccaatcctttcatttacgatcaacattttttcaggttcttattgaacgaatatatttttatgtaaaagtggataatt---------aa------tgattttcaaactaccctacagttgttcaaggatcctaacatgcattatgttagatatcaaggaaaattcatttttgc------ttcaaagggtacgcctc------ttctgataaaaaaatggaaatattactttattaatttatgtcaatgtcatttttatgtgtggt------ctcaacccgaccagatctatataaaccc------attatc------taagcattttcttgactttgt------ggcttattt------ttcaagtgtccaactaaatccttcagtggtacgaagtcaaatgttacaaacttcatttataat------agataa------tac------tatgaagaaactcgatacaatagttccaattattcctttgattggatcattggcaaaaatgaaattttgtaatgcagtaggacattctgttagtaaatcgacctgggctgattcattaaattctcatattctcgaccgatttgtgcgtatatgtagaaatctttctcannnnn
>Dystovomita
actccagagtatgaaaccaaagatactgatatcttggcagcattccgagtaactcctcaacctggagttccacctgaggaagcaggagctgcagtagctgcggaatcttctacaggtacatggacagctgtgtggaccgatgggcttaccagtcttgatcgttataaaggacgatgctaccacatcgagcccgttgctggagaagaaaatcaatatatttgttatgtagcttaccccttagacctttttgaagaaggttctgttactaatatgtttacttccattgtcggtaatgtatttggattcaaagccctacgtgctctacggctggaagatttgcgaatccctcctgcttatactaaaactttccaaggcccgcctcatggcatccaagttgaaagagataaattgaacaagtatggccgccccctattgggctgtactattaaacctaaattggggctatccgctaagaattacggtagagcagtttatgaatgtctccgcggtggacttgattttacaaaagatgatgagaacgtgaactcccaaccatttatgcgttggagagaccgtttcttattttgtgctgaagcaatttttaaagcacaggctgaaacaggtgaaatcaaagggcattatttgaatgctactgcaggtacatgcgaagaaatgatcaaaagggctgtatttgccagagaattaggagctcctatcgtaatgcatgactacttaacagggggattcactgcaaataccagcttggctcattattgccgagataatggtttacttcttcacattcatcgcgcaatgcatgcagttattgatagacaaaagaatcatggtatgcactttcgtgtactagctaaagccttacgtatgtctgggggagatcatattcatgctggtaccgtagtaggtaaacttgaaggtgaaagagagatcactttgggctttgttgatttactgcgtttggattttattgaaaaagatcgaagccgcggtatttatttcactcaagattgggtctctctaccgggtgttattcctgtggcttcagggggtattcacgtttggcatatgcctgctctgaccgagatctttggagatgattctgtactccaattcggtggaggaactttaggacatccttggggaaatgcacctggtgctgtagctaatcgagtagctctagaagcatgtgtgcaagctcgtaatganggacgtgatcttgctcgtganggtaatgaaattatncgtgaggctagcaaatggagtcctgaactagctnnnnnnnnnnnnnnnnnnnnnnnnnnnnnnnnnnnnnnnnnnnnnnnnnnnnnnnnnnnnnnnnnnnnnnnnnnnnnnnnnnnnnnnnnnnnnnnnnnnnnnnnnnnnnnnnnnnnnnnnnnnnnnnnnnnnnnnnnnnnnnnnnnnnnnnnnnnnnnnnnnnnnnnnnnnnnnnnnnnnnnnnnnnnnnnnnnnnnnnnnnnnnnnnnnnnnnnnnnnnnnnnnnnnnnnnnnnnnnnnnnnnnnnnnnnnnnnnnnnnnnnnnnnnnnnnnnnnnnnnnnnnnnnnnnnnnnnnnnnnnnnnnnnnnnnnnnnnnnnnnnnnnnnnnnnnnnnnnnnnnnnnnnnnnnnnnnnnnnnnnnnnnnnnnnnnnnnnnnnnnnnnnnnnnnnnnnnnnnnnnnnnnnnnnnnnnnnnnnnnnnnnnnnnnnnnnnnnnnnnnnnnnnnnnnnnnnnnnnnnnnnnnnnnnnnnnnnnnnnnnnnnnnnnnnnnnnnnnnnnnnnnnnnnnnnnnnnnnnnnnnnnnnnnnnnnnnnnnnnnnnnnnnnnnnnnnnnnnnnnnnnnnnnnnnnnnnnnnnnnnnnnnnnnnnnnnnnnnnnnnnnnnnnnnnnnnnnnnnnnnnnnnnnnnnnnnnnnnnnnnnnnnnnnnnnnnnnnnnnnnnnnnnnnnnnnnnnnnnnnnnnnnnnnnnnnnnnnnnnnnnnnnnnnnnnnnnnnnnnnnnnnnnnnnnnnnnnnnnnnnnnnnnnnnnnnnnnnnnnnnnnnnnnnnnnnnnnnnnnnnnnnnnnnnnnnnnnnnnnnnnnnnnnnnnnnnnnnnnnnnnnnnnnnnnnnnnnnnnnnnnnnnnnnnnnnnnnnnnnnnn
>Garcinia
actcctgagtatgaaaccaaagatactgatatcttggcagcattccgagtaactcctcaacctggagttccacccgaagaagcaggagctgcagtagctgcggaatcttctacaggtacatggacagctgtgtggacagatgggcttaccagtcttgatcgttataaaggacgatgctaccacatcgagcccgttgctggagaagaaaatcaatatatttgttatgtagcttatcctttagacctttttgaagaaggttctgttactaatatgtttacttccattgtcggtaatgtatttggattcaaagccctacgcgctctacggctggaggatttgcgaatccctacggcttatactaaaactttccaaggcccgcctcatggcatccaagttgaaagagataaattgaacaagtatggccgccccctattgggctgtactattaaacctaaattggggctatccgctaagaattatggtagagcagtttatgaatgtctccgcggtggacttgattttacaaaagatgatgagaacgtgaactcccaaccatttatgcgttggagagaccgcttcttgttttgtgccgaagcactttttaaagcacaggccgaaacaggcgaaatcaaagggcattatttgaatgctactgcaggtacatgcgaagaaatgatgaaaagggctgtatttgccagagaattaggagttcctatcataatgcatgactacttaacagggggattcactgcaaataccagcttggctcattattgccgagataatggtttacttcttcacatccatcgcgcaatgcatgcggttattgatagacaaaagaatcatggtatgcactttcgtgtactagctaaagccttacgtatgtctgggggagatcatgttcatgctggtaccgtagtaggtaaacttgaaggtgaaagagatatcactttgggctttgttgatttactgcgtttggattttattgaaaaagatcgaagccgcggtatttatttcactcaagattgggtctctctgccgggtgttattcctgtagcttcagggggtattcacgtttggcatatgcctgctttgaccgagatctttggagatgatgccgtactccaattcggtggaggaactttaggccatccttggggaaatgcacctggtgctgtagctaatcgagtagctctagaagcatgtgtgcaagctcgtaatgagggacgtgatcttgctcgtgagagtaatgaaattattcgtgaggctagcaaatggagtcctgaactagctgctgcttgcgaagtatggaaggcgatttaccttatcccattcatctagaaaaattagttcaaacaattcgctactggatgaaggatccttcttttttgcatttattaagactctttcttcatgagtattgg------agttggaacagaaaaagacatttaagattatttgtattt------------ttatataattcctatgtatatgaatacgaatacattttcgttttttttcgtatccaatcctttcatttacgatcaacatttttaaaagttcttattgaacgaatatatttttatgtaaaattggataatt---------aa------tgattttcaaactactctacagttgttcaaggatcctaacatgcattatgttagatatcaaggaaaatgcatttttgc------ttcaaagggtacgcctc------ttctgataaaaaaatggaaatattactttattaatttatgtcaatgtcatttttatgtgtggt------ttcaacccgaacagatttatagagaccg------attatc------taagcattttcttgactttgt------ggcttattt------ttcaagtgtccaacgaaattcttcagtggtacgaagtcaaatgctacaaacttcatttgtaat------agataa------tac------tatgaagaaactcgatacaatagtaccaattattgctttgattggatcattgtcaaaaatgacattttgtaatgcagtaggatatccccttagtaaatcgacttgggctgattcattgaattcgcatattcttgaccgattttcgcgtatatgtagaaatatttctcattatt
>Haploclathra
actcctgaatatgaaaccaaagatactgatatcttggcagcatttcgagtaactcctcaacctggagttccacctgaggaagcaggagctgcggtagctgcggaatcttctactggtacatggacaactgtgtggaccgatgggcttaccagtcttgatcgttataaaggacgatgctaccacatcgaacccgttgctggagaagaaaatcaatatattgcttatgtagcttaccccttagacctttttgaagaaggttctgttactaatatgtttacttccattgtaggtaatgtatttggattcaaagccctacgcgctctacggctggaggatttgcgaatccctcctgcttattctaaaactttccaaggcccgcctcatggcatccaagttgaaagagataaattgaacaagtatggtcgccccctattgggctgtactattaaacctaaattggggttatctgctaagaattacggcagggcatgttatgaatgtctccgcggtggacttgattttaccaaagatgatgagaacgtgaactcccaaccatttatgcgttggagagaccgtttcttattttgtgccgaagcaatttataaagcacaggctgaaacaggggaaatcaaagggcattatttgaatgctactgcaggtacatgcgaagaaatgatcaaaagggctgtatttgccagagagttaggagttcctatcgtaatgcatgactacttaacagggggattcactgcaaataccagctnnnnnnnnnnnnnnnnnnnnnnnnnnnnnnnnnnnnnnnnnnnnnnnnnnnnnnnnnnnnnnnnnnnnnnnnnnnnnnnnnnnnnnnnnnnnnnnnnnnnnnnnnnnnnnnnnnnnnnnnnnnnnnnnnnnnnnnnnnnnnnnnnnnnnnnnnnnnnnnnnnnnnnnnnnnnnnnnnnnnnnnnnnnnnnnnnnnnnnnnnnnnnnnnnnnnnnnnnnnnnnnnnnnnnnnnnnnnnnnnnnnnnnnnnnnnnnnnnnnnnnnnnnnnnnnnnnnnnnnnnnnnnnnnnnnnnnnnnnnnnnnnnnnnnnnnnnnnnnnnnnnnnnnnnnnnnnnnnnnnnnnnnnnnnnnnnnnnnnnnnnnnnnnnnnnnnnnnnnnnnnnnnnnnnnnnnnnnnnnnnnnnnnnnnnnnnnnnnnnnnnnnnnnnnnnnnnnnnnnnnnnnnnnnnnnnnnnnnnnnnnnnnnnnnnnnnnnnnnnnnnnnnnnnnnnnnnnnnnnnnnnnnnnnnnnnnnnnnnnnnnnnnnnnnnnnnnnnnnnnnnnnnnnnnnnnnnnnnnnnnnnnnnnnnnnnnnnnnnnnnnnnnnnnnnnnnnnnnnnnnnnnnnnnnnnnnnnnnnnnnnnnnnnnnnnnnnnnnnnnnnnnnnnnnnnnnnnnnnnnnnnnnnnnnnnnnnnnnnnnnnnnnnnnnnnnnnnnnnnnnnnnnnnnnnnnnnnnnnnnnnnnnnnnnnnnnnnnnnnnnnnnnnnnnnnnnnnnnnnnnnnnnnnnnnnnnnnnnnnnnnnnnnnnnnnnnnnnnnnnnnnnnnnnnnnnnnnnnnnnnnnnnnnnnnnnnnnnnnnnnnnnnnnnnnnnnnnnnnnnnnnnnnnnnnnnnnnnnnnnnnnnnnnnnnnnnnnnnnnnnnnnnnnnnnnnnnnnnnnnnnnnnnnnnnnnnnnnnnnnnnnnnnnnnnnnnnnnnnnnnnnnnnnnnnnnnnnnnnnnnnnnnnnnnnnnnnnnnnnnnnnnnnnnnnnnnnnnnnnnnnnnnnnnnnnnnnnnnnnnnnnnnnnnnnnnnnnnnnnnnnnnnnnnnnnnnnnnnnnnnnnnnnnnnnnnnnnnnnnnnnnnnnnnnnnnnnnnnnnnnnnnnnnnnnnnnnnnnnnnnnnnnnnnnnnnnnnnnnnnnnnnnnnnnnnnnnnnnnnnnnnnnnnnnnnnnnnnnnnnnnnnnnnnnnnnnnnnnnnnnnnnnnnnnnnnnnnnnnnnnnnnnnnnnnnnnnnnnnnnnnnnnnnnnnnnnnnnnnnnnnnnnnnnnnnnnnnnnnnnnnnnnnnnnnnnnnnnnnnnnnnnnnnnnnnnnnnnnnnnnnnnnnnnnnnnnnnnnnnnnnnnnnnnnnnnnnnnnnnnnnnnnnnnnnnn
>Mahurea
actcctgaatatgaaaccaaagatactgatatcttggcagcattccgagtaactcctcaacctggagttccacctgaggaagcaggagctgcggtagctgcggaatcttctactggtacatggacaactgtgtggaccgacgggcttaccagtcttgatcgttataaaggacgatgctaccacatcgaacccgttgctggagaagaaaatcaatatattgcttatgtagcttaccccttagacctttttgaagaaggttctgttactaatatgtttacttccattgtaggtaatgtatttggattcaaagccctacgcgctctacggctggaggatttgcgaatccctcctgcttattctaaaactttccaaggcccgcctcatggcatccaagttgaaagagataaattgaacaagtatggtcgccccctattgggctgtactattaaacctaaattggggttatctgctaagaattacggcagagcatgttatgaatgtctccgcggtggacttgattttaccaaagatgatgagaacgtgaactcccaaccatttatgcgttggagagaccgtttcttattttgtgccgaagcaatttataaagcacaggctgaaacaggggaaatcaaagggcattatttgaatgctactgcaggtacatgcgaagaaatgatcaaaagggctgtatttgccagagagttaggagttcctatcgtaatgcatgactacttaacagggggattcactgcaaataccagcttggctcattattgccgagataatggtttacttcttcacatccatcgcgcaatgcatgcagttattgatagacaaaagaatcatggtatgcactttcgtgtactagctaaagcgttacgtctgtctggtggagatcatattcacgctggtaccgtagtaggtaaacttgaaggggaaagagagatcactttgggctttgttgatttactgcgtgatgattttattgaaaaagatcgaagccgcggtatttatttcactcaagattgggtctctctaccgggtgttatacctgtggcttcagggggtattcacgtttggcatatgcctgctttgaccgagatctttggagatgattccgtactacaattcggtggaggaactttaggacatccttggggaaatgcacccggtgctgtagctaatcgagtagctctagaagcatgtgtgcaagctcgtaatgagggacgtgatcttgctcgcgagggtaatgaaattatccgtgaggctagcaaatggagtcctgaactagctgctgcttgcgaagtatggagagagattnnnnnnnnnnnnnnnnnnnnnnnnnnnnnnnnnnnnnnnnnnnnnnnnnnnnnnnnnnnnnnnnnnnnnnnnnnnnnnnnnnnnnnnnnnnnnnnnnnnnnnnnnnnnnnnnnnnnnnnnnnnnnnnnnnnnnnnnnnnnnnnnnnnnnnnnnnnnnnnnnnnnnnnnnnnnnnnnnnnnnnnnnnnnnnnnnnnnnnnnnnnnnnnnnnnnnnnnnnnnnnnnnnnnnnnnnnnnnnnnnnnnnnnnnnnnnnnnnnnnnnnnnnnnnnnnnnnnnnnnnnnnnnnnnnnnnnnnnnnnnnnnnnnnnnnnnnnnnnnnnnnnnnnnnnnnnnnnnnnnnnnnnnnnnnnnnnnnnnnnnnnnnnnnnnnnnnnnnnnnnnnnnnnnnnnnnnnnnnnnnnnnnnnnnnnnnnnnnnnnnnnnnnnnnnnnnnnnnnnnnnnnnnnnnnnnnnnnnnnnnnnnnnnnnnnnnnnnnnnnnnnnnnnnnnnnnnnnnnnnnnnnnnnnnnnnnnnnnnnnnnnnnnnnnnnnnnnnnnnnnnnnnnnnnnnnnnnnnnnnnnnnnnnnnnnnnnnnnnnnnnnnnnnnnnnnnnnnnnnnnnnnnnnnnnnnnnnnnnnnnnnnnnnnnnnnnnnnnnnnnnnnnnnnnnnnnnnnnnnnnnnnnnnnnnnnnnnnnnnnnnnnnnnnnnnnnnnnnnnnnnnnnnnnnnnnnnnnnnnnnnnnnnnnnnnnnnnnnnnnnnnnnnnnnnnnnnnnnnnnnnnnnnnnnnnnnnnnnnnnnnnnnnnnnnnnnnnnnnnnnnnnnnnnnnnnnnnnnnnnnnnnnnnnnnnnnnn
>Marila
actcctgaatatgaaaccaaagatactgatatcttggcagcattccgagtaactcctcaacccggagttccacctgaggaagcaggagctgcggtagctgcggaatcttctactggtacatggacaactgtgtggaccgacgggcttaccagtcttgatcgttataaaggacgatgctaccacatcgaacccgttgctggagaagaaaatcaatatattgcttatgtagcttaccccttagacctttttgaagaaggttctgttactaatatgtttacttccattgtaggtaatgtatttggattcaaagccctacgcgctctacggctggaggatttgcgaatccctcctgcttattctaaaactttccaaggcccgcctcatggcatccaagttgaaagagataaattgaacaagtatggtcgccccctattgggctgtactattaaacctaaattggggttatctgctaagaattacggcagagcatgttatgaatgtctccgcggtggacttgattttaccaaagatgatgagaacgtgaactcccaaccatttatgcgttggagagaccgtttcttattttgtgccgaagcaatttataaagcacaggctgaaacaggggaaatcaaagggcattatttgaatgctactgcaggtacatgcgaagaaatgatcaaaagggctgtatttgccagagagttaggagttcctatcgtaatgcatgactacttaacagggggattcactgcaaataccagcttggctcattattgccgagataatggtttacttcttcacatccatcgcgcaatgcatgcagttattgatagacaaaagaatcatggtatacactttcgtgtactagctaaagcgttacgtatgtctggtggagatcatattcacgctggtaccgtagtaggtaaacttgaaggggaaagagagatcactttgggctttgttgatttactgcgtgatgattttattgacaaagatcgaagccgcggtatttatttcactcaagattgggtctctctaccaggtgttatacctgtggcttcagggggtattcacgtttggcatatgcctgctttgaccgagatctttggagatgattccgtactacaattcggtggaggaactttaggacatccttggggaaatgcacccggtgctgtagctaatcgagtagctctagaagcatgtgtgcaagctcgtaatgagggacgtgatcttgctcgcgagggtaatgaaattatccgtgaggctagcaaatggagtcctgaactagctgctgcttgcgaagtatggaaggagattnnnnnnnnnnnnnnnnnnnnnnnnnnnnnnnnnnnnnnnnnnnnnnnnnnnnnnnnnnnnnnnnnnnnnnnnnnnnnnnnnnnnnnnnnnnnnnnnnnnnnnnnnnnnnnnnnnnnnnnnnnnnnnnnnnnnnnnnnnnnnnnnnnnnnnnnnnnnnnnnnnnnnnnnnnnnnnnnnnnnnnnnnnnnnnnnnnnnnnnnnnnnnnnnnnnnnnnnnnnnnnnnnnnnnnnnnnnnnnnnnnnnnnnnnnnnnnnnnnnnnnnnnnnnnnnnnnnnnnnnnnnnnnnnnnnnnnnnnnnnnnnnnnnnnnnnnnnnnnnnnnnnnnnnnnnnnnnnnnnnnnnnnnnnnnnnnnnnnnnnnnnnnnnnnnnnnnnnnnnnnnnnnnnnnnnnnnnnnnnnnnnnnnnnnnnnnnnnnnnnnnnnnnnnnnnnnnnnnnnnnnnnnnnnnnnnnnnnnnnnnnnnnnnnnnnnnnnnnnnnnnnnnnnnnnnnnnnnnnnnnnnnnnnnnnnnnnnnnnnnnnnnnnnnnnnnnnnnnnnnnnnnnnnnnnnnnnnnnnnnnnnnnnnnnnnnnnnnnnnnnnnnnnnnnnnnnnnnnnnnnnnnnnnnnnnnnnnnnnnnnnnnnnnnnnnnnnnnnnnnnnnnnnnnnnnnnnnnnnnnnnnnnnnnnnnnnnnnnnnnnnnnnnnnnnnnnnnnnnnnnnnnnnnnnnnnnnnnnnnnnnnnnnnnnnnnnnnnnnnnnnnnnnnnnnnnnnnnnnnnnnnnnnnnnnnnnnnnnnnnnnnnnnnnnnnnnnnnnnnnnnnnnnnnnnnnnnnnnnnnnnnnnnnnnnnnnnn
>Moronobea
actcctgagtatgaaacaaaagatactgatatcttggcagcattccgagtaactcctcaacctggagttccaccagaagaagcaggggctgcagtagctgcggaatcttctacaggtacatggacaactgtgtggaccgatgggcttaccagtcttgatcgttataaaggacgatgctaccacatcgagcccgttgctggagaagaaaatcaatatatttgttatgtagcttatcccttagacctttttgaagaaggttctgttactaatatgtttacttccattgtcggtaatgtatttggattcaaagccctacgcgctctacgactggaggatttgcgagtccctccggcttatattaaaacgttccaaggcccgcctcatggcatccaagttgaaagagataaattgaataagtatggccgccccctattgggctgtactattaaacctaaattggggctatccgctaagaattatggtagagcagtttatgaatgtctccgcggtggacttgattttacaaaagatgatgagaacgtaaactcccaaccatttatgcgttggagagaccgcttcttattttgtgccgaagcactttataaagcacaggccgaaacaggtgaaatcaaagggcattatttgaatgctactgcaggtacatgcgaagaaatgatcaaaagggctgtatttgccagagaattaggagttcctatcgtaatgcatgactacttaacagggggattcactgcaaataccagcttggctcattattgccgagataatggtttacttcttcacatccatcgcgcaatgcatgcggttattgatagacaaaagaatcatggtatgcactttcgtgtactagctaaagccttacgtatgtctgggggagatcatattcatgctggtaccgtagtaggtaaacttgagggtgaaagagagatcactttgggctttgttgatttactacgtttggattttattgaaaaagatcgaagccgcggtatttatttcactcaagattgggtctctctaccgggtgttcttcccgtggcttcagggggtattcacgtttggcatatgcctgctctgaccgagatctttggagatgattccgtactccaatttggtggaggaactttaggccatccttggggaaatgcacctggtgctgtagctaatcgagtagcgctagaagcatgtgtgcaagctcgtaatgagggacgtgatcttgctcgtgagggtaatgaaattattcgtgaggctagcaaatggagtcctgaactagctgctgcttgcgaagtatggaaggagattnnnnnnnnnnnnnnnnnnnnnnnnnnnnnnnnnnnnnnnnnnnnnnnnnnnnnnnnnnnnnnnnnnnnnnnnnnnnnnnnnnnnnnnnnnnnnnnnnnnnnnnnnnnnnnnnnnnnnnnnnnnnnnnnnnnnnnnnnnnnnnnnnnnnnnnnnnnnnnnnnnnnnnnnnnnnnnnnnnnnnnnnnnnnnnnnnnnnnnnnnnnnnnnnnnnnnnnnnnnnnnnnnnnnnnnnnnnnnnnnnnnnnnnnnnnnnnnnnnnnnnnnnnnnnnnnnnnnnnnnnnnnnnnnnnnnnnnnnnnnnnnnnnnnnnnnnnnnnnnnnnnnnnnnnnnnnnnnnnnnnnnnnnnnnnnnnnnnnnnnnnnnnnnnnnnnnnnnnnnnnnnnnnnnnnnnnnnnnnnnnnnnnnnnnnnnnnnnnnnnnnnnnnnnnnnnnnnnnnnnnnnnnnnnnnnnnnnnnnnnnnnnnnnnnnnnnnnnnnnnnnnnnnnnnnnnnnnnnnnnnnnnnnnnnnnnnnnnnnnnnnnnnnnnnnnnnnnnnnnnnnnnnnnnnnnnnnnnnnnnnnnnnnnnnnnnnnnnnnnnnnnnnnnnnnnnnnnnnnnnnnnnnnnnnnnnnnnnnnnnnnnnnnnnnnnnnnnnnnnnnnnnnnnnnnnnnnnnnnnnnnnnnnnnnnnnnnnnnnnnnnnnnnnnnnnnnnnnnnnnnnnnnnnnnnnnnnnnnnnnnnnnnnnnnnnnnnnnnnnnnnnnnnnnnnnnnnnnnnnnnnnnnnnnnnnnnnnnnnnnnnnnnnnnnnnnnnnnnnnnnnnnnnnnnnnnnnnnnnnnnnnnnnnnnnnnnnn
>Platonia
actcctgagtatgaaacaaaagatactgatatcttggcagcattccgagtaactcctcaacctggagttccacccgaagaagcaggggctgcagtagctgcggaatcttctactggtacatggacaactgtgtggaccgatgggcttaccagtcttgatcgttataaaggacgatgctaccacatcgagcccgttgctggagaagaaaatcaatatatttgttatgtagcttatcccttagacctttttgaagaaggttctgttactaatatgtttacttccattgtcggtaatgtatttggattcaaagccctacgcgctctacgactggaggatttgcgagtccctccggcttatattaaaactttccaaggcccgcctcatggcatccaagttgaaagagataaattgaacaagtatggccgccccctattgggctgtactattaaacctaaattggggctatccgctaagaattatggtagagcagtttatgaatgtctccgcggtggacttgattttaccaaagatgatgagaacgtgaactcccaaccatttatgcgttggagagaccgcttcttattttgtgccgaagcactttataaagcacaggccgaaacaggtgaaatcaaagggcattatttgaatgctactgcaggtacatgtgaagaaatgatcaaaagggctgtatttgccagagaattaggagttcctatcgtaatgcatgactacttaacagggggattcactgcaaataccagcttggctcattattgccgagataatggtttacttcttcacatccatcgcgcaatgcatgcggttattgatagacaaaagaatcatggtatgcactttcgtgtactagctaaagccttacgtatgtctgggggagatcatattcatgctggtaccgtagtaggtaaacttgaaggtgaaagagagatcactttgggctttgttgatttattgcgtttggattttattgaaaaagatcgaagccgcggtatttatttcactcaagattgggtctctctaccgggtgttattcccgtggcttcagggggtattcacgtttggcatatgcctgctctgaccgagatctttggagatgattccgtactccaattcggtggaggaactttaggccatccttggggaaatgcacctggtgctgtagctaatcgagtagcgctagaagcatgtgtgcaagctcgtaatgagggacgtgatcttgctcgtgagggtaatgaaattattcgtgaggctagcaaatggagtcctgaactagctgctgcttgcgaagtatggaaggagatgnnnnnnnnnnnnnnnnnnnnnnnnnnnnnnnnnnnnnnnnnnnnnnnnnnnnnnnnnnnnnnnnnnnnnnnnnnnnnnnnnnnnnnnnnnnnnnnnnnnnnnnnnnnnnnnnnnnnnnnnnnnnnnnnnnnnnnnnnnnnnnnnnnnnnnnnnnnnnnnnnnnnnnnnnnnnnnnnnnnnnnnnnnnnnnnnnnnnnnnnnnnnnnnnnnnnnnnnnnnnnnnnnnnnnnnnnnnnnnnnnnnnnnnnnnnnnnnnnnnnnnnnnnnnnnnnnnnnnnnnnnnnnnnnnnnnnnnnnnnnnnnnnnnnnnnnnnnnnnnnnnnnnnnnnnnnnnnnnnnnnnnnnnnnnnnnnnnnnnnnnnnnnnnnnnnnnnnnnnnnnnnnnnnnnnnnnnnnnnnnnnnnnnnnnnnnnnnnnnnnnnnnnnnnnnnnnnnnnnnnnnnnnnnnnnnnnnnnnnnnnnnnnnnnnnnnnnnnnnnnnnnnnnnnnnnnnnnnnnnnnnnnnnnnnnnnnnnnnnnnnnnnnnnnnnnnnnnnnnnnnnnnnnnnnnnnnnnnnnnnnnnnnnnnnnnnnnnnnnnnnnnnnnnnnnnnnnnnnnnnnnnnnnnnnnnnnnnnnnnnnnnnnnnnnnnnnnnnnnnnnnnnnnnnnnnnnnnnnnnnnnnnnnnnnnnnnnnnnnnnnnnnnnnnnnnnnnnnnnnnnnnnnnnnnnnnnnnnnnnnnnnnnnnnnnnnnnnnnnnnnnnnnnnnnnnnnnnnnnnnnnnnnnnnnnnnnnnnnnnnnnnnnnnnnnnnnnnnnnnnnnnnnnnnnnnnnnnnnnnnnnnnnnnnnnnnnnn
>Symphonia
actcctgagtatgaaacaaaagatactgatatcttggcagcattccgagtaactcctcaacctggagttccacccgaagaagcaggagctgcagtagctgcggaatcttctacaggtacatggacaactgtgtggaccgatgggcttaccagtcttgatcgttataaaggacgatgctaccacatcgagcccgttgctggagaagaaaatcaatatatttgttatgtagcttatcccttagacctttttgaagaaggttctgttactaatatgtttacttccattgtcggtaatgtatttggattcaaagccctacgcgctctacgactggaggatttgcgaatccctacggcttatgttaaaactttccaaggcccgcctcatggcatccaagttgaaagagataaattgaacaagtatggccgccccctattgggctgtactattaaacctaaattggggctatccgctaagaattatggtagagcagtttatgaatgtctccgcggtggacttgattttacaaaagatgatgagaacgtgaactcccaaccatttatgcgttggagagaccgcttcttattttgtgccgaagcactttataaagcacaggccgaaacaggtgaaatcaaagggcattatttgaatgctactgcaggtacatgcgaagaaatgatgaaaagggctgtatttgccagagaattaggagttcctatcgtaatgcatgactacttaacagggggattcactgcaaataccagcttggctcattattgccgagataatggtttacttcttcacatccatcgcgcaatgcatgcggttattgatagacaaaagaatcatggtatgcactttcgtgtactagctaaagccttacgtatgtctgggggagatcatatccatgctggtaccgtagtaggtaaacttgaaggtgaaagagagatcactttgggctttgttgatttactgcgtttggattatattgaaaaagatcgaagccgcggtatttatttcactcaagattgggtctctctaccgggtgttattcctgtggcttcagggggtattcacgtttggcatatgcccgctctgaccgagatctttggagatgatgccgtactccaattcggtggaggaactttaggccatccttggggaaatgcacctggtgctgtagcgaatcgagtagctctagaagcatgtgtgcaagctcgtaatgagggacgtgatcttgctcgtgagggtaatgaaattattcgtgcggctagcaaatggagtcctgaactagctgctgcttgcgaagtatggaaggagatttaccttatcccattcatctagaaaaattagttcaaacaattcgctactggataaaggatccttcttttttgcatttattaagactcttttttcatgagtattgg------agttggaacagaaaaagacatttaagattatttgtattt------------ttatataattcgtatgtatatgaatacgaatctattttctttttttttcgtatccaatcctttcatttacgatcaacattttttcaaattcttattgaacgaatctatttttatgtaaaagtggataatt---------aa------tgattttcaaactaccctacagttgttcaaggatcctaacatgcattatgttagatatcaaggaaaatgcatttttgc------ttcaaagggtacgcctc------ttctgataaaaaaatggaaatattactttattaatttatgtcaatgtcatttttatgtgtggt------ttcaacccgaacagatttatagaaaccc------attatc------taagcattttcttgactttgt------ggcttattt------ttcaagtgtccaacgaaacccttcagtggtacgaagtcaaatgctacaaacttcatttctaat------agataa------tac------tatgaagaaactcgatacaatagtaccaattattgctttgattggatcattgtcaaaaatgacattttgtaatgcagtaggatatccccttagtaaatcgacctgggctgattcattgaattcgcatattcttgaccgatttgtgcatatatgtagaaatctttctcattatt
>Tovomita
actccagagtatgaaaccaaagatactgatatcttggcagcattccgagtaactcctcaacctggagttccacctgaggaagcaggagctgcagtagctgcggaatcttctacaggtacatggacagctgtgtggaccgatggacttaccagtcttgatcgttataaaggacgatgctaccacatcgagcccgttgctggagaagaaaatcaatatatttgttatgtagcttaccccttagacctttttgaagaaggttctgttactaatatgtttacttccattgtcggtaatgtatttggattcaaagccctacgcgctctacggctggaagatttgcgaatccctcctgcttatactaaaactttccaaggcccacctcatggcatccaagttgaaagagataaattgaacaagtatggccgccccctattgggctgtactattaaacctaaattggggctatccgctaagaattatggtagagcagtttatgaatgtctccgcggtggacttgattttacaaaagatgatgagaacgtgaactcccaaccatttatgcgttggagagaccgtttcttattttgtgctgaagcactttttaaagcacagactgaaacaggtgaaatcaaagggcattatttgaatgctactgcaggtacatgcgaagaaatgatcaaaagggctgtatttgccagagaattaggagttcctatcgtaatgcatgactacttaacagggggattcactgcaaataccagcttggctcattattgccgagataatggtttacttcttcacattcatcgcgcaatgcatgcagttattgatagacaaaagaatcatggtatgcactttcgtgtactagctaaagccttacgtatgtctgggggagatcatattcatgctggtaccgtagtaggtaaacttgaaggtgaaagagagatcactttgggctttgttgatttactgcgtttggattttattgaaaaagatcgaagccgcggtatttatttcactcaagattgggtctctctaccgggtgttcttcctgtggcttcagggggtattcacgtttggcatatgcctgctctgaccgagatctttggagatgattctgtactccaattcggtggaggaactttagggcatccttggggaaatgcacctggtgctgtagctaatcgagtatctctagaagcatgtgtgcaagctcgtaatgagggacgtgatcttgctcgtgagggtaatgaaattattcgtgaggctagcaaatggagtcctgaactagctgctgcttgcgaaatatggaaggagattnnnnnnnnnnnnnnnnnnnnnnnnnnnnnnnnnnnnnnnnnnnnnnnnnnnnnnnnnnnnnnnnnnnnnnnnnnnnnnnnnnnnnnnnnnnnnnnnnnnnnnnnnnnnnnnnnnnnnnnnnnnnnnnnnnnnnnnnnnnnnnnnnnnnnnnnnnnnnnnnnnnnnnnnnnnnnnnnnnnnnnnnnnnnnnnnnnnnnnnnnnnnnnnnnnnnnnnnnnnnnnnnnnnnnnnnnnnnnnnnnnnnnnnnnnnnnnnnnnnnnnnnnnnnnnnnnnnnnnnnnnnnnnnnnnnnnnnnnnnnnnnnnnnnnnnnnnnnnnnnnnnnnnnnnnnnnnnnnnnnnnnnnnnnnnnnnnnnnnnnnnnnnnnnnnnnnnnnnnnnnnnnnnnnnnnnnnnnnnnnnnnnnnnnnnnnnnnnnnnnnnnnnnnnnnnnnnnnnnnnnnnnnnnnnnnnnnnnnnnnnnnnnnnnnnnnnnnnnnnnnnnnnnnnnnnnnnnnnnnnnnnnnnnnnnnnnnnnnnnnnnnnnnnnnnnnnnnnnnnnnnnnnnnnnnnnnnnnnnnnnnnnnnnnnnnnnnnnnnnnnnnnnnnnnnnnnnnnnnnnnnnnnnnnnnnnnnnnnnnnnnnnnnnnnnnnnnnnnnnnnnnnnnnnnnnnnnnnnnnnnnnnnnnnnnnnnnnnnnnnnnnnnnnnnnnnnnnnnnnnnnnnnnnnnnnnnnnnnnnnnnnnnnnnnnnnnnnnnnnnnnnnnnnnnnnnnnnnnnnnnnnnnnnnnnnnnnnnnnnnnnnnnnnnnnnnnnnnnnnnnnnnnnnnnnnnnnnnnnnnnnnnnnnnnnnnnnn
>Cochlospermum
actcctgactatgaaaccaaagatactgatatcttggcagcatttcgagtaactcctcaacctggagttccacctgaggaagcgggggccgcggtagctgctgaatcttctactggtacatggacaactgtgtggactgatgggcttaccagccttgatcgttacaaagggcgatgctaccacatcgagcccgttgctggagaagaaaatcaatatatatgttatgtagcttaccccttagacctttttgaagaaggttctgttactaacatgtttacttccattgtgggtaatgtatttgggttcaaagccctacgcgctctacgtctagaggatctgcgaatccctcctgcttatactaaaactttccaaggcccacctcatggcatccaagttgaaagagataaattgaacaagtatggtcgtcccctattgggctgtactattaaacctaaattggggttatccgccaagaactatggtagagcggtttatgaatgcctacgcggtggacttgattttaccaaagatgatgagaatgtgaactcccaaccatttatgcgttggagagaccgtttcttattttgtgctgaagcaatttataaagcgcaagctgaaacaggtgaaatcaaagggcattacttgaatgctactgcgggtacatgtgaagaaatgatcaaaagggctgtatttgccagagaattgggagctcctatcgtaatgcatgactacttaacagggggattcactgcaaatactagcttggctcattattgccgcgataatggtctacttcttcatatccatcgcgcaatgcacgcagttattgatagacagaagaatcatggtatgcactttcgtgtactagctaaagccttacgtatgtctggtggagatcatattcatgctggtacagtagtaggtaaacttgaaggagaaagagacataactttgggctttgttgatttactacgtgatgattttattgaaaaagatcgaagccgcggtatttattttactcaagattgggtctctttaccgggtgttttgcccgtagcttcggggggtattcacgtttggcatatgcctgctttgaccgagatctttggagatgattccgtactacaattcggtggaggaactttaggacacccttggggaaatgcgccgggtgccgtagccaatcgagtagctctagaagcatgtgtacaagctcgtaatgaggggcgtgatcttgctcgcgagggtaatgaaattatccgtgaggctagcaaatggagtcccgaactagctgctgcttgtgaagtatggaaggagatcnnnnnnnnnnnnnnnnnnnnnnnnnnnnnnnnnnnnnnnnnnnnnnnnnnnnnnnnnnnnnnnnnnnnnnnnnnnnnnnnnnnnnnnnnnnnnnnnnnnnnnnnnnnnnnnnnnnnnnnnnnnnnnnnnnnnnnnnnnnnnnnnnnnnnnnnnnnnnnnnnnnnnnnnnnnnnnnnnnnnnnnnnnnnnnnnnnnnnnnnnnnnnnnnnnnnnnnnnnnnnnnnnnnnnnnnnnnnnnnnnnnnnnnnnnnnnnnnnnnnnnnnnnnnnnnnnnnnnnnnnnnnnnnnnnnnnnnnnnnnnnnnnnnnnnnnnnnnnnnnnnnnnnnnnnnnnnnnnnnnnnnnnnnnnnnnnnnnnnnnnnnnnnnnnnnnnnnnnnnnnnnnnnnnnnnnnnnnnnnnnnnnnnnnnnnnnnnnnnnnnnnnnnnnnnnnnnnnnnnnnnnnnnnnnnnnnnnnnnnnnnnnnnnnnnnnnnnnnnnnnnnnnnnnnnnnnnnnnnnnnnnnnnnnnnnnnnnnnnnnnnnnnnnnnnnnnnnnnnnnnnnnnnnnnnnnnnnnnnnnnnnnnnnnnnnnnnnnnnnnnnnnnnnnnnnnnnnnnnnnnnnnnnnnnnnnnnnnnnnnnnnnnnnnnnnnnnnnnnnnnnnnnnnnnnnnnnnnnnnnnnnnnnnnnnnnnnnnnnnnnnnnnnnnnnnnnnnnnnnnnnnnnnnnnnnnnnnnnnnnnnnnnnnnnnnnnnnnnnnnnnnnnnnnnnnnnnnnnnnnnnnnnnnnnnnnnnnnnnnnnnnnnnnnnnnnnnnnnnnnnnnnnnnnnnnnnnnnnnnnnnnnnnnnnnnnnnn
>Buchenavia
actcctgactatcaaaccaaagatactgatatcttggcagcattccgagtaactcctcaacctggagttccgcctgaggaagcaggggctgcagtggctgctgaatcttctactggaacatggacagctgtatggaccgatgggcttaccagccttgaccgttataaaggaagatgctaccacatcgaacctgttgctggagaagaaaatcaatatatatgctatgtagcttaccccttagacctttttgaagaaggttctgttactaatatgtttacttccattgtgggtaatgtatttgggttcaaagccctacgcgctctacgtctggaggatctgcgaattcctacggcctatattaaaactttccaaggccctcctcacgggatccaagttgagagagataaattgaacaagtatggtcgtcccctattgggatgtactattaaacctaaattggggttatccgctaagaactacggtagagcagtttatgaatgtcttcgtggtggacttgattttacgaaggatgatgagaacgtgaactcacaaccatttatgcgttggagagaccgtttcttattttgtgccgaagcactttttaaagcacaaactgaaactggtgaaatcaaagggcattacttgaatgctactgcaggtacatgcgaagaaatgatgaaaagggctgtatttgccagagaattgggagttcctatcgtaatgcatgactacttaacagggggattcactgcaaatactagcttggctcattattgccgagataatggtctacttcttcatatccaccgtgcaatgcatgcagttattgatagacagaaaaatcatggtatgcacttccgtgtactagctaaagccttacgtatgtctggtggagatcatattcacgctggtaccgtagtaggtaaacttgaaggagaaagagaaattactttgggctttgttgatttactacgtgatgattttattgaaaaagatcgaagccgcggtatttatttcactcaagattgggtctctttaccaggtgttattcccgtggcttctggaggtattcacgtttggcatatgcctgctctgaccgaaatctttggagatgatgccgtactacaattcggcggaggaactttaggacatccttggggaaatgcaccgggtgccgtagctaatcgagtagctttagaagcatgtgtacaagctcgtaatgagggacgtaatcttgctcgtgagggtaatgaaattatccgtgaggctagcaaatggagtcctgaactagctgctgcttgtgaagtatggaaggagatcnnnnnnnnnnnnnnnnnnnnnnnnnnnnnnnnnnnnnnnnnnnnnnnnnnnnnnnnnnnnnnnnnnnnnnnnnnnnnnnnnnnnnnnnnnnnnnnnnnnnnnnnnnnnnnnnnnnnnnnnnnnnnnnnnnnnnnnnnnnnnnnnnnnnnnnnnnnnnnnnnnnnnnnnnnnnnnnnnnnnnnnnnnnnnnnnnnnnnnnnnnnnnnnnnnnnnnnnnnnnnnnnnnnnnnnnnnnnnnnnnnnnnnnnnnnnnnnnnnnnnnnnnnnnnnnnnnnnnnnnnnnnnnnnnnnnnnnnnnnnnnnnnnnnnnnnnnnnnnnnnnnnnnnnnnnnnnnnnnnnnnnnnnnnnnnnnnnnnnnnnnnnnnnnnnnnnnnnnnnnnnnnnnnnnnnnnnnnnnnnnnnnnnnnnnnnnnnnnnnnnnnnnnnnnnnnnnnnnnnnnnnnnnnnnnnnnnnnnnnnnnnnnnnnnnnnnnnnnnnnnnnnnnnnnnnnnnnnnnnnnnnnnnnnnnnnnnnnnnnnnnnnnnnnnnnnnnnnnnnnnnnnnnnnnnnnnnnnnnnnnnnnnnnnnnnnnnnnnnnnnnnnnnnnnnnnnnnnnnnnnnnnnnnnnnnnnnnnnnnnnnnnnnnnnnnnnnnnnnnnnnnnnnnnnnnnnnnnnnnnnnnnnnnnnnnnnnnnnnnnnnnnnnnnnnnnnnnnnnnnnnnnnnnnnnnnnnnnnnnnnnnnnnnnnnnnnnnnnnnnnnnnnnnnnnnnnnnnnnnnnnnnnnnnnnnnnnnnnnnnnnnnnnnnnnnnnnnnnnnnnnnnnnnnnnnnnnnnnnnnnnnnnnnnnnnnnnn
>Combretum
actcctgactatcaaaccaaagatactgatatcttggcagcattccgagtaactcctcaacctggagttccgcctgaggaagcaggggctgcagtggctgctgaatcttctactgggacatggacaactgtatggaccgatgggcttaccagccttgaccgttataaaggaagatgctaccacatcgaacctgttgctggagaagaaaatcaatatatatgctatgtagcttaccccttagacctttttgaagaaggttctgttactaatatgtttacttccattgtgggtaatgtatttgggttcaaagccctgcgcgctctacgtctggaggatctgcgaattcctacggcctatattaaaactttccaaggccctcctcacgggatccaagttgagagagataaattgaacaagtatggccgccccctattgggatgtactattaaacctaaattggggttatccgctaagaactacggtagagcagtttatgaatgtcttcgtggtggacttgattttacgaaggatgatgagaacgtgaactcacaaccatttatgcgttggagagaccgtttcttattttgtgccgaaggaatttataaagcacaagctgaaactggtgaaatcaaagggcattacttgaatgctactgcaggtacatgtgaagaaatgatgaaaagagctgtatttgccagagaattgggagttcctatcgtaatgcatgactacttaacagggggattcactgcaaatactagcttggctcattattgccgggataatggtctacttcttcatatccaccgtgcaatgcacgcagttattgatagacagaaaaatcatggtatgcacttccgtgtactagctaaagccttacgtatgtctggtggagatcatattcacgctggtaccgtagtaggtaaacttgaaggagaaagagaaattactttgggctttgttgatttactacgtgatgattatattgaaaaagatcgaagccgcggtatttatttcactcaagattgggtctctttaccaggtgttatacccgtggcctctggaggtattcacgtttggcatatgcccgctctgaccgaaatctttggggatgattccgtactacaattcggcggaggaactttaggacacccttggggaaatgcaccgggtgccgtagctaatcgagtagctttagaagcatgtgtacaagctcgtaatgagggacgtaatcttgctcgtgagggtaatgaaattatccgtgaggctagcaaatggagtcctgaactagctgctgcttgtgaagtatggaaggagatcnnnnnnnnnnnnnnnnnnnnnnnnnnnnnnnnnnnnnnnnnnnnnnnnnnnnnnnnnnngcctcttctttgcatttattacgtttctttctctacgact------------attggaatagaaaaggtaatccaagattattcttgttc------------ctatataattctcatatatgtgaatacgaatccatcgtcctttttctccgtaatcactcttctcatttacggtcaacatcttatggggtcttttttgaacgaatttttttctatgtaaaaatcgaacatt---------aa------tgattttcagcacatcctatggggtttcaaggatcctttcctgcagtatcttagatatcaaggaaaatctattttggc------ttcaaaagatacgcctc------ttatgagcaataaatggaaatattaccttgtcaatttatggcaatatcatttttacgtgcggt------ctcaaccaggaaggatccatataaacca------attagg------taagtattctcttgatttttt------gggctatct------ttcaagggtgcgaataaattctttagtggtacggagtcaaatattcgaaaattcatttctaat------agataa------tgc------tatgaagaagttcgagacaatcgttccaattattcctcttattggatcattgtttaaagcgaaattttgtaacgcatttgggcatcccattagtaagccgacccgggctgattcgtcagattctgatatcattgaccgatttgttcgtatatgtaaaaatctttctcattatn
>Terminalia
actcctgactatcaaaccaaagatactgatatcttggcagcattccgagtaactcctcaacctggagttccgcctgaggaagcaggggctgcagtggctgctgaatcttctactggaacatggacaactgtatggaccgatgggcttaccagccttgaccgttataaaggaagatgctaccacatcgaacctgttgctggagaagaaaatcaatatatatgctatgtagcttaccccttagacctttttgaagaaggttctgttactaatatgtttacttccattgtgggtaatgtatttgggttcaaagccctacgcgctctacgtctggaggatctgcgaattcctacggcctatattaaaactttccaaggccctcctcacgggatccaagttgagagagataaattgaacaagtatggtcgtcccctattgggatgtactattaaacctaaattggggttatccgctaagaactacggtagagcagtttatgaatgtcttcgtggtggacttgattttacgaaggatgatgagaacgtgaactcacaaccatttatgcgttggagagaccgtttcttattttgtgccgaagcaatttataaagcacaagctgaaactggtgaaatcaaagggcattacttgaatgctactgcaggtacatgcgaagaaatgatgaaaagggctgtatttgccagagaattgggagctcctatcgtaatgcatgactacttaacagggggattcactgcaaatactagcttggctcattattgccgagataatggtctacttcttcatatccaccgtgcaatgcatgcagttattgatagacagaaaaatcatggtatgcacttccgtgtactagctaaagccttacgtatgtctggtggagatcatattcacgctggtaccgtagtaggtaaacttgaaggagaaagagaaattactttgggctttgttgatttactacgtgatgattttattgaaaaagatcgaagccgcggtatttatttcactcaagattgggtctctttaccaggtgttattcccgtggcttctggaggtattcacgtttggcatatgcctgctctgaccgaaatctttggagatgattccgtactacaattcggcggaggaactttaggacatccttggggaaatgcaccgggtgccgtagctaatcgagtagctttagaagcatgtgtacaagctcgtaatgagggacgtaatcttgctcgtgagggtaatgaaattatccgtgaggctagcaaatggagtcctgaactagctgctgcttgtgaagtatggaaggagatcnnnnnnnnnnnnnnnnnnnnnnnnnnnnnnnnnnnnnnnnnnnnnnnnnnnnnnnnnnnnnctcttctttgcatttattacgtttctttctctacgact------------attggaatagaaaaggtaatccaagattattcttgttc------------ctatataattctcatatatgtgaatacgaatccatcttcctttttctccgtaatcactcttctcatttacggtcaacatcttatggggtcttttttgaccgaatttttttctatgtaaaaatcgaacatt---------aa------tgattttcagcgcatcttatggggtttcaaggatcctttcctgcagtatcttagatatcaaggaaaatccattttggc------ttcaaaggatacgcctc------ttatgagcaataaatggaaatattaccttgtcaatttatggcaatatcatttttacgtgtggt------ctcaaccaggaaggatccatataaacca------attatg------taagtattctcttgatttttt------gggctatct------ttcaagggtgggaataaattcttcagtggtacggagtcaaatattagaaaattcatttctaat------agataa------tgc------tatgaagaagttcgagacaatcgttccaattatgcctcttattggatcattgtttaaagcgaaattttgtaacgcatttgggcatcccattagtaagccgacccgggctgattcgtcagattctgatatcattgaccaatttgttcgtatatgtagaaatctttctcattatc
>Connarus
actcctgactatgaaaccaaagatactgatatcttggcagcattccgagtaactcctcaacctggagttcctcctgaggaagcgggggcagcggtagctgctgaatcttctactggtacatggacaactgtgtggaccgatgggcttaccagtcttgatcgttacaaaggacgatgttaccacatcgagcctgttgctggagaagaaaaccaatatattgcgtatgtagcttaccccttagacctttttgaagaaggttctgttactaacatgtttacttccattgtgggtaatgtgtttgggttcaaggcgctgcgggctctacgtctggaggatttgcgaatccctcctgcttattctaaaacttttcaaggcccgcctcatggcatccaagttgagagagataaattgaacaagtatgggcgccccctattgggatgtactattaaacctaaattggggttatccgctaagaattacggtagagcggtttatgaatgtctccgcggtggacttgattttaccaaagatgatgaaaacgtgaactctcaaccatttatgcgttggagagaccgtttcgtattttgtgccgaagctctttataaagcacaggctgaaacaggtgaaatcaaagggcattacttgaatgctactgcaggtacgtgtgaagaaatgattaaaagggctgtatttgctagagaattgggagctcctatcgtaatgcatgactacttaacagggggattcactgcaaatactagcttggctcattattgccgagataatggtctacttcttcacatccatcgtgcaatgcatgcagttattgatagacagaagaatcatggtatgcactttcgtgtattagctaaggcgttacgtctgtctggtggagaccatattcacgctggtaccgtagtcggtaaacttgaaggggaaagagacatcactttaggctttgttgatttactacgtgatgattttattgaaaaagatcgaagccgcggtatttatttcactcaagattgggtctctataccaggcgttttgcccgtggcttcagggggtattcacgtttggcatatgccggctctgaccgagatctttggagatgattccgtactacaattcggtggaggaactttagggcacccttggggaaatgcacccggtgccgtagctaatcgagtagctttagaagcatgtgtacaagctcgtaatgaaggacgtgatcttgctcgtgagggtaatgaaattatccgtgaggctagcaaatggagtcctgaactagctgctgcttgtgaagtatggaaagagatcnnnnnnnnnnnnnnnnnnnnnnnnnnnnnnnnnnnnnnnnnnnnnnnnnnnnnnnnnnnnnnnnnnnnnnnnnnnnnnnnnnnnnnnnnnnnnnnnnnnnnnnnnnnnnnnnnnnnnnnnnnnnnnnnnnnnnnnnnnnnnnnnnnnnnnnnnnnnnnnnnnnnnnnnnnnnnnnnnnnnnnnnnnnnnnnnnnnnnnnnnnnnnnnnnnnnnnnnnnnnnnnnnnnnnnnnnnnnnnnnnnnnnnnnnnnnnnnnnnnnnnnnnnnnnnnnnnnnnnnnnnnnnnnnnnnnnnnnnnnnnnnnnnnnnnnnnnnnnnnnnnnnnnnnnnnnnnnnnnnnnnnnnnnnnnnnnnnnnnnnnnnnnnnnnnnnnnnnnnnnnnnnnnnnnnnnnnnnnnnnnnnnnnnnnnnnnnnnnnnnnnnnnnnnnnnnnnnnnnnnnnnnnnnnnnnnnnnnnnnnnnnnnnnnnnnnnnnnnnnnnnnnnnnnnnnnnnnnnnnnnnnnnnnnnnnnnnnnnnnnnnnnnnnnnnnnnnnnnnnnnnnnnnnnnnnnnnnnnnnnnnnnnnnnnnnnnnnnnnnnnnnnnnnnnnnnnnnnnnnnnnnnnnnnnnnnnnnnnnnnnnnnnnnnnnnnnnnnnnnnnnnnnnnnnnnnnnnnnnnnnnnnnnnnnnnnnnnnnnnnnnnnnnnnnnnnnnnnnnnnnnnnnnnnnnnnnnnnnnnnnnnnnnnnnnnnnnnnnnnnnnnnnnnnnnnnnnnnnnnnnnnnnnnnnnnnnnnnnnnnnnnnnnnnnnnnnnnnnnnnnnnnnnnnnnnnnnnnnnnnnnnnnnnnnnnnnnn
>Rourea
actcctgactatgaaaccaaagatactgatatcttggcagcattccgagtaactcctcaacctggagttcctcctgaggaagcgggggcagcggtagctgctgaatcttctactggtacatggacaactgtgtggaccgacgggcttaccagtcttgatcgttacaaaggacgatgctaccacctcgagcctgttgctggagaagaaaaccaatatattgcgtatgtagcttaccccttagacctttttgaagaaggttctgttactaacatgtttacttccattgtgggtaatgtgtttgggttcaaggcgctgcgggctctacgtctggaggatttgcgaatccctactgcttattctaaaacttttcaaggcccgcctcatggcatccaagttgagagagataaattgaacaagtatgggcgccccctattgggatgtactattaaacctaaattggggttatccgctaagaattacggtagagcggtttatgaatgtctccgcggtggacttgattttaccaaagatgatgaaaacgtgaactctcaaccatttatgcgttggagagaccgtttcgtattttgtgccgaagctctttataaagcacaggctgaaacaggtgaaatcaaagggcattacttgaatgctactgcaggtacgtgtgaagaaatgattaaaagggctgtatttgctagagaattgggagttcctatcgtaatgcatgactacttaacagggggattcactgcaaatactagcttggctcattattgccgagataatggtctacttcttcacatccatcgtgcaatgcatgcagttattgatagacagaagaatcatggtatgcactttcgtgtattagctaaggcgttacgtctgtctggtggagaccatgttcacgctggtaccgtagtcggtaaacttgaaggggaaagagacatcactttaggttttgttgatttactacgtgatgattttattgaaaaagatcgaaaccgcggtatttatttcactcaagattgggtctctctaccaggcgttttgcccgtggcttcagggggtattcacgtttggcatatgccggctctgaccgagatctttggagatgatgccgtactacaattcggtggaggaactttagggcacccttggggaaatgcacccggtgccgtagctaatcgagtagctttagaagcatgtgtacaagctcgtaatgaaggacgtgatcttgctcgtgagggtaatgaaattatccgtgaggctagcaaatggagtcctgaactagctgctgcttgtgaagtatggaaagagatctaccctatcccatccatctggaaatcttgattcaaagtcttcgctacttggcgaaagatgcctcttctttgcatttattacggctctttctacacgagtattgt------aattggaatagaaagagtaacccaagatttttcttgttc------------ctatataattctcatgtatgcgaatacgaatccatctttctttttctccgtaaccaatcttctcatttacgatcaacatcttttcggattctttttgagcgaatgtatttctatggaaaagtagaacatt---------aa------tgattttcgggttatcctatggttattgaaagatcctttcatgcattatgttagatatcaaggaaaattgattttggc------ttcaaaagatactcgtc------ttctgataaataaatggaaattttatcttgttaatttatgtcaatcttatttttatgtgtggt------ctcaaccggaaaggttttatataaacca------attatc------gaagcattttctcaacttttt------gggttatct------ttcaagtgtgcgactaaatccttcaatgctacggagtcaaatgttggaaaacttatttatcat------agataa------tgt------tatgaagaaactcgatacaataattccaattattcctttgattggatcattgacaaaatcgaaattttgtaacacattaggctatcccattagtaagccgatttgggctgattcatcggattctgatattatggaccgatttgtgcgtatatgcagtaatctttctcattatt
>Ipomoea
actcctgagtacgaaaccaaagatactgatatcttggcagcattccgagtaactcctcaacccggagttccgcctgaagaagcaggggccgcggtagctgcggaatcttctactggtacatggacaactgtgtggaccgatggacttaccagccttgatcggtacaaggggcgctgctaccgcatcgagcgcgttgttggagaaaaagatcaatatattgcttatgtagcttaccctttagacctttttgaagaaggttctgttaccaacatgtttacttccattgtgggtaatgtatttgggttcaaagcactgcgcgctctacgtctggaagatttacgaatccctacggcttatattaaaacttttcaaggcccgcctcatggtatccaagttgagagagataaattgaacaagtatggtcgtcctctgttgggatgtactattaaacctaaattggggttatctgctaaaaactacggtagagcggtttatgaatgtcttcgcggtggacttgattttaccaaagatgatgagaacgtaaactcacaaccatttatgcgttggagagaccgtttcttattttgtgccgaagcaatttataaagcacaggctgaaacaggtgaaatcaaaggacattacttgaatgctactgcaggtacatgcgaagaaatgatgaaaagagctatatttgctagagaattgggagttccgattgtaatgcatgactacttaacagggggattcactgcaaatacttctttggctcattattgccgagataatggtctacttcttcacatccaccgtgcaatgcatgcagttattgatagacagaagaatcatggtatgcacttccgtgtactagctaaagcgttacgtctgtctggtggagatcatattcacgcgggtaccgtagtaggtaaacttgaaggggaaagagagattactttgggctttgttgacttactacgtgatgattttgttgaacaagaccgaagtcgcggtatttatttcactcaagactgggtctctttaccaggtgttctgcctgtggcttcagggggtattcacgtttggcatatgcctgctctgaccgagatctttggggatgattccgtactacagttcgggggaggaactttagggcacccttggggtaatgcgccaggtgccgtagctaaccgagtcgctctagaagcatgtgtacaagctcgtaacgaaggacgtgatcttgctcgggaaggtaatgaaattattcgccaggcttgcaaatggagccctgaactagctgctgcttgtgaggtatggaaggagatctaccctacccccctcatctggaaatcttggttcaaactcttcacttttgggtgaaagacgcttcttctttgcatctattacgattctttctccacgagtattgc------aattttaatagaaagataaatcaaagatttttcttcttc------------ttatataactcttatgtatgtgaatacgaatccatttttttatttctccgtaaccaatctcttcatttacgatcaaccagttttggagccctttttgaacgaaacattttctatggaaaaatagaatgct---------aa------ggattttaaggcaaacctatgtttgctcaaggatgcttccatgcattattttaggtatcggggaaaatcaattctggc------ttctaaaggaacgcttc------ttttgatgtctaaatggaactattattttgtcaatttttggcaatgttctttttgtttgtggt------tccatactgaaagaatctatataagtca------actatc------cagccattcccttgactttat------gggctatct------ttcaagtattccactaaccccctcaacggtacggagtcaaatgctagagaattcttttttaat------aaatwa------tgc------tattaagaaattcgatactattgttccaattattcctatcattggatcattagctaaagctaaattttgtaatgtactagggaatcccattagtaaaccggtttgggccgatttatcagattctgatattattgaacggtttgggcgtatatacagaaatttttttcattatt
>Cayaponia
actcctcaatatgaaaccaaagatactgatatcttggcagcattccgagtaactcctcaaccgggagttccacccgaggaagcaggggccgctgtagctgctgaatcttcgactggtacatggacaactgtgtggaccgatgggcttaccagtcttgatcgttacaaaggacgatgctatggaatcgagcctgttcctggagaagaaagtcaatttattgcttatgtagcttatcccctagacctttttgaagaaggttctgttactaacatgtttacttccattgtgggtaatgtatttggattcaaggctctgcgtgctctacgtctggaggatttgcgaatccctactgcttatgttaaaactttccaaggcccgcctcatggtatccaggttgaaagagataaattgaacaagtatggtcgccctctattgggatgtactattaaaccaaaattgggattatccgctaagaattatggtagagcagtttatgaatgtctacgcggtggacttgattttaccaaagatgatgaaaacgtgaattcccaaccatttatgcgttggagagaccgtttcctattttgtgcggaagccatttttaaatcacaggctgaaacaggtgaaatcaagggacattacttgaatgctactgcgggtacatgcgaagaaatgatgaaaagggctatgtgtgctcgagaattgggagttcctatcgtaatgcatgactacttaaccggtggattcactgcaaatactaccttggctcattattgccgagataatggtctacttcttcacattcaccgtgcaatgcatgccgttattgatagacagaagaatcatggtatgcacttccgtgtactagctaaagcgttacgtatgtctggtggagaccatattcacgctggtaccgtagtaggtaaacttgaaggggaaagagacatcactttaggctttgttgatttactacgtgatgattttgttgaaaaagatcgaagccgcggtatttatttcactcaagattgggtctctttaccaggtgttctgccagtggcttccggtggtattcacgtttggcatatgcctgctctaaccgagatttttggagatgattctgtactacaattcggcggaggaactttggggcacccttggggtaatgcacctggtgccgtagctaaccgagtagctctagaagcatgtgtacaagctcgtaatgagggacgtgatcttgctcgtgagggtaatgaaattatccgtgaggctagtaaatggagtcctgaactagctgctgcttgtgaagtatggaangcgatctcccctatcccctccatctgcaaattttagttcaaatccttcgctcctgggtgaaagatgcctcttcttttcatttattacggttcttttttcacgagtattat------aattggaatagaaaaagaaatcaaagattagtcttgttc------------ctatacaattcttatgtatgtgaatacgaatccattttcctttttctacgtaaccaatcttctcatatacgattaacttcttataggggcctttttgagagaatatatttctatggaaaaatcgaacatt---------aa------ttctttttcggctatcttacgggtcttcaaggatcctttcatgcattatgttcgatatcaaggaaaatttattctggt------ttcaaaagatacaccac------ttctgatgaataagtggaaatattaccttgtcaatttatgtcaatgtcatttttatgtgtggt------cacaaccagaaaagatctatataaacca------attatc------caagcgttctctttacttttt------gggctatat------ttcaagtgtgcgattaaatccttcagtggtatggagtcagatgctagaaaattcatttctaat------agataa------tgc------taccaagaaactcgatacactagttcctattattactctgcttggatcattggctaaagcgaaattttgtaacgtgttagggcatcccattagtaagccgacctggatcgattcgtcggattttgatattattgatcgatttgtgcgtatatccagaaatctttctcattatt
>Gurania
actcctcaatatgaaaccaaagatactgatatcttggcagcattccgagtaactcctcaacccggagttccacccgaggaagcaggggccgctgtagctgctgaatcttctactggtacatggacaactgtgtggaccgatgggcttaccagtcttgatcgttacaaaggacgatgctatggaatcgagcctgttcctggagaagaaagtcaatttattgcttatgtagcttatcccctagacctttttgaagaaggttctgttactaacatgtttacttccattgtgggtaatgtatttggattcaaggctctgcgtgctctacgtctggaggatttgcgaatccctactgcttatgttaaaactttccaaggcccacctcatggtatccaggttgaaagagataaattgaacaagtatggtcgccctctattgggatgtactattaaaccaaaattgggattatccgctaagaattatggtagagcagtttatgaatgtctacgcggtggacttgattttaccaaagatgatgaaaacgtgaattcccaaccatttatgcgttggagagaccgtttcctattttgtgcggaagccctttataaatcacaggctgaaacaggtgaaatcaaaggacattacttcaatgctactgcaggtacatgcgaagaaatgatgaaaagggctatgtgtgccagagaattgggagttcctattgtaatgcatgactacttaacaggtggattcactgcaaatactaccttggctcattattgccgagataatggtctacttcttcacattcaccgtgcaatgcatgccgttattgatagacagaagaatcatggtatgcacttccgtgtactagctaaagcgttacgtatgtctgggggagaccatattcacgctggtaccgtagtaggtaaacttgaaggggaaagagacatcactttaggctttgttgatttactacgtgatgattttattgaaaaagaccgaagccgcggtatttatttcactcaagattgggtctctttaccaggtgttctgccagtggcttccggtggtattcacgtttggcatatgcctgctctaaccgagatttttggagatgattctgtactacaattcggcggaggaactttggggcacccttggggtaatgcacctggtgccgtagctaaccgagtagctctagaagcatgtgtacaagctcgtaatgagggacgtgatcttgctcgtgagggtaatgaaattatacgtgaggctagtaaatggagtcctgaactagctgctgcttgtgaagtatggaaggagatctaccctatcccctccatctggaaattttagttcaaatccttcgctcctgggtgaaagatgcctcctcttttcatttattacggttcttttttcacgagtattgt------aattggaatagaaaaataaatcgaagattagtcttgttc------------ctatacaattcttatgtatgtgaatacgaatcgattttcctttatctacgtaaccaatcttctcatatacgattaacttcttataggggcctttttgagcgaatatatttctatggaaaaatcgaacatt---------aa------ttatttttcggctatcttacgggtcttcaaggatcctttcatgcattatgttagatatcaaggaaaatctattctgct------ttcaaaagatacgccac------ttctgatgaataagtggaaatattaccttgtcaatttatggcaatgtcatttttatgtgtggt------cacaaccagaaaggatctatataaacca------attatc------caagtgttcgcttgacttttt------gggctatat------ttcaagtctgcgactaaatccttcagtggtatggagtcagatgctagaaaattcatttctaat------agataa------tgc------tacgaagaaactcgatacactagttcctattattactctgcttggatcattggctaaagcgaaattttgtaacgtgttagggcatcccattagtaagtcgacctggatcgattcgtcggattttgatattattgatcgatttgtgcgtatatccagaaatctttctcattatt
>Weinmannia
actcctgactatgaaaccaaagatactgatatcttggcagcattccgagtatctcctcaacccggagttccgcctgaggaagccggggcagcggtagctgctgaatcttctactggtacatggacaagtgtgtggaccgacgggcttaccagtcttgatcgttacaaaggacgatgctaccacatcgagcctgttgcaggagaagaaaatcaatatattgcttatgtagcttaccccttagacctttttgaagaaggttctgttactaacatgtttacttccattgtaggtaatgtgtttgggttcaaggcgctgcgggctctacgtctggaggatttgcgaatccctcctgcttatgttaaaactttccaaggtccgcctcatggcatccaagttgagagagataaattgaacaagtatggccgccccctattgggatgtactattaaacctaaattggggttatccgctaagaattatggtagggcagtttatgaatgtctccgcggtggacttgattttaccaaagatgatgaaaacgtgaactcccaaccatttatgcgttggagagaccgtttcttattttgtgccgaagcactttataaagcacaggccgaaacgggcgaaatcaaagggcattacttgaatgctactgcaggtacatgcgaagaaatgatgaaaagggctgtatttgctagagaattgggagttcccatcgtaatgcatgactacttaacaggaggattcactgcaaatacgagcctggcccattattgccgagataatggtctacttcttcatatccatcgtgcaatgcatgcagttattgatagacagaagaatcatggtatacactttcgtgtactagccaaagcgttacgtatgtctggtggagatcatattcacgctggtaccgtagtcggtaaacttgaaggggaaagagaaataactttaggctttgttgatttactacgtgatgattttattgaaaaagaccgaagccgcggtatttatttcactcaagattgggtctctctaccgggtgttctgcccgtggcttcaggaggtattcacgtttggcatatgccggctttgaccgagatctttggagatgattccgtactacaattcggtggagggactttaggacacccttggggaaatgcaccgggtgccgtagctaatcgagtagctctagaagcatgtgtacaagctcgtaatgagggacgtgatcttgctcgtgagggtaatgaaattatccgtgaggctagcaaatggagtcctgaactagctgctgcttgtgaagtatggaaggagatcnnnnctatcccatccatctggaaatcttggttcaaattcttcgctactgggcgaaagatgcttcttctttgcatttattacggctctttctccgcgagtattgt------aattggaataaaaatagtaacccaagattattcttgttc------------ctatataattatcatatatgtgaatacgaatccatctttctttttctccgtaaccaatcttctcatttacgatcaacatcctctcggattctttttgaacgaatgtatttctatggaaaaatagaccatt---------aa------tgattttcaggtcatcctatggttattgaaagatcctttcgtgcattatgttagatatcgaggaaaatccatttttgt------ttcaaaagatacacccc------ttctgatgaataaatggaaacattaccttgtcaatttatatcaatgtcattttaatgcgtggg------ctcaaccggaaagggtctatataaatca------attatc------caagcattccctcaacctttt------gggctatct------ttcaaatgtgcgactaaatccttcagtgatacggagtcaaatgctggaaaagtcatttataat------agataa------tgc------tatgaagaaactcgatacaatagttccaattattcctttgattggatcattggcaaaatcaaaattttgtaacgcatcagggcatcccattagtaagccggcctgggccaattcatcggattctgatattatcgaccgatttgtgagtatacgcagtaatctttctcattatt
>Cyrilla
actcctgaatatgaaaccaagcatactgatatcttggcagcattccgagtaactcctcaacctggagttccacctgaagaagcaggggccgcggtagctgcggaatcttctactggtacatggacaactgtgtggaccgacggacttactaatctggatcgttacaaagggcgatgctaccacatcgagcccgttgctggagaagaaagtcaatttattgcttatgtagcttatcctttagacctttttgaagaaggttctgttactaacatgcttacttccattgtgggtaatgtatttgggttcaaagccctgcgctctctacgtctggaagatctgcgaatccctgttgcgtatgctaaaactttccaaggtccgcctcacggcatccaagttgaaggagataaattgaacaagtatggtcgtcccctgttgggatgtactattaaacctaaattggggttatctgctaaaaactacggtagagcagtttatgaatgtctccgcggtgggcttgattttaccaaagatgatgagaacgtgaactcccaaccatttatgcgttggagagaccgtttcgtattttgtgccgaagcaatttataaagcacaggctgaaacaggtgaaatcaaagggcattacttgaatgctactgcaggtacatgtgaagaaatgatgaaaagggctgtctttgccagagaattaggagttcctatcataatgcatgactatttaacagggggattcactgcaaatactagcttggctcattattgccgagataatggcctacttcttcacatccatcgtgcaatgcatgcagttattgatagacagaagaatcatggtatgcactttcgtgtactagctaaagcgttacgtatgtctggtggagatcatattcacgctggtactgtagtaggtaaacttgaaggggaaagggacatcactttgggctttgttgatttactgcgtgatgattatattgaaaaagaccgaagtcccggtatttatttttctcaagattgggtctctctagccggcgttctgcccgtggcttcagggggtattcacgtttggcatatgcctgctctgaccgagatctttggggatgattctgtactacagttcggtggaggaactttaggacacccttggggaaatgcaccgggtgccgtagctaatcgagtagctctagaagcatgtgtacaagctcgtaatgagggacgtgatcttgctcgtgagggtaatgaaattatccgtgaggctagcaaatggagtcctgaactagctgctgcttgtgaggtatggaaggagatctaccccactccatccatctggaaatcttggttcaaactcttcgctactgggtaaaagatgcctcttctttgcatttattacgattttttctccacgagtatcgt------aattggaatagaaaaagaaatcaaagattattcttgttc------------ctatataattttcatgtatgtgaatacgaatctatcttcgtttttctccgcaaccaatcttctcatttacgatcaatatcttctggaacctttcttgaacgaatatatttctatagaaaaatagaacatt---------aa------ggattttcagaccgttctatggttgttcaaggatcctttcctgcattatgttaggtatcaaggaaaatcccttttagc------tgcaaaaggggcgtctc------ttttgatgaataaatggaaatattactttgtcaatttctggcaatgttatttttccatgtggt------ctcaaccaagaaggatccatataaaccc------attatc------caaccattccctcgactttct------gggctatct------ttcaagtatgcgactaaacccttcaatggtacggagtcaaatgctagaaaattcagttctact------aggtaa------tgc------tattaagaagttcgataccacagttccaattactcctctgattggatcattgtctaaagcgaaattttgtaacgtgttaggacatccccttagtaagccagcctgggctgatttatcagattctgatattattgaccgattcgggtgtatatatagaaatctttctcattatc
>Dichapetalum
actcctgactatgaaaccaaagacactgatatcttggcagcattccgagtaactcctcaaccaggagttccgcctgaggaagcaggggctgcggtagccgctgaatcttctactggtacatggacaactgtgtggaccgatggtcttaccagtcttgatcgttataaaggacgctgctaccacatcgagcctgttgctggagaagaaaatcaatatattgcttatgtagcttaccctttagacctttttgaagaaggttccgttactaacatgtttacttccattgtgggtaatgtatttgggttcaaagccctgcgcgctctacgtctggaggatttgcgaatccctcgttcttatgttaaaactttccaaggcccgcctcatggcatacaagttgagagagataaattgaacaagtatggtcgtcccctattgggatgtactattaaacccaaattggggttatccgctaagaattacggtagagcggtttatgaatgtcttcgcggtggacttgattttaccaaagatgatgagaatgtgaactcccaaccatttatgcgttggagagaccgtttcttattttgtgccgaagcactttataaagcacaagctgaaacaggtgaaatcaaagggcattatttgaatgctaccgcgggtacatgtgaagaaatgatcaaaagggctgtatttgccagagagttgggagttcctatcgtaatgcatgattacttaacaggtggattcaccgcaaatactagtttggctcattattgccgagataatggtttacttcttcacattcatcgcgcaatgcatgcagttattgatagacagaagaatcatggtatgcactttcgtgtactagctaaagctttacgtatgtctggtggagatcatattcatgccggtaccgtagtaggtaaacttgaaggggaaagagaaatcactttgggctttgttgatttactgcgtgatgattttattgaaaaagatcgaagccgcggtatttatttcactcaagattgggtctctctaccaggggttatacctgtggcttcagggggtattcatgtttggcatatgcctgctctgaccgagatctttggagatgattccgtactacaattcggtggaggaactttagggcacccgtgggggaatgcacctggtgccgtagctaatcgagtagctctagaagcatgtgtacaggctcgtaatgagggacgtgatcttgctcgtgagggtaatgaaattatccgtgaggctagcaaatggagtcctgaactagctgctgcttgtgaagtatggaaggaaatttaccttaccctatccatctagaaaaattggttcaaacctttcgatattggatgaaagactcttcttctttgcatttattacgacttcttcttcacgagtattgg------aattggaacagaaaaaagaatccaagattttttttgttc------------ctatataattcctatgtatatgaatatgaatctatcttcttttttctccgtaaccaatcttttcatttaagatcaagattttttcggttctttcttgagcgaatctatttctttggaaaaatagaacatt---------aa------gaattttcaggccacactcgtgttgtttaaggaccctttgatgcattatcttagatatcaaggaaaatccattctgtc------ttcaaagtatacgcctc------ttttgatgacaaaatggaaatcttaccttgttgatttatgtcaatgtcatttttatgtgtggt------ttcaaccaaaaaagatctctataacccc------attata------caagcattctctggacttttt------gggctatct------ttcaagtgtaagactaaatctttcagtgatacgaattaaaatgttagaaaacttatttataat------agataa------taa------tatcaagaaacttgatacaataattccaattattcctgtgattgaatcattggcaaaaacgaaattttgtaacgtaataggacatcctattagtaaatcggcccgggctgatttatctgattctgatattattgaccgatttgtaagtatatgcagaaatctttttcattatt
>Tapura
actcctgactatgaaaccaaagatactgatatcttggcagcattccgagtaactcctcaaccaggagttccgccggaggaagcaggggctgcagtagctgctgaatcttctactggtacatggacaactgtgtggaccgatggtcttaccagtcttgatcgttataaaggacgctgctaccacatcgagcctgttgctggagaagaaaatcaatatattgcttatgtagcttaccctttagacctttttgaagaaggttccgttactaacatgtttacttccattgtgggtaatgtatttgggttcaaagccctgcgcgctctacgtctggaggatttgcgaatccccactgcttatattaaaactttccaaggcccgcctcatggcatccaagttgagagagataaattgaacaagtatggtcgcccactattgggttgtactattaaacccaaattggggttatccgctaagaattacggtagagcggtttatgaatgtcttcgcggtggacttgattttaccaaagatgatgagaatgtgaactcccaaccatttatgcgttggagagaccgtttcttattttgtgccgaagcactttataaagcacaggctgaaacaggtgaaatcaaagggcattatttgaatgctactgcgggtacatgtgaagaaatgatcaaaagggctgtatttgccagagagttgggagctcctatcgtaatgcatgattacttaacagggggattcaccgcaaatactagtttggctcattattgccgagataatggtttacttcttcacatccatcgcgcaatgcatgcagttattgatagacagaagaatcatggtatgcactttcgtgtactagctaaagccttacgtatgtctggtggagatcatattcatgccggtaccgtagtaggtaaacttgaaggggaaagagaaatcactttgggctttgttgatttactgcgtgatgattttattgaaaaagatcgaagccgcggtatttatttcactcaagattgggtctctctaccaggggttctgcctgtggcttcagggggtattcatgtttggcatatgcctgctctgaccgagatctttggagatgattccgtactacaattcggtggaggaactttagggcacccgtgggggaatgcacctggtgccgtagctaatcgagtagctctagaagcatgtgtacaggctcgtaatgagggacgtgatcttgctcgtgagggtaatgaaattatccgtgaggctagcaaatggagtcctgaactagctgctgcttgtgaagtatggaaggaaattnnnnnnnnnnnnnnnnnnnnnnnnnnnnnnnnnnnnnnnnnnnnnnnnnnnnnnnnnnnnnnnnnnnnnnnnnnnnnnnnnnnnnnnnnnnnnnnnnnnnnnnnnnnnnnnnnnnnnnnnnnnnnnnnnnnnnnnnnnnnnnnnnnnnnnnnnnnnnnnnnnnnnnnnnnnnnnnnnnnnnnnnnnnnnnnnnnnnnnnnnnnnnnnnnnnnnnnnnnnnnnnnnnnnnnnnnnnnnnnnnnnnnnnnnnnnnnnnnnnnnnnnnnnnnnnnnnnnnnnnnnnnnnnnnnnnnnnnnnnnnnnnnnnnnnnnnnnnnnnnnnnnnnnnnnnnnnnnnnnnnnnnnnnnnnnnnnnnnnnnnnnnnnnnnnnnnnnnnnnnnnnnnnnnnnnnnnnnnnnnnnnnnnnnnnnnnnnnnnnnnnnnnnnnnnnnnnnnnnnnnnnnnnnnnnnnnnnnnnnnnnnnnnnnnnnnnnnnnnnnnnnnnnnnnnnnnnnnnnnnnnnnnnnnnnnnnnnnnnnnnnnnnnnnnnnnnnnnnnnnnnnnnnnnnnnnnnnnnnnnnnnnnnnnnnnnnnnnnnnnnnnnnnnnnnnnnnnnnnnnnnnnnnnnnnnnnnnnnnnnnnnnnnnnnnnnnnnnnnnnnnnnnnnnnnnnnnnnnnnnnnnnnnnnnnnnnnnnnnnnnnnnnnnnnnnnnnnnnnnnnnnnnnnnnnnnnnnnnnnnnnnnnnnnnnnnnnnnnnnnnnnnnnnnnnnnnnnnnnnnnnnnnnnnnnnnnnnnnnnnnnnnnnnnnnnnnnnnnnnnnnnnnnnnnnnnnnnnnnnnnnnnnnnnnnnnnnn
>Tetracera
actcctgactatgaaaccaaagatactgatatcttggcagcatttcgagtaactcctcaacctggagttccgcctgaggaagcaggggtcgcggtagctgccgaatcttctactggtacatggacaaccgtgtggaccgatggacttactagccttgaccgttacaaaggatgatgctaccacatcgagcttgttgctggagaagaaagtcaatatattgcttatgtcgtttaccctttagacctttttgatgaaggtcctgttactaacatgttttcttccattgtgggtaacgtatttggtttcannnnncttcgtgctctacgtctnnnnnnnnnnnnnnnnnnnnnnnnnnnnnnnnnnnnnnnnnnnnnnnnnnnnnatggtatccaagttgagagagataaattgaacaagtatggtcgtcctctattgggatgtactattaaacctaaattggggttatccgctaagaactatggtagagcagtttatgaatgtctccgcggtggacttgattttaccaaagatgatgagaacgtgaactcccaaccatttatgcgttggagagaccgtttcctattttgtgtcgaagcaatttattaagcacaggatgaaacaggtgaaatcaaaggacattactcgaatgctactgcaggtacatgtgaagaaatgatcaaaagagctgtatttgccagagaattgggagttcctnnnnnnnnnnnnnnnnnnnnnnnnnnnnnnnnnnnnnnnnnnnnnnnnnnnnnnnnnnnnnnnnnnnnnnnnnnnnnnnnnnnnnnnnnnnnnnnnnnnnnnnnnnnnnnnnnnnnnnnnnnnnnnnnnnnnnnnnnnnnnnttcgtgtactagctaaagcattacgtctgtctggtggagatcatattcacgccggtaccgtagtaggtaaacttgaaggggaaagagaaatcactttgggctttgttgatttactacgtgatgattttgttgaaaaagaccgaagtcggggtatttatttcactcaagattgggtttccctagcaggtgttatacccgcggtttcggagggtattcacgtttggcatatgccggctctgaccgagatctttggagatgattccgtactacagttcggtggaggaactttaggacacccttggggaaatgtaccgggtgccgtagctaatcgagttgctctagaagcatgtatacaagctcgtnnnnnnnnnnnnnnnnnnnnnnnnnnnnnnnnnnnnnnnnnnnnnnnnnnnnnnnnnnnnnnnnnnnnnnnnnnnnnnnnnnnnnnnnnnnnnnnnnnnnnntaccccaccccgttcatctggaaatcttgattcaaactcttcgctactgggttaaagatacctcctccttgcattttttacgattctttcttcatgagtatcgt------aattggactagaaaaaggaatccacgatttttcttcttc------------ctatataattctcatgtatatgaatacgaatccattttttggtttctctgtaaccaatcttcccatttacgatcaacatcttatggagcccttcttgcgcaaatttttttctatgaaaaaataaagcatt---------aa------tgattttcaagccagcttacggttgtgcaaagatcctttcatgcattatgttagacatcgagaaaaagccattctggc------ttcaaaggggacggctc------ttctgatgaataagtggaaatattactttgtcaatctttggcaatgtaattttgatgtgtggt------ctcaatcaggaaggatccagataaacca------attatc------caattattccttacattttct------aggctatct------ttcaagtgtgcggctaaatccttcaatggtatggagtcaaatactagaaaatgcatttataat------agataa------tac------tattaaaaagctcgatgctgtagttccaatttttcctctgattgaatcattggctaaggcggggttttgtaacgtattagggcatcccattagtaaaccggtatgggccgattcatcagattctgatattatcgatcggtttgggcgtatatgcagaaatctttctcattatt
>Dioscorea
actcctgactacgaaaccaaagatactgatatcttagcggcattccgagtaactcctcaacctggggttccgcccgaagaagcaggagctgcagtagccgccgaatcgtccaccggtacatggacaactgtgtggactgatggacttaccagtcttgatcgttacaaaggacgatgctaccacatcgagagcgttgttggggaggaagaccaatatattgcttatgtagcttatcctttagacctttttgaggaaggttctgttaccaatatgtttacttccattgtaggtaatgtatttggtttcaaagccctacgagccctacgtctggaggatctgcgaattcctacttcttattccaaaactttccaaggcccaccgcatggcatccaagttgaaagagataagttgaacaagtatggccgtcccctattgggatgcactattaaaccaaaattggggttatccgcaaagaactacggcagagccgtttatgaatgtctacgtggtggacttgattttaccaaggatgatgaaaatgtgaactcacaaccatttatgcgttggagagaccgtttcttattttgtgccgaagcactttttaaagcacaggccgaaacaggcgaaatcaagggacattacttgaatgctactgcgggtacatgtgaagaaatgatgaaaagggctatatttgcaagagaattgggagttcctatcgtaatgcatgactacttaacagggggcttcaccgcaaatactagcttggctcattattgtcgcgataacggcctacttcttcacatccatcgtgcaatgcatgcagttattgatagacagaaaaatcatggtatgcattttcgtgtactagctaaagcattacgtatgtctggtggagatcatattcacgctggtacagtagtaggtaaactagaaggggaacgcgagatgactttgggttttgttgatttattacgtgatgattttattgaaaaagaccgaagtcgcggtatttttttcactcaagattgggtctctatgccgggtgttatacccgtggcttctgggggtattcatgtttggcatatgcctgctctgaccgaaatctttggggatgattccgtactacagttcggtggaggaactttggggcacccttggggaaacgcacctggtgcagtagctaatcgggtggctttagaagcgtgtgtacaagctcgtaatgagggacgtgaccttgctcgtgaaggtaatgaaattatccgcgaagctnncaaatggaatcctgannnnnnnnnnnnnnnnnnnnnnnnnnnnnnnnnntaccccatcccatccatctgggnatccnggttcaaatacttcaatgctggactcaagatgttncctctttgcatttattgcgattctttctccacgaatatcat------aattcgaatagaaaagaaaataaaagattttttcgattc------------ctatataattcttatgtatttgaatgtgaatttgtattagttttttttcataaacaatcctcttatttacgatcaaggtcctctggagtctttcttgagcgaacacatttctatggaaaaatggggcatt---------aa------ttattttcagaagacccaatggttcttcaaagatccttttctgcattatgttcgatatcaaggaaaagcaattctggt------gtcaaagggaactcgtc------ttttgatgaggaaatggagatcttaccttgtccatttttggcaatattattttcaattttggt------ctcatccgcataggattcatataaacca------attatc------aaattattccttctgttttct------gggttatct------ttcaaatgtactaataaatttttccgcggtaaggagtcaaatgctagaaaatgcatttgtaat------agatac------tct------tactaagaaatttgataccagagtttcagttattgctcttattcgatcattgtctaaagcgaaattttgtaccgtatccgggcatcctattagtaagtcaatatggacaaatttatcagatttggatattattcatcgatttggttggatatgtagaaatctttctcattatc
>Diospyros
actcctgactatgaaaccaaagatactgatatcttggcagcattccgagtaactcctcaacctggagttccaccggaagaagcaggggccgcggtagctgccgaatcttctactggtacatggacagctgtgtggaccgatgggcttactagtcttgatcgttacaaagggcgatgctaccacatcgagcccgttgctggagaagaaactcaatttattgcttatgtagcttatcctttagacctttttgaagaaggttctgttactaacatgtttacttccattgtgggtaatgtatttgggttcaaagccctgcgcgctctacgtctggaagatttgcgaatccctacttcgtatattaaaactttccaaggaccacctcatggtatccaagttgaaagagataaattgaacaagtatggtcgtcccctgttgggatgtactattaaaccgaaattggggttatccgctaaaaactacggtagagcagtttatgaatgtctccgcggtggacttgattttaccaaagacgatgagaacgtgaactcccaaccatttatgcgttggagagaccgtttcttattttgtgccgaagcactttttaaagcacaggctgaaacaggtgaaatcaaagggcattacttgaatgctactgcaggtacatgtgaagaaatgatgaaaagggctgtatttgccagagaattaggaactcctatcgtaatgcatgactatttaacagggggattcactgcaaatactagcttggctcattattgccgagataatggcctacttcttcacatccatcgtgcaatgcatgcagttattgatagacagaagaatcatggtatgcactttcgtgtactagctaaagcgttacgtttgtctggtggagatcatattcacggtggtactgtagtaggtaaacttgaaggggaaagaaacatcactttgggctttgttgatttactgcgtgatgattttattgaaaaagatcgaagccgcggtatttttttcactcaagattgggtctctatgccaggtgttatacccgtggcttcagggggtattcatgtttggcatatgcctgctctgaccgagatctttggagatgattctgtactacagttcggtggaggaactttaggacacccttggggaaatgcaccaggtgccgtagcgaatcgagtagctctagaagcatgtgtacaagctcgtaatgaggggcgtgatcttgctcgtgagggtaatgaaattatccgtgaggctagcaaatggagtcctgagctagctgctgcttgtgaggtatggaaggagatctaccccactccatccatctggaagtcttggttcaaactcttcgatactgggtaaaagatgtctcctctttgcatttattacgattctttctccacgagtatcgt------aattggaatagaaaaagaaatcaaagattattcttgttc------------ctatataattctcatgtatgtgaatacgaatctatctttgtttttctccgcaaccaatcttctcatttacgatcaatatcttctggaacctttcttgaacgaatatatttctatggaaaaatagaacatt---------aa------agattttaaggccattctatggttgttcaaggatcctttcatgcattatgttaggtatcaaggaaaatcccttttggc------ttcaaaagggacgtctc------tgttgatgaataaatggaaatattaccttgtcaatttctggcaatgttatttttatatgtggt------ctcaaccaggaaggatacatagaaaccc------attatc------caaccattccctcgactttct------gggctatct------ttcaagtgtgcgactaaacccttcaatagtacgaagtcaaatgctagaaaatgcatttctaat------aggtaa------tgc------tattaagaagttcgataccatagttccaattattcctctgattggatcattgtctaaagcgaaattttgtaatgtattaggacatcctattagtaagccagtctggtccgatttatccgattcggatattattgaccgattcgggcgtatatatagaaatctttctcattann
>Lissocarpa
actcctgactatgaaaccaaagatactgatatcttggcagcattccgagtaactcctcaacctggagttccacctgaagaagcaggggccgcggtagctgccgaatcttctactggtacatggacaactgtgtggaccgatggacttactagtcttgatcgttacaaagggcgatgctaccacatcgagcccgttgctggagaagaaactcaatttattgcttatgtagcttatcctttagacctttttgaagaaggttctgttactaacatgtttacttccattgtgggtaatgtatttgggttcaaagccctgcgcgctctacgtctggaagatctgcgaatccctacttcgtatgttaaaactttccaaggaccacctcatggtatccaagttgaaagagataaattgaacaagtatggtcgtcccctgttgggatgtactattaaaccgaaattggggttatctgctaaaaactacggtagagcagtttatgaatgtctccgcggtggacttgattttaccaaagatgatgagaacgtgaactcccaaccatttatgcgttggagagaccgtttcgtattttgtgccgaagcaatttataaagcacaagctgaaacaggtgaaatcaaagggcattacttgaatgctactgcaggtacatgtgaagaaatgatgaaaagggctgtatttgccagagaattaggagttcctatcataatgcatgactatttaacagggggattcactgcaaatactagcttggctcattattgccgagataatggcctacttcttcacatccatcgtgcaatgcatgcagttattgatagacagaagaatcatggtatgcactttcgtgtactagctaaagggttacgtatgtctggtggagatcatattcatgctggtactgtagtaggtaaacttgaaggggaaagagagatcactttgggatttgttgatttactgcgtgatgattatattgaaaaagatcgaagccgcggtatttatttcactcaagattgggtctctctaccaggtgttatacccgtggcttcagggggtattcatgtttggcatatgcctgctctgaccgagatctttggagatgattctgtactacagttcggtgggggaactttaggacacccttggggaaatgcgccgggtgccgtagcgaatcgagtagctctagaagcatgtgtacaagctcgtaatgaggggcgtgatcttgctcgtgagggtaatgaaattatccgtgaagctagcaaatggagtcctgaactagctgctgcttgtgaggtatggaaggagatctaccccactccatacatctggaagtcttggttcaaactcttcgatattgggtaaaagatgcctcctctttgcatttattacgattctttctccacgagtatcgt------aattggaatagaaaaagaaataaaaggttattcttgttc------------ctatataattctcatgtatgtgaatacgaatctatcttactttttcttcgcaaccaatcttctcatttacgatcaatatcttttggaacctttcttgaacgaatatatttctatggaaaaatagaacatt---------aa------agattttcaggtcattctatggttgttcaaggatcctaacatgcattatgttaggtatcaaggaaaatcctttttggc------ttcaaaagggacgtgtc------tgttgatgaataaatggaaatattaccttgtcaatttctggcaatgttatttttacatgtggt------atcaaccgggaaggatccatataaacca------attatc------caaccattccctcgactttct------gggctatct------ttcaagtgtgcgactaaacccttcaatggtacggagtcaaatgctagaaaattcatttctaat------aggtaa------tgc------tattaagaagttcgataccatagttccaattattcctctgattggatcattgtctaaagcgaaattttgtaacgtattaggacatcccattagtaagccagtctggtccgatttatccgattcggatattattgaccgattcggacggatatatagaaatctttctcattatt
>Sloanea
actcctgactatgaaaccaaagatactgatatcttggcagcattccgagtaactcctcaacctggagttccggctgaggaagccggggcagcggtagctgctgaatcttctactggtacatggacaactgtgtggaccgatgggcttaccagtcttgatcgttacaaaggacgatgctaccacatcgagcctgttgctggagaagaaactcaatttattgcttatgtagcttaccccttagacctttttgaagaaggttctgttactaacatgtttacttccattgtgggtaatgtgtttgggttcaaggcgctgcgggctctacgtctggaggatttgcgaatccctgttgcttatgttaaaactttcgaaggcccgccccatggcatccaagttgagagagataaattgaacaaatatggccgccccctattgggatgtactattaaacctaaattggggttatccgctaagaattacggtagagcagtttatgaatgtctccgcggtggacttgattttaccaaagatgatgaaaacgtgaactcccaaccatttatgcgttggagagaccgtttcttattttgtgccgaagcactttataaagcacaggctgaaacaggtgaaatcaaagggcattacttgaatgctactgcaggtacatgcgaagaaatgattaaaagggcggtatttgctagagaattgggagttcccatcgtaatgcacgactacttaacaggaggattcactgcaaatactagcttggctcattattgccgagataatggtctacttcttcacatccatcgtgcaatgcatgcagttattgatagacagaagaatcatggtatgcactttcgtgtactagctaaggcgttacgtatgtctggtggagatcatattcacgctggtaccgtagtcggtaaacttgaaggggaaagagaaatcactttaggctttgttgatttactacgtgatgattttattgaaaaagatcgaagccgcggtatttatttcactcaagattgggtctctttaccaggtgttctgcccgtggcttcaggaggtattcacgtttggcatatgccggctctgaccgagatctttggagatgattccgtactacaattcggcggaggaactttaggacacccttggggaaatgcacccggtgccgtagctaatcgagtagctctagaagcatgtgtacaagctcgtaatgagggacgtgatcttgctcgtgagggtaatgaaattatccgtgaggctagcaaatggagtcctgaactagctgctgcttgtgaagtatggaaggagatctaccctaccctatccatctggaaatcttggttcaaattcttcgctactgggcaaaagatgcctcttctttgcatttattacggttctttctccacgagtattgt------aattggaacagaaagagtaacccaagattattcttcttc------------ctatataattctcatgtatgtgaatacgaatctatctttctttttcttcgtaaccaatcttctcatttacgatcaacatcctctcggattctttttgaacgaatgtatttctatggaaaaatggaccatt---------aa------tgattttcaggccatcctatggttattgaaagatcctttcatgcattacgttagatatcaaggaaaatccattttggt------ttcaaaagatacgcctc------ttctgatgaataaatggaaatattaccttgtcaatttatgtcaatgtcatttttatgcgtggt------ctcaaccggaaagggtttatataaacca------attatc------caagcattctctcaacttttg------gggctatct------ttcaagtgtgcgactaaatcctttagtggtacggaatcagatgctggaaaagtcatttataat------agataa------tgc------tatgaagaaactcgatacaatagttccaattattcctctgattggatcattggcaaaatcgaaattttgtaacgcattaggacatcccattagtaagtcgacctgggccgattcgtcggattctgatattatcgaccgatttgtgcgcatatgcagtaatctttctcatnnnn
>Satyria
actcctaactatgaaaccaaagatactgatatcttggcagcattccgagtaactcctcaaccgggagttccacctgaagaagcaggggccgcggtagctgcggaatcttctactggtacatggacaactgtgtggactgatggacttactagccttgatcgttacaaaggtcgatgctaccacatcgagcccgtttctggagacgaaaatcaatttattgcttatgtagcttatcctttagacctttttgaagaaggttcagttactaacatgtgtacttccattgtgggtaatgtttttgggttcaaagccctgcgggctctacgtctggaagatctacgaatccctgttgcgtatgttaaaactttccaaggacctcctcacggcatccaagttgaaagagataaattgaacaagtatggtcgtcccctgttaggatgtactattaaacctaaattggggttatcggctaaaaactatgggagagctgtttatgaatgtctacgcggcggacttgattttaccaaagatgatgaaaatgtgaactcccaaccatttatgcgttggagagaccgtttcttattttgtgccgaagcactttttaaagcacaggctgaaacaggtgaaatcaaagggcattacttgaatgctactgcaggtacatgtgaggaaatgaacaaaagagctgtatttgccagggaattaggagttcctatcgtaatgcatgactatttaacagggggattcactgcaaatactagcttggctgagtattgccgagataatggtctacttctgcacatccatcgtgcaatgcatgctgttattgatagacagaagaatcatggtatactttttcgtgtactagctaaagcgttacgtatgtctggtggagatcatattcacgcgggtactgtagtaggtaaacttgaaggcgaaagagaaatcacgttgggctttgttgatttactgcgtgatgattatattgaaaaagatcgaggccgcggtatttattttactcaagattgggtttctctaccaggtgttttgcccgtggcttcaggcggtattcacgtttggcatatgcctgctctgaccgagatctttggggatgattctgtactacagttcggaggaggaactttaggacncccctggggaaatgcaccgggtgccgtagctaatcgagtagctctagaagcgtgtgtacaagctcgtaatgagggacgtgatcttgctcgtgagggtaatgacattatccgcgangctagtcaatggagtaatgaactatctgctgcttgtgcagtatggaaggagatctacctcatcccgtccatctggaaatcttggttcaaactcttcgttactgggtaaaagatccctcttctttgcatttattacgattctttctccacgagtatcct------aattggaatagaagaagaaataaaaatttcttcttgttc------------ctatataattttcatgtatgtgaatacgaatctatcttcgtttttcttcgcaatcaatcttctcatttatgctcaatatcttttgaaacctttctagaacgaatcttgttctataaaaaaatagaac--t---------aa------ggattttaaaggcattccatgggttttcaaagacccgttcctgcattatgttagatatcgaggaaaatgcattttggc------ttcaagcggttcgtctc------ttttgatgaataaatggaaatattactttgtcaatttctgggaatcttatttttccatatggg------ctcaaccaagaaggatccatataaacca------attatc------caaaaattcccttgactttct------gggctatct------ttcaagcgtacgattaaaaccttcaatggtacggagtcaaatgatagaaaattcatttctaat------agagaa------tgc------tagtaagaaattcgatactctagtgccaattactccaatgattgcatcattgtctaaagcgaaattttgtaacgtgttaggacatcccatgagtaagccggtctggagcggcttatcagattctgatattattgaacgattcgggcgtatatatagaaatctttctcattatt
>Vaccinium
actcctaactatgaaaccaaagatactgatatcttggcagcattccgagtaactcctcaaccgggagttccacctgaagaagcaggggccgcggtagctgcggaatcttctactggtacatggacaactgtgtggactgatggacttaccagccttgatcgttacaaaggtcgatgctaccacatcgagcccgttcctggagacgaaaatcaatttattgcttatgtagcttatcctttagacctttttgaagaaggttcagttactaacatgtttacttccattgtgggtaatgtttttgggttcaaagctctgcgggctctacgtctggaagatctacgaatccctgttgcgtatgttaaaactttccaaggacctcctcacggcatccaagttgaaagagataaattgaacaagtatggtcgtcccctgttaggatgtactattaaacctaaattggggttatcggctaaaaactatgggagagctgtttatgaatgtctacgcggtggacttgattttacgaaagatgatgaaaacgtgaactcccaaccatttatgcgttggagagaccgtttcttattttgtgccgaagcaatttttaaagcacaagccgaaacaggtgaaatcaaagggcattacttgaatgctactgcaggtacatgtgaggaaatgaacaaaagagctgtatttgccagagaattaggagttcctatcgtaatgcatgactatttaacagggggattcactgcaaatactagcttggctgagtattgccgagataatggtctacttctgcacatccatcgtgcaatgcatgctgttattgatagacagaagaatcatggtatacattttcgtgtactagctaaagcgttacgtatgtctggtggagatcatattcactcgggtactgtagtagggaaacttgaaggcgaaagagaaatcacgttgggctttgttgatttactgcgtgatgattatattgaaaaagatcgagcccgcggtatttatttttctcaagattgggtttctctaccaggtgttttgcccgtggcttcaggcggtattcacgtttggcatatgcctgctctgaccgagatctttggggatgattctgtactacagttcggaggaggaactttaggacacccctggggaaatgcaccgggtgccgtagctaatcgagtagctctagaagcgtgtgtacaagctcgtaatgagggacgtgatcttgctcgtgagggtaatgacattatccgcgaggctgctcaatggagtaatgaactatctgctgcttgtgcagtatggaaggagatctacctcatcccgtccatctggaaatcttggttcaaactcttcgctactgggtaaaagatccctcttctttgcatttattacgattttttctccacgagtatcct------aatcggaatagaaaaagaaatcaaaaattcttcttgttc------------ctatataattttcatgtatgtgaatacgaatctatcttcgtttttcttcgcaatcaatcttctcatttatgctcaatatcttttgaaacctttctagaacgaatcttgttctataaaaaaatagaac--t---------aa------ggattttaagggcattctatgggttttcaaagaccctttcctgcattatgttagatatcgaggaaaatcaattttggc------ttcaaacggttcgtctc------ttttgatgaataaatggaaatattaccttgtcaatttatgggaatgttatttttccatatggg------ctcaaccaagaaggatccatataaacca------attatc------aaataattccctcgactttct------gggctatct------ttcaagcgtacgattaaaaccttcaatggtacggagtcaaatgatagaaaattcatttctaat------agagaa------tgc------tagtaagaagttcgatactctagtgccaattactccaatgattgcatcattgtctaaagcgaaattttgtaacgtgttaggacatcccatgagtaagccggtctggagcggtttatcagattctgatattattgaacgattcgggcgtatatatagaaatctttctcattatt
>Erythroxylum
actcctgactatgaaaccaaagatactgatatcttggcagcattccgagtaactcctcaacccggagttccccctgaggaagcgggggcggcagtagctgctgaatcttctaccggtacatggacaactgtatggaccgatgggctgaccagtcttgatcgttataaaggacgctgctaccacatcgagccggttgctggagaagaaaatcaatatattgcttatgtagcttaccccttagacctttttgaagaaggttctgttactaatatgtttacttcgattgtgggtaatgtatttgggttcaaagccctacgcgctctacgtctggaggatttgcgaattcctaaagcttattctaaaactttccaaggcccgcctcatggcatccaatctgagagagataaattgaacaagtacggccgccccctattgggctgtactattaaacctaaattggggttatccgccaagaattacggtagagcagtttatgaatgtctccgcggtgggcttgattttaccaaagatgatgagaacgtgaactcccaaccatttatgcgttggagagaccgtttcttattttgtgctgaaggactttataaagcacagtcggaaactggtgaaatcaaagggcattatttgaatgctactgcaggtacatgtgaagaaatgatgaaaagggctgtatttgccagagaattgggagttcctatcgtaatgcatgactacttaacagggggattcaccgcaaatactaccctggctcattattgtcgagataatggtttacttcttcacatccatcgcgcaatgcatgcagttattgatagacagaaaaatcatggtatgcactttcgtgtactagctaaggcattacgtctgtctggcggggatcatgttcacgctggtaccgtagtaggtaaacttgaaggtgaaagagaaatcactttgggctttgttgatttacttcgtgatgattttgttgaaaaagatcgaagccgtggtatttatttcactcaagattgggtctctctaccaggtgttctgcccgtggcttcaggaggtattcatgtttggcatatgcctgctctaactgagatctttggagatgattccgtactacaatttggtggaggaactttagggcacccttggggaaatgcacccggtgccgtagctaatcgagtatctctagaagcatgtgtacaagctcgtaacgaaggacgcgatcttgctcgtgagggtaatgaaattatccgtgaggctagcaaatggagtcctgaactagctgctgcttgtgaagtatggaaggagatttaccttatcccatccatctagaaaaatcatttcaaattcttcgctactgggtgaaagatccctcttctttgcatttattacgactctttgtttatccggattcg------cattggaacagaaaaagtacgccaagattcttcttcttc------------ctatataattctcatgtatatgaatacgaattaatattcttttttctccgtaaccaagccttttatttacgatcaatattttctcggttccttcttgagcggatagatttctatggaaagatagaacagt---------aa------tgattttccggctaacctatgtttggtcaaagatcctttcatgcattatgttagatatcaaggaaaattcattctggc------ttcaaaggatacgcttc------ttctgataaaaaaatggaaatattattttgtccatttatgtcaatatcatttttatgtgtggt------ttcagccggaaaagatcgatataaactc------attatc------caaacactctttagacttttt------gggctattt------ttcaagtgtacgacaaaatccttcggcggtacgtagtcaaatgatagaaaaatcatttataat------agataa------tac------tatgaagaaactcgattcaacagttccaattattcctttgattggaacattggcaaaaacgagattttgtaacgaaaaaggacatcccattagtaactcgtcccgggctgattcatcggattctgatattatcgcccgatttgtgtatatatgcacaaatctttttcattnnn
>Acalypha
actcctgactatgaaaccaaagatactgatatcttggcagcattccgagtaactcctcaacctggagttccgccggaggaagcaggagctgcggtagctgctgaatcttctactggtacatggacaactgtgtggaccgatgggcttaccagtcttgatcgttataaaggacgatgctacgacatcgagcccgttgctggagaggaaaatcaatatattgcttatgtagcttacccattagacctttttgaagaaggttctgttactaacatgtttacttccattgtgggtaatgtatttgggttcaaagccctacgcgccctacgtctggaggatttgcgaatccctactgcttatattcaaactttccaagggccgcctcacggtatccaagttgagagggataaattgaataagtatggtcgccctctattgggttgtactattaaacctaaattgggtctatccgctaagaattacggtagagccgtttatgaatgtctacgcggtggacttgattttaccaaagatgatgagaacataaactcccaaccatttatgcgttggagagaccgtttcttattttgtgccgaagcaatttataagtcacaggctgaaacaggcgaaatcaaaggacattatttaaatgctactgcgggtacatgtgaagaaatgatcaaaagggctgtatttgccagagaattaggagttcctatcgtaatgcatgactacttaacaggggggttcactgcaaatactagcttggctcattattgccgagataatggtttacttcttcacattcaccgcgcaatgcatgcagttattgatagacaaaagaatcacggtatgcactttcgtgtactagctaaggcgttacgtatgtctggtggagatcatattcacgccggtaccgtagtaggtaaacttgaaggggaaagagaaatcactttgggctttgttgatttattgcgtgattattttattgaaaaagaccgaagccgtggcatttatttcactcaagattgggtctctctaccaggtgttctgcctgtagcttcagggggtattcacgtttggcatatgcctgctctgaccgagatctttggagatgattccgtactacaattcggtggaggaactttagggcatccttggggaaatgcacccggtgccgtagctaatcgagtagctctagaagcatgtgtacaagctcgtaatgagggacgtgatcttgctcgtgagggtaatgaaattatccgcgaagctagtaaatggagtcccgaactagctgctgcttgtgaagtatggaaggaaatttaccttaccccatccatctagaaaaatgggttcaaattattcgatattggctgaaagatccctcttctttgcatttattacgactctttcttcatgaatattgg------aattggaacagaaaaagtaatccaagattttttttgttt------------ctatataactctcatgtatatgaatatgaatccatcttcttttttctccgtacccaatcctttcatttacgatcaacattttctcgagtccttcttgaacgaatttatttctatggaaaattcgaacatt---------aa------tgattttcaggccaccctatggttgttcaaggatcctaacatgcattatgttaaatatcaaggaaaatccattttggc------ttcaaaaaataggtctc------ttcggatgaaaaaatggaaatattactttgtcaatttatgtcaatgtcatttttatgtgtggt------ttcaaccagaaaagatctctatcaattc------attatc------taagcattctctcaacttttt------gggctacct------ttcaaatgtacaattgaatccttcgttggtacggagtcaaatgctagaaaattcatttataatagataaagataa------tac------tctgaagaaactcgatataatagttccaattattcctttaattggatcattggcaaaaacgaaattttgtaacgcagtaggacatcccattagtaaaccgacctgggccgatttagcggattctgatattatcaaccgatttgtacgtatatacagaaatctttctcattatt
>Adelia
actcctgaatatgaaaccaaagatactgatatcttggcagcattccgagtaactcctcaacctggagttccgcctgaggaagcaggagctgcggtagctgctgaaacccctactggtacatggacaactgtgtggaccgacgggcttaccagtcttgatcgttataaaggacgatgctacgacatcgagcccgttgctggagaagaaaatcaatatattgcttatgtagcttaccccttagacctctttgaagaaagttctgttactatcatgtttacttccattgtggggaatgtatccgggttcaaagccctacgcgccctacgtctggaggatttgcggatccctactgcttatattaaaactttccaagggccgcctcatggtatccaagttgagagagataaattgaacaagtatggtcgccctctattgggttgtactattaaacctaaattggggctatccgctaagaattacggtagagcagtttatgaatgtctacgcggtggacttgattttaccaaagatgatgagaacgtgaactcccaaccatttatgcgttggagagaccgtttcttattttgtgccgaagcactttttaaagcacaggctgaaacaggtgaaatcaaaggacattatttgaatgctactgcaggtacatgcgaagaaatgatcaaaagggctgtatgtgccagagaattaggagttcctatcgtaatgcatgactacttaacaggtggattcactgcaaatactagcttggctcattattgccgagataatggtttacttcttcacattcaccgcgcaatgcatgcagttattgatagacagaagaatcatggtatgcattttcgtgtactagctaaagcattacgtatgtctggtggagatcatattcacgctggtaccgtagtaggtaaacttgaaggggaaagagacatcactttgggctttgttgatttattgcgtgatgattttattgaaaaagatcgaagccgcggtatttatttcactcaagattgggtctctctacccggtgttttgcctgtagcttcagggggtattcacgtttggcatatgcctgctctgaccgagatctttggagatgattccgtactacaattcggtggaggaactttaggtcacccttggggaaatgcacccggtgccgtagctaatcgagtagctctagaagcatgtgtacaagctcgtaatgagggacgtgatcttgctcgtgagggtaatgaaattatccgcgaagctagcaaatggagtcctgaactagctgctgcttgtgaagtatggaaggagatttaccttaccccattcatctagaaaaattggttcaaatccttcgcttttgggtgaaagatccctcttctttgtatttattacgactctttcttcatgagtattgg------aattggaacagaaaagctaatccaagatttttcttgttc------------ctatataattctcatatatatgaatatgaatccatcttcttttttctccgtaaccaatcctttcatttacgatcaacattttttcgagtacttattgaacgaatttttttctatggaaaaataaaacatt---------aa------tgattttcaggaaatcctagggttgtttaaggatcccttcatgcattatgttagatatcacggaaaatccattttggc------ttcaaaagatagtcctc------ttctgatgaaaaaatggaaatattaccttgtcaatttatgtcaatgtcatttttatgtgtggt------ttcaaccagaaaagatctatataaattc------attatt------taagcattctttcaacttttt------aggctatct------ttcaaatgtacaatttaatccttccttggtgcggagtcaaatgctagaaatttcatttctaatagataaagataa------tac------tatgaagaaactcgatacaatagttccaattattcctttaattggttcattggcaaaaacgaaattttgtaacgcagtaggacatcccattagtaaaccgacctgggctgattcagcggattctgatattattgaccgatttgtgcgtatatacagaaatctttctcattatt
>Alchornea
actcctcaatatgaaaccaaagatactgatatcttggcagcattccgagtaactcctcaacctggagttccgccggaggaagcaggcgctgcggtagctgctgaatcttctactggtacatggacaactgtgtggaccgatgggcttaccagtcttgatcgttataaaggacgatgctaccacatcgagcccgttgctggagaagaaaatcaatatatttgctatgtagcttaccccttagacctttttgaagaaggttctgttactaacatgtttacttccattgtaggtaatgtatttgggttcaaagccctacgcgccctacgtctggaggatttgcgaatccctacttcttatattaaaactttccaagggccgcctcatggcatccaagttgagagagataaattgaacaagtacggtcgccctctattgggttgtactattaaacctaaattggggctatccgctaagaattacggtagagcagtttatgaatgtctccgcggtggacttgattttaccaaagatgatgagaacgtgaattcccaaccatttatgcgttggagagaccgtttcttattttgtgccgaagcaatttataaatcacagtctgaaacaggtgaaatcaaaggacattatttgaatgctactgcaggtacatgcgaagaaatgatcaaaagggctgtatttgccagggaattaggagctcctatcgtaatgcatgactacttaacagggggattcactgcaaatactagcttggctcattattgccgagataatggtttacttcttcacattcaccgcgcaatgcatgcagttattgatagacagaagaatcatggtatgcattttcgtgtactagctaaggcgttacgtatgtctggtggagatcatattcacgctggtaccgtagtaggtaaacttgaaggggaaagagacatcactttgggctttgtcgatttactgcgtgatgattttgttgaaaaagatcgaagccgcggtatttatttcactcaagattgggtctctctacccggcgttttgcctgtagcttcagggggtattcacgtttggcatatgcctgctctgaccgagatctttggagatgattccgtactacaattcggtggaggaactttagggcatccttggggaaatgcacctggtgccgtagctaatcgagtagctctagaagcatgtgtacaagctcgtaatgaggggcgtgatcttgctcgtgagggtaatgaaattatccgcgaggctagcaaatggagtcctgaactagctgctgcttgtgaagtatggaaggagattnnnnnnnnnnnnnnnnnnnnnnnnnnnnnnnnnnnnnnnnnnnnnnnnnnntaaaagatccctcttttttgcatttattacgactctttcttcatgagtattgg------aattggagcagaaaaataaatccaagatttttcttgttt------------ctatataattctcatgtatatgaatatgaatccatcttctttttttttcgtaaccaatcttttcatttacgatcaacattttctcgagtatttcttgaacgaatttttttttatggaaaaacagaacatt---------aa------tgattttaaggccatcctatggttgttcaaggatcctttcatgcattatgttagatatcaaggaaaatccattttggc------ttcaaaagataggcccc------ctctgatgaaaaaatggaaatattactttgtcaatttatgtcaatgtcatttttatgtatggt------tgcaaccagaaaagatctatataaattc------attatc------caagcattctctcaacctttt------gggctatct------ttcaaatgtacaattaaatccttcgttagcacggaatcaaatgctagaaaactcgtttataatagataaagataa------tac------tattaagaaactcgatacaatagttccaattattcctttgattggatcattggcaaaaacgaaattttgtaatgtagtaggacatcctattagtaaaccgacccgggctgattcatcggattctgatattatcgannnnnnnnnnnnnnnnnnnnnnnnnnnnnnnnnnnnnn
>Alchorneopsis
actcctgaatataaaaccaaagatactgatatcttggcagcattccgagtaactcctcaacctggagttccgcctgaggaagcaggagctgcggtagctgctgaatcttctactggtacatggacaactgtgtggaccgatgggcttaccagtcttgatcgttataaaggacgatgctacgacatcgagcccgttgctggagaagaaaatcaatatattgcctatgtagcttaccccttagacctttttgaagaaggttcggttactaacatgtttacttccattgtgggtaatgtatttgggtttaaagccctacgcgccctacgtctggaggatttgcgaatccctacttcttatactaaaactttccaagggccgcctcatggcatccaagttgagagagataaattgaacaagtatggtcgccctctattgggttgtactattaaacctaaattggggctatccgctaagaattacggtagagcagtttatgaatgtctccgcggtggacttgattttaccaaagatgatgagaacgtgaattcccaaccatttatgcgttggagagaccgtttcttattttgtgccgaagcactttataaagcacaggctgaaacaggtgaaatcaaaggacattatttgaatgctactgcaggtacatgcgaagaaatgatcaaaagggctgtatttgccagggaattaggagctcctatcgtaatgcatgactacttaacagggggattcactgcaaatactagcttggctcattattgccgagataatggtttacttcttcacattcaccgcgcaatgcatgcagttattgataggcagaagaatcatggtatgcattttcgtgtactagctaaagcgttacgtttgtctggcggagatcatattcacgctggtaccgtagtaggtaaacttgaaggggaaagagacatcactttgggctttgtcgatttactgcgtgatgattttattgaaaaagatcgaagccgcggtatttatttcactcaagattgggtctctctacctggcgttctgcctgtagcttcagggggtattcacgtttggcatatgcctgctctgactgagatctttggagatgattccgtactacaattcggtggaggaactttagggcacccttggggaaatgcacccggtgccgtagctaatcgagtagctctagaagcatgtgtacaagctcgtaatgaggggcgtgatcttgctcgtgagggtaatgaaattatccgcggggctagcaaatggagtcctgaactagctgctgcttgtgaagtatggaaggagattnnnnnnnnnnnnnnnnnnnnnnnnnnnnnnnnnnnnnnnnnnnnnnnnnnnnnnnnnnnnnnnnnnnnnnnnnnnnnnnnnnnnnnnnnnnnnnnnnnnnnnnnnnnnnnnnnnnnnnnnnnnnnnnnnnnnnnnnnnnnnnnnnnnnnnnnnnnnnnnnnnnnnnnnnnnnnnnnnnnnnnnnnnnnnnnnnnnnnnnnnnnnnnnnnnnnnnnnnnnnnnnnnnnnnnnnnnnnnnnnnnnnnnnnnnnnnnnnnnnnnnnnnnnnnnnnnnnnnnnnnnnnnnnnnnnnnnnnnnnnnnnnnnnnnnnnnnnnnnnnnnnnnnnnnnnnnnnnnnnnnnnnnnnnnnnnnnnnnnnnnnnnnnnnnnnnnnnnnnnnnnnnnnnnnnnnnnnnnnnnnnnnnnnnnnnnnnnnnnnnnnnnnnnnnnnnnnnnnnnnnnnnnnnnnnnnnnnnnnnnnnnnnnnnnnnnnnnnnnnnnnnnnnnnnnnnnnnnnnnnnnnnnnnnnnnnnnnnnnnnnnnnnnnnnnnnnnnnnnnnnnnnnnnnnnnnnnnnnnnnnnnnnnnnnnnnnnnnnnnnnnnnnnnnnnnnnnnnnnnnnnnnnnnnnnnnnnnnnnnnnnnnnnnnnnnnnnnnnnnnnnnnnnnnnnnnnnnnnnnnnnnnnnnnnnnnnnnnnnnnnnnnnnnnnnnnnnnnnnnnnnnnnnnnnnnnnnnnnnnnnnnnnnnnnnnnnnnnnnnnnnnnnnnnnnnnnnnnnnnnnnnnnnnnnnnnnnnnnnnnnnnnnnnnnnnnnnnnnnnnnnnnnnnnnnnnnnnnnnnnnnnnnnnnnnnnnnn
>Aparisthmium
actcctcaatatgaaaccaaagatactgatatcttggcagcattccgagtaactcctcaacccggagttccacctgaggaagcaggagctgcagtagctgctgaatcttctactggtacatggacaactgtgtggaccgatgggcttaccagtcttgatcgttataaaggacgatgctaccacatcgagcccgttgctggagaagaaaatcaatatattgcctatgtagcttaccccttagacctttttgaagaaggttctgttactaacatgtttacttccattgtgggtaatgtatttgggttcaaagccctacgtgccctacgtctggaggatttgcgagtccctacttcttatattaaaactttccaagggccgcctcatggcatccaagttgagagagataaattgaacaagtatggtcgccctctattgggttgtactattaaacctaaattggggctatccgctaagaattacggtagagcagtttatgaatgtctccgcggtggacttgattttaccaaagatgatgagaacgtgaattcccaaccatttatgcgttggagagaccgtttcttattttgtgccgaagcaatttataaatcacaggctgaaacaggtgaaatcaaaggacattatttgaatgctactgcaggtacatgcgaagaaatgatcaaaagggctgtatttgccagggaattaggagctcctatcgtaatgcatgactacttaacagggggattcactgcaaatactagcttggctcattattgccgagataatggtttacttcttcacattcaccgcgcaatgcatgcagttattgatagacagaagaatcatggtatgcattttcgtgtactagctaaggccttacgtttgtctggtggagatcatattcacgctggtaccgtagtaggtaaacttgaaggggaaagagacatcactttgggctttgtcgatttactgcgtgatgattttattgaaaaagatcgaagccgcggtatttatttcactcaagattgggtctctctacctggcgttttgcctgtagcttcagggggtattcacgtttggcatatgcctgctctgaccgagatctttggagatgattccgtactacaattcggtggaggaactttagggcatccttggggaaatgcacctggtgccgtagctaatcgagtagctctagaagcatgtgtacaagctcgtaatgaggggcgtgatcttgctcgtgagggtaatgaaattatccgcgaggctagcaaatggagtcctgaactagctgctgcttgtgaagtatggaaggagattnnnnnnnnnnnnnnnnnnnnnnnnnnnnnnnnnnnnnnnnnnnnnnnnnnnnnnnnnnnnnnnnnnnnnnnnnnnnnnnnnnnnnnnnnnnnnnnnnnnnnnnnnnnnnnnnnnnnnnnnnnnnnnnnnnnnnnnnnnnnnnnnnnnnnnnnnnnnnnnnnnnnnnnnnnnnnnnnnnnnnnnnnnnnnnnnnnnnnnnnnnnnnnnnnnnnnnnnnnnnnnnnnnnnnnnnnnnnnnnnnnnnnnnnnnnnnnnnnnnnnnnnnnnnnnnnnnnnnnnnnnnnnnnnnnnnnnnnnnnnnnnnnnnnnnnnnnnnnnnnnnnnnnnnnnnnnnnnnnnnnnnnnnnnnnnnnnnnnnnnnnnnnnnnnnnnnnnnnnnnnnnnnnnnnnnnnnnnnnnnnnnnnnnnnnnnnnnnnnnnnnnnnnnnnnnnnnnnnnnnnnnnnnnnnnnnnnnnnnnnnnnnnnnnnnnnnnnnnnnnnnnnnnnnnnnnnnnnnnnnnnnnnnnnnnnnnnnnnnnnnnnnnnnnnnnnnnnnnnnnnnnnnnnnnnnnnnnnnnnnnnnnnnnnnnnnnnnnnnnnnnnnnnnnnnnnnnnnnnnnnnnnnnnnnnnnnnnnnnnnnnnnnnnnnnnnnnnnnnnnnnnnnnnnnnnnnnnnnnnnnnnnnnnnnnnnnnnnnnnnnnnnnnnnnnnnnnnnnnnnnnnnnnnnnnnnnnnnnnnnnnnnnnnnnnnnnnnnnnnnnnnnnnnnnnnnnnnnnnnnnnnnnnnnnnnnnnnnnnnnnnnnnnnnnnnnnnnnnnnnnnnnnnnnnnnnnnnnnnnnnnnnnnnnnnnnnnn
>Caryodendron
actcctgaatatgaaaccaaagatactgatatcttggcagcattccgagtaactcctcaacctggagttccgcctgaggaagcaggagctgccgtagctgctgaatcttctactggtacatggacaactgtgtggaccgatgggcttaccagtcttgatcgttataaaggacgatgctaccacatcgagtccgttgctggagaagaaaatcaatatattgcttatgtagcttaccccttagacctttttgaagaaggttctgttactaacatgtttacttccattgtgggtaatgtatttgggttcaaagccctacgcgccctacgtctggaggatttgcgaatcccccctgcttatattaaaactttccaagggccgcctcatggcatccaagttgagagagataaattgaacaagtacggtcgccctctattgggttgtactattaaacctaaattggggctatccgctaagaattacggtagagcagtttatgaatgtctacgcggtggacttgattttaccaaagatgatgagaacgtgaactcccaaccatttatgcgttggagagaccgtttcttattttgtgccgaagcaatttataaagcacaggctgaaacaggtgaaatcaaaggacattatttgaatgctactgcaggtacatgcgaagaaatgataaaaagggctgtatttgccagagaattaggagctcctatcgtaatgcatgactacttaacaggaggattcactgcaaatactagcttggctcattattgccgagataatggtttacttcttcacattcaccgcgcaatgcatgcagttattgacagacagaagaatcatggtatgcattttcgtgtattagctaaggcgttacgtatgtctggtggagatcatattcacgcgggtaccgtagtaggtaaacttgaaggagaaagagacatcactttgggctttgttgatttattgcgtgatgattatattgaaaaagatcgaagccgcggtatttatttcactcaagattgggtctctctacctggtgttataccagtagcttcagggggtattcacgtttggcatatgcctgctctgaccgagatctttggagatgattccgtactacaatttggtggaggaactttagggcacccttggggaaatgcacccggtgccgtagctaatcgagtagctctagaagcatgtgtacaagctcgtaatgagggacgtgatcttgctcgtgagggtaatgaaattatccgcgaagctagcaaatggagtcctgaactagctgctgcttgtgaagtatggaaggagatttaccttaccccatccatctagaaaaattggttcaaatccttcgctattgggtgaaagatccctcttttttgtatttattacgactctttcttcatgagtattgg------aatttgaacagaaaaagtaatccaagatttttcttgttc------------ctatataattctcatgtatatgaatacgaatccatctcattttttctccgtaaccaatcctttcatttacgatcaacattttctcgagtacttcttgaacgaatttatttctatggaaaaatagaacatt---------aa------tgattttcgggccattctatggttgttcaaggatcccttcatgcattatgttagatatcaaggaaaatccattttggc------ttcaaaagataggcctt------tccccatgaaaaaatggaaatattaccttgtccatttatgtcaatgtcatttttatgtatggt------ttcaaccagaaaagatctatataaattc------attatc------taagcattctctcaacttttt------gggctatct------ttcaaatgtacaatttaatccttcgttggtacggagtcaaatgctagaaaattcatttataatagataaagataa------tac------tatgaagaaactcgatacaatagttccaattattcctttaattggatcattggcaaaaacaaaattttgtaacgcagtaggacatcccattagtaaaccgacccgggctgattcagcggattctgatattatcgaccgatttgtgcgtatatacagaaatctttctcattatt
>Chaetocarpus
actcctgactatgaaaccaaagatactgatatcttggcagcattccgagtaactcctcaacctggagttccgcctgaggaagcaggagctgcggtagctgctgaatcttctactggtacatggacagctgtgtggaccgatgggcttaccagtcttgatcgttataaaggacgatgctaccacatcgagcccgttgttggagaagaaactcaatttattgcttatgtagcttaccccttagacctttttgaagaaggttctgttactaacatgtttacttccattgtgggtaatgtatttgggttcaaagccctacgcgccctacgtctggaggatttgcgaatccctcctgcttattctaaaactttccaagggccgcctcatggcatccaagttgaaagagataaattgaacaagtatggtcgccccctattgggttgtactattaaacctaaattggggctatccgctaagaattacggtagagcagtttatgaatgtctgcgcggtggacttgattttaccaaagatgatgagaacgtgaactcccaaccatttatgcgttggagagaccgtttctgcttttgtgccgaagcactttataaagcacaggctgaaacaggtgaaatcaaaggacattatttgaatgctactgcaggtacatgcgaagaaatgatcaaaagagctgtatttgccagagaattaggagttcctatcgtaatgcatgactacttaacagggggattcactgcaaatactaccttggctcattattgccgagataatggtttacttcttcatatccatcgcgcaatgcatgcagttattgatagacagaagaatcatggtatgcattttcgtgtactagctaaggcgttacgtatgtctggtggagatcatattcacgctggtaccgtagtaggtaaacttgaaggggaaagagatatcactttgggctttgttgatttactgcgtgatgattttattgaaaaagatcgaagccgcggtatttatttcactcaagattgggtctctctacctggtgttctgcctgtggcttcagggggtattcacgtttggcatatgcctgctctgactgaaatctttggagatgatgccgtactacaattcggcggaggaactttagggcacccttggggaaatgcacccggtgccgtagctaatcgagtagctctagaagcatgtgtaaaagctcgtaatgagggacgtgatcttgctcgtgagggtaatgaaattatccgtgaggctagcaaatggagtcctgaactagctgctgcttgtgaagtatggaaggcaatttaccttaccccatccatctagaaaaattggttcaaacccttcgcttttgggtgaaagatccctcttctttgcatttattacgattctttcttcacgagt------------attggaatagaaaaagtaatccaagatttttcttattc------------ctatataattcgtatgtatatgaatacgaatctatcttcttttttctccgtaaccaatcctttcatttacgatcaatcttttctcgagtctttcttgagcgaatttatttctatggaaaactagaacatt---------aa------tgattttcaagccatcctatggtttttcaaggatcctttcatgcattatgttagatatcaaggaaaatcaattctggc------ttcaaaagctaagcctc------ttctgatgaaaaaatggaaatattatcttgttaatttatgtcaacgtcatttttatgtgtggt------ttcaaccagaaaagatctatataaattc------attatc------caagcattctctcgacttttt------gggctatct------ttcaaatgtacaattaaatccttcagtagtacggagtcaaatgctggaaaattcatttataat------agataa------tac------tatgaagaaactcaatacaagagttccaattattcctttgattggatcattggcaaaaactaaattttgtaacgcagtaggacatcccattagtaaactgatctggactgattcatcggattttaatattatcgaccgatttgtgcgtatatgcagaaatctttctcattatt
>Cleidion
actcctgaatatcaaaccaaagatactgatatcttggcagcattccgagtaactcctcaacctggagttccgcctgaggaagcaggagctgcggtagcagctgaatcttctactggtacatggacaactgtgtggaccgacgggcttaccagtcttgatcgttataaaggacgatgctaccacattgatcccgttcctggagaagataatcaatttattgcttatgtagcttaccccttagacctttttgaagaaggttctgttactaacatgtttacttccattgtgggtaatgtatttgggttcaaagccttacgcgccctacgtctggaggatttgcgaatccctactgcttatattaaaactttccaagggccgcctcatggcatccaagttgagagagataaattgaacaagtatggtcgccctctattgggttgtactattaaacctaaattggggctatccgctaagaattacggcagagcagtttatgaatgtctacgcggtggacttgattttaccaaagatgatgagaacgtgaactctcaaccatttatgcgttggagagaccgtttcttattttgtgccgaagcaatttataaagcacaagctgaaacaggtgaaatcaaaggacattattttaatgctactgcaggtacatgcgaagaaatgatcaaaagggctgtatttgccagagaattaggagttcctatcgtaatgcatgactacttaacagggggattcactgcaaatactagcttggctcattattgccgagataatggtttacttcttcacattcaccgcgcaatgcatgcagttattgatagacagaagaatcatggtatgcattttcgtgtactagctaaggcgttacgtatgtctggtggagatcatattcatgctggtaccgtagtaggtaaacttgaaggggaaagagatatcactttgggctttgttgatttattgcgtgatgattatattgaaaaagacggaagccgcggtatttatttcactcaagattgggtctctctacctggtgttatacctgtagcttcagggggtattcacgtttggcatatgcctgctctgaccgagatcttcggagatgattctgtactacaattcggtggaggaactttagggcacccttggggaaatgcacccggtgccgtagctaatcgagtagctctagaagcatgtgtacaagctcgtaatgagggacgtgatcttgctcgtgagggtaatgaaattatccgcgaagctagcaaatggagtcctgaactagctgctgcttgtgaagtatggaaggagattnnnnnnnnnnnnnnnnnnnnnnnnnnnnnnnnnnnnnnnnnnnnnnnnnnnnnnnnnnnnnnnnnnnnnnnnnnnnnnnnnnnnnnnnnnnnnnnnnnnnnnnnnnnnnnnnnnnnnnnnnnnnnnnnnnnnnnnnnnnnnnnnnnnnnnnnnnnnnnnnnnnnnnnnnnnnnnnnnnnnnnnnnnnnnnnnnnnnnnnnnnnnnnnnnnnnnnnnnnnnnnnnnnnnnnnnnnnnnnnnnnnnnnnnnnnnnnnnnnnnnnnnnnnnnnnnnnnnnnnnnnnnnnnnnnnnnnnnnnnnnnnnnnnnnnnnnnnnnnnnnnnnnnnnnnnnnnnnnnnnnnnnnnnnnnnnnnnnnnnnnnnnnnnnnnnnnnnnnnnnnnnnnnnnnnnnnnnnnnnnnnnnnnnnnnnnnnnnnnnnnnnnnnnnnnnnnnnnnnnnnnnnnnnnnnnnnnnnnnnnnnnnnnnnnnnnnnnnnnnnnnnnnnnnnnnnnnnnnnnnnnnnnnnnnnnnnnnnnnnnnnnnnnnnnnnnnnnnnnnnnnnnnnnnnnnnnnnnnnnnnnnnnnnnnnnnnnnnnnnnnnnnnnnnnnnnnnnnnnnnnnnnnnnnnnnnnnnnnnnnnnnnnnnnnnnnnnnnnnnnnnnnnnnnnnnnnnnnnnnnnnnnnnnnnnnnnnnnnnnnnnnnnnnnnnnnnnnnnnnnnnnnnnnnnnnnnnnnnnnnnnnnnnnnnnnnnnnnnnnnnnnnnnnnnnnnnnnnnnnnnnnnnnnnnnnnnnnnnnnnnnnnnnnnnnnnnnnnnnnnnnnnnnnnnnnnnnnnnnnnnnnnnnnnnnnnnnn
>Cnidoscolus
actcctgactatcaaaccaaagatactgatatcttggcagcattccgagtaactcctcaacctggagttccacctgaggaagcaggagctgcggtagctgctgaatcttctactggtacatggacaactgtgtggaccgatggacttaccagtcttgatcgttataaaggacgatgctacggcctcgagcccgttcctggagaagaaaatcaatatattgcttatgtagcttacccattagacctttttgaagaaggttctgttactaacatgtttacttctattgtgggtaatgtatttgggttcaaagccctacgcgccctacgtctggaggatttgcgaatccctcctgcttattctaaaactttccaagggccgcctcatggcatccaagttgagagagataaattgaacaagtatggtcgccctctattaggttgtactattaaaccaaaattggggctatccgctaagaattacggtagagcagtttatgaatgtcttcgcggtggacttgattttaccaaagacgatgagaatgtgaactcccaaccatttatgcgttggagagaccgtttcttattttgtgccgaagcaatttataaagcacaggctgaaacaggtgaaatcaaaggacattatttgaatgctactgcaggtacatgcgaagaaatgatcaaaagggctgtatttgccagagaattaggagctcctatcgtaatgcatgactacttaacagggggattcactgcaaatactagcttggctcattattgccgagataatgggttacttcttcacattcaccgcgcaatgcatgcagttattgatagacagaagaatcatggtatgcattttcgtgtactagctaaggctttacgtctgtctggtggggatcatattcacgctggtaccgtagtaggtaaacttgaaggggaaagagacattactttgggctttgttgatttactgcgtgatgattttgttgaaaaagatcgaagccgcggtatttatttcactcaagattgggtctctctaccgggtgttctgcctgtagcttcagggggtattcacgtttggcatatgcctgctctgaccgagatctttggagatgattccgtactacaattcggtggaggaactttagggcacccttggggaaatgcacccggtgccgtagctaatcgagtagctctagaagcatgtgtacaagctcgtaatgagggacgtgatcttgctcgtgagggtaatgacattatccgtgaggctagcaaatggagtcctgaactagctgctgcttgtgaagtatggaaggaaatttaccttaccccatccatatagaaaaattggttcaaacccttcgctattgggtgaaagatccctcttctttgcatttattacgactctttcttcaggagtattgg------aatttgaacagaaaaaggaatccaagatttttcttgttc------------ctatataattctcatgtatatgaatacgaatccatcttcttttttctccgtaaccaatcctttcatttgcgatcaatatttttgcgagtccttcttgaacgaatttttttctacggaaaaatagaacatt---------aa------tgattttcaggccatcctatggttgttcaaggatcctttcattcattatgttagatatcaaggaaaatcaattctggc------ttcaaaagataggcctt------ttctgatgaaaaaatggaaatattaccttgtaaacttatgtcaatgtcatttttatgtctggt------ttcaaccagaaaagatctatataaattc------attatc------caagcattctctcaacttttt------gggctatct------ttcaaatgtacaattaaatcctttggtggtacggagtcaaatgttagaaaattcatttataatagataaagatag------cac------tataaagaaactcgatacaatagttccaattattcctttaattggatcattggcaaaaacgaaattttgtaacgcagtaggacatcccattagtaaaccgattcgggcggattcgtcggattctgatattatcgaccgatttgtgcgtatatgcagaaatctttctcattatt
>Conceveiba
actcctgaatatgaaaccaaagatactgatatcttggcagcattccgagtaactcctcaacccggagttccacctgaggaagcaggagctgcggtagctgctgaatcttctactggtacatggacaactgtgtggaccgatgggcttaccagtcttgatcgttataaaggacgatgctaccacatcgagcccgttgctggagaagaaaatcaatatattgcctatgtagcttaccccttagacctttttgaagaaggttctgttactaacatgtttacttccattgtgggtaatgtatttgggttcaaagccctacgcgccctacgtctggaggatttgcgaatccctacttcttatattaaaactttccaagggccgcctcatggcatccaagttgagagagataaattgaacaagtacggtcgccctctattgggttgtactattaaacctaaattggggctatccgctaagaattacggtagagcagtttatgaatgtctccgcggtggacttgattttaccaaagatgatgagaacgtgaattcccaaccatttatgcgttggagagaccgtttcttattttgtgccgaagcaatttataaagcacaggctgaaacaggtgaaatcaaaggacattatttgaatgctactgcaggtacatgcgaagaaatgatgaaaagggctgtatttgccagggaattaggagctcctatcgtaatgcatgactacttaacagggggattcactgcaaatactagcttggctcattattgccgagataatggtttacttcttcacattcaccgcgcaatgcatgcagttattgatagacagaagaatcatggtatgcattttcgtgtactagctaaggcgttacgtttgtctggtggagatcatattcacgctggtaccgtagtaggtaaacttgaaggggaaagagacatcactttgggctttgtcgatttactgcgtgatgattttattgaaaaagatcgaagccgcggtatttatttcactcaagattgggtctctctacctggcgttttgcctgtagcttcagggggtattcacgtttggcatatgcctgctctgaccgagatctttggagatgattccgtactacaattcggtggaggaactttagggcatccttggggaaatgcacctggtgccgtagctaatcgagtagctctagaagcatgtgtacaagctcgtaatgaggggcgtgatcttgctcgtgagggtaatgaaattatccgcgaggctagcaaatggagtcctgaactagctgctgcttgtgaagtatggaaggagatttaccttaccccatccatctagaaaaattggttcaaatccttcgttattgggtaaaagatccctcttctttgcatttattacgactctttcttcatgagtattgg------aattggagcagaaaaaggaatccaagatttttcttgttc------------ctatataattctcatgtatatgaatatgaatccatcttcttttttttccgtaaccaatcttttcatttacgatcaacattttctcgagtatttcttgaacgaatttctttttatggaaaagtagaacatt---------aa------tgattttaaggccatcctatggttgttcaaggatcctttcatgcattatgttagatatcaaggaaaatccattttggc------ttcaaaagataggcccc------ctctgatgaaaaaatggaaatattactttgtcaatttatgtcaatgtcatttttatgtgtggt------tccaaccagaaaagatctatataaattc------attatc------caagcattctctcaacttttt------gggctatct------ttcaaatgtacaattaaatccttcgttagcacggagtaaaatgctagaaaactcatttataatagataaagataa------tac------tatgaagaaactcgatacaatagttccaattattcctttgattggatcattggcaaaaacgaaattttgtaatttagtaggacatcctattagtaaaccgacccgggctgattcatcggattctgatattatcgaccgatttgtgcgtatatgcagaaatctttctcattann
>Croton
actcctgagtatcaaacaaaagatactgatatcttggcagcattccgagtaactcctcaacctggagttccacctgaggaagcaggagctgcggtagcagctgaatcttctactggtacatggacaactgtgtggaccgacgggcttaccagtcttgatcgttataaaggacgatgctacgacatcgagcccgttgctggagaagaaaatcaatatatcgcttatgtagcttaccccttagacctttttgaagaaggttctgttactaatatgtttacttccattgtgggtaatgtatttgggttcaaagccctacgtgccctacgtctggaggatttgcgaatccctactgcttatactaaaactttccaagggccgcctcatggtatccaagttgagagagataaattgaacaagtatggtcgccccctattaggttgtactattaaacctaaattggggctatccgctaagaattatggtagagcggtttatgaatgtcttcgcggtggacttgattttaccaaagatgatgaaaatgtgaactcccaaccatttatgcgttggagagaccgtttcctattttgtgccgaagcaatttataaagcacaggctgaaacaggtgaaatcaaaggacattatttgaatgctactgcaggtacatgtgaagaaatgatgaaaagggctgtatttgccagagaattaggagttcctatcgtaatgcatgactacctaacagggggattcaccgcaaatactaccttggctcattattgccgagataatggtttacttcttcacattcaccgcgcaatgcatgcagttattgatagacagaagaatcatggtatgcattttcgtgtactagctaaggcgttacgtatgtctggtggagatcatattcacgctggtaccgtagtaggtaaacttgaaggggaaagagacatcactttgggctttgttgatttactacgcgatgattttattgaaaaagaccgaagtcgtggtatttatttcactcaagattgggtctctctgccgggtgttatacctgtcgcttcaggaggtattcacgtttggcatatgcctgctctgaccgagatctttggagatgattccgtactacaatttggcgggggaactttagggcacccttggggaaatgcgcctggtgccgtagcgaatcgagtagctctagaagcatgtgtacaagctcgtaatgaagggcgtgatcttgctcgtgagggtaatgaaattattcgtgaggctagcaaatggagtccggaactagctgctgcttgtgaagtatggaaggcgattnnnnnnnnnnnnnnnnnnnnnnnnnnnnnnnnnnnnnnnnnnnnnnnnnnnnnnnnnnnccctcgtctttgcatttattacgactctttcttcatgagtcttgg------aataggagcagaaaaagtaatccaagatttttcttgttc------------ctatataattctcatgtatatgaatacgaatcaatcctcttttttcttcgtaaccaatcctttcatttacgaccaacattttctcgagtccttcttgaacgaatttttttctatggaaaaatagaacatt---------aa------tgattttcagactatcctagggttggtcaaagatcctttcctgcattatgttagatatcaaggaaaatccattctggc------ttcaaaagatgggcttc------ttctgatgaaaaaatggaaatattaccttgtcaatttatgtcaatgtcatttttatgtgtggt------ttcaaccaaaaaagatctatataagttc------attacc------caagcattctctcaacctttt------gggctatct------ttcaaatgtacaattaaatcctttggtcgtacgaagtcaaatactagaaaattcatttttaatagaaaaagataa------tac------tatgaagaaactcgatacaatagttccaattattcctttgattggatcattatcaaaaatgaaattttgtaacgcagtagggcatcccattagtaaatcggcctggactgattcattggattctgatattatcgaccgctttgtgcgtatatgcagaaagctttctcattact
>Dalechampia
actccggaatatgaaaccaaagatactgatatcttggcagcattccgagtaactcctcaacctggagttcctcctgaggaagcaggagctgcggtagctgctgaatcttctactggtacatggacaactgtgtggaccgatgggcttaccagtcttgatcgttataaaggacgatgctacggcatcgagcccgttgctggagaagaaaatcaatatattgcttatgtagcttaccccttagacctttttgaagaaggttctgttactaacatgtttacttccattgtgggtaatgtatttgggttcaaagccctacgcgccctacgcctggaggatttgcgaatccctactgcttatattaaaactttccaagggccgcctcatggtatccaagttgagagagataaattgaacaagtatggtcgccctctattgggttgtactattaaacctaaattggggctatccgctaagaattacggtagagcagtttatgaatgtctacgcggtggacttgattttaccaaagatgatgagaacgtgaactcccaaccatttatgcgttggagagaccgtttcttattttgtgccgaagcactttataaagcacaggctgaaacaggtgaaatcaaaggacattatttgaatgctactgcaggtacatgcgaagaaatgatgaaaagggctgtatttgccagagaattaggagctcctatcgtaatgcatgactacttaacagggggattcactgcaaatactagcttggctcattattgccgagataatggtttacttcttcacattcaccgcgcaatgcatgcagttattgacagacagaagaatcatggtatgcattttcgtgtactagctaaggcgttacgtatgtctggtggagatcatattcacgctggtaccgtagtaggtaaacttgaaggggaaagagacatcactttgggctttgttgatttattgcgtgatgattatattgaaaaagatcgaagccgcggtatttatttcactcaagattgggtctctctacctggtgttatacctgtagcttcagggggtattcacgtttggcatatgcctgctctgactgagatctttggagatgattctgtactacaatttggtggaggaactttagggcacccttggggaaatgcacccggtgccgtagctaatcgagtagctctagaagcatgtgtacaagctcgtaatgagggacgtgatcttgctcgtgagggtaatgaaattatccgcgaagctgccaaatggagtcctgaactagctgctgcttgtgaagtatggaaggagatttaccttaccccatccatctagaaaaattggttcaattccttcgctattgggtgaaagatccctcttctttgtatttattacgactctttcttcatgagtattgg------aattggaacagaaaaagtaatccaagatttttcttgttc------------ttatataattctcatgtgtatgaatatgaatccatcttcttttttctctgtaaccaatcctttcatttacgatcaacattttctgtagtacttcttgaacgaatttatttctatggaaaaatagaacatt---------aa------tgattttcggaccattctatgggtgttcaaggatcccttcatgcattatgtcagatatcaaggaaaatccattttggc------ttcaaaagataggcctc------ttctgatgaaaaaatggaaatattaccttgtccatttatgtcaatgtcatttttatgtatggt------ttcagccagaaaagatctatataaattc------attatc------taaacattctctcaacttttt------gggctatct------ttcaaatgtacaatttaatccttcgttggtacggagtcaaatgctagaaaattcatttataat------agataa------tac------tatgaagaaactcgatacaatagttccaattattcctttaattcgatcattggcaaaaacaaaattttgtaacgcagtaggacatcccattagtaaaccgacccgggctgattcagcggattctgatattatcgaccgatttgtgcgtatatacagaaatctttctcattatt
>Drypetes
actcctgactatgaaaccaaatatactgatatcttggcagcatttcgggtaactcctcaaccgggagttccgcctgaggaagctggggctgcggtagctgctgaatcttctactggtacatggacaactgtgtggaccgatgggcttaccagtcttgatcgttataaaggacgatgctacaacatcgagcccgttgctggagaagaaaatcaatatattgcttatgtagcttaccccttagatctttttgaagaaggttccgttactaatatgtttacttccattgttggaaatgtttttgggttcaaagccttacgggctctacgtctagaagatttgcgaatccctccggcgtattccaagacttttcaaggtccacctcatggcatccaggttgagagagataaattgaacaaatatggtcgccccttattaggttgtactattaaacctaaactggggttatccgctaaaaattacgggagggcggtttatgaatgtctccgcggtgggcttgattttaccaaagatgatgagaacgtaaactcccaaccatttatgcgttggagagatcgtttcttattttgtgctgaagcactttataaagcacaggctgaaacaggcgaaatcaaaggacattatttgaatgctaccgcaggtacatgggaagaaatgagcaaaagggctgtatttgccagagaattgggagttccgatcgtaatgcatgactacttaacggggggattcactgcaaatactagcttggctcattattgccgagataatggtttacttcttcacatccatcgcgcaatgcatgcagttattgatagacagaagaatcatggtatacactttcgtgtattagctaaggcgttacgtatgtctggtggagatcatattcacgctggtaccgtagtaggtaaacttgaaggggaaagagacataactttgggctttgttgatttactccgtgatgattttattgaaaaagatcgaagccgcggtatttatttcactcaagattgggtctctttaccaggtgttttgcccgtggcttctgggggtattcacgtttggcatatgcccgctctgaccgagatctttggagatgattctgtactacaatttggtggaggaactttagggcacccttggggaaatgcgcccggtgccgtagctaatcgagtagctctagaagcatgtgtacaagctcggaatgagggacgcgaccttgctcgtcaaggtaatgaaataatccgtaaggctagcaaatggagtaatgaactagctgctgcttgtgaagtatggaaggagatctaccttaccccatccatctagaaaaattagttcaaatccttcgctactgggcgaaagatccctcttctttgcatttattacggctttttcttcacgagtattgg------aattggaatagaaaaagtaatccaagattattcttgttc------------ctatataattatcatgtatatgaatacgaatccatcttcttttttctccgtaaccaattctttcatttacgatcaacattttctcgggtccttcttgagcgaatatatttctacggaaaaatagaacatt---------aa------tgattttcaggccatcttatggttgttcaaggattctttcatgcattatgttagatatcaaggaaaatcaattctgtcttcaaattcaaaggatacgcctc------ctctgatgaaaaaatggaaatattaccttgtcaacttatgtcaatgttttttttatgtgtggc------ttcaaccagaaaagatccatataaaccc------attatc------caagcattctctcggcctttt------gggctattt------ttcaagtgtacgactaaatccttcagcggtccggagtcaaatgctagaaaattcatttataat------agacaa------tac------tatgaaaaaactcgatacaatagttccaattattcctttgattggatcattgacaaaaacaaaattttgtaacgcagtggggcatcccattagtaaaccgacccgggctgatttatcggactctgatattatcgaccgatttgtgcgtatatgcagaaatatttctcattatt
>Euphorbia
actcctgactatgaaaccaaagatactgatatcttggcagcattccgagtaactccccaacctggagttccgcctgaggaagcaggagctgcggtagctgctgaatcttctactggtacatggacagctgtgtggaccgatgggcttaccagtcttgatcgttataaagggcgatgctaccacatcgagcccgttgctggagaagaaagtcaatttattgcttatgtagcttaccccttagacctttttgaagaaggttctgttactaacatgtttacctccattgtaggtaatgtatttgggttcaaagccctgcgcgctctacgtctggaggatttgcgaatccctcctgcttattccaaaactttccaaggcccgcctcacggcatccaagttgagagagataaattgaacaggtgtggtcgccccctattgggctgtactattaaacctaaattggggttatctgctaacaattacggtagagctgtttatgaatgtctacgcggtggacttgattttaccaaagacgacgagaacgtgaactcccaaccatttatgcgttggagagaccgtttcttattttgtgcctgagccatttttaaagcacaggctgaaacaggtgaaatcaaagggcattatttgaatgctaccgcaggtacatgcgaagaaatgatcaaaagggctgtatttgccagggaattaggagttcctatcgtaatgcatgactacttaacagggggattcacggcaaatactagcttggctcattattgccgagataatggtttacttcttcacattcaccgcgcaatgcatgcagttattgatagacagaagaatcatggtatacattttcgtgtattagctaaggcattacgtatgtctggtggagatcatattcacgctggtaccgtagtaggtaaacttgaaggtgaaagagagatcactttgggctttgttgatttactgcgtgatgattttgttgaaaaagatcgaagccgcggtatttatttcactcaagattgggtctctttaccaggtgttcttcctgtagcttcagggggtattcacgtttggcatatgcctgctctgaccgagatctttggagatgattccgtactacaattcggtggaggaactttagggcacccttggggaaatgcacccggtgccgtagctaatcgagtagctttagaagcatgtgtacaagctcgtaatgagggacgtgatcttgctcgtgagggtaatgaaattatccgtgaggctgcaaaatggagtcctgaactagctgctgcttgtgaagtatggaaagagatttaccttaccccatccatctcgaaaaattggttcaaacccttcgttattgggtgaaagatccttcttctttacattttttacgagtctttcttcatcagtattcg------aatttgagcagaaaaagtaatccaaggtttttcttgttc------------ctatataattctcatataaatgaatatgaatctatcttattttttctccgtaatcagtcctttcatttacgatcaacattttctcgagtttttcttgaacgaatttttttctatggaaaaatagaacatt---------aa------tgattttcagaacattctagtgttgttcaaggatcctttcatgcattatgttagatatcacggaaaatctattctcgc------tttaaaagataaaccct------ttctgatgaaaaaatggcaatattaccttatcaatttatgtcaatgtcatttttatgtctggt------ttcacccaaaaaagatctatataaattc------attatc------aaaaaattctctcaacttttt------tggctatct------ttcaagtgtacaaaagaatcctttggtagtacggagtcaaatgctagaaaattcctatctcat------agataaagagaatac------tatgaagaacctcgatacaataattccaattaatcctttaattgtattattgtcaaaaatgcaattttgtaacgcagtgggacatcctattagtaaaccgattcgggctcatttatcagattctgatattatcgaccaatttgcgcgtatatgtcgaaatttttctcattttt
>Gavarretia
actcctgaatatgaaaccaaagatactgatatcttggcagcattccgagtaactcctcaacccggagttccacctgaggaagcaggagctgcggtagctgctgaatcttctactggtacatggacaactgtgtggaccgatgggcttaccagtcttgatcgttataaaggacgatgctaccacatcgagcccgttgctggagaagaaaatcaatatattgcctatgtagcttaccccttagacctttttgaagaaggttctgttactaacatgtttacttccattgtgggtaatgtatttgggttcaaagccctacgcgccctacgtctggaggatttgcgaatccctacttcttatattaaaactttccaagggccgcctcatggcatccaagttgagagagataaattgaacaagtacggtcgccctctattgggttgtactattaaacctaaattggggctatccgctaagaattacggtagagcagtttatgaatgtctccgcggtggacttgattttaccaaagatgatgagaacgtgaattcccaaccatttatgcgttggagagaccgtttcttattttgtgccgaagcaatttataaagcacaggctgaaacaggtgaaatcaaaggacattatttgaatgctactgcaggtacatgcgaagaaatgatcaaaagggctgtatttgccagggaattaggagctcctatcgtaatgcatgactacttaacagggggattcactgcaaatactagcttggctcattattgccgagataatggtttacttcttcacattcaccgcgcaatgcatgcagttattgatagacagaagaatcatggtatgcattttcgtgtactagctaaggcgttacgtttgtctggtggagatcatattcacgctggtaccgtagtaggtaaacttgaaggggaaagagacatcactttgggctttgtcgatttactgcgtgatgattttattgaaaaagatcgaagccgcggtatttatttcactcaagattgggtctctctacctggcgttttgcctgtagcttcagggggtattcacgtttggcatatgcctgctctgaccgagatctttggagatgattccgtactacaattcggtggaggaactttagggcatccttggggaaatgcacctggtgccgtagctaatcgagtagctctagaagcatgtgtacaagctcgtaatgaggggcgtgatcttgctcgtgagggtaatgaaattatccgcgaggctagcaaatggagtcctgaactagctgctgcttgtgaagtatggaaggagattnnnnnnnnnnnnnnnnnnnnnnnnnnnnnnnnnnnnnnnnnnnnnnnnnnnnnnnnnnnnnnnnnnnnnnnnnnnnnnnnnnnnnnnnnnnnnnnnnnnnnnnnnnnnnnnnnnnnnnnnnnnnnnnnnnnnnnnnnnnnnnnnnnnnnnnnnnnnnnnnnnnnnnnnnnnnnnnnnnnnnnnnnnnnnnnnnnnnnnnnnnnnnnnnnnnnnnnnnnnnnnnnnnnnnnnnnnnnnnnnnnnnnnnnnnnnnnnnnnnnnnnnnnnnnnnnnnnnnnnnnnnnnnnnnnnnnnnnnnnnnnnnnnnnnnnnnnnnnnnnnnnnnnnnnnnnnnnnnnnnnnnnnnnnnnnnnnnnnnnnnnnnnnnnnnnnnnnnnnnnnnnnnnnnnnnnnnnnnnnnnnnnnnnnnnnnnnnnnnnnnnnnnnnnnnnnnnnnnnnnnnnnnnnnnnnnnnnnnnnnnnnnnnnnnnnnnnnnnnnnnnnnnnnnnnnnnnnnnnnnnnnnnnnnnnnnnnnnnnnnnnnnnnnnnnnnnnnnnnnnnnnnnnnnnnnnnnnnnnnnnnnnnnnnnnnnnnnnnnnnnnnnnnnnnnnnnnnnnnnnnnnnnnnnnnnnnnnnnnnnnnnnnnnnnnnnnnnnnnnnnnnnnnnnnnnnnnnnnnnnnnnnnnnnnnnnnnnnnnnnnnnnnnnnnnnnnnnnnnnnnnnnnnnnnnnnnnnnnnnnnnnnnnnnnnnnnnnnnnnnnnnnnnnnnnnnnnnnnnnnnnnnnnnnnnnnnnnnnnnnnnnnnnnnnnnnnnnnnnnnnnnnnnnnnnnnnnnnnnnnnnnnnnnnnnnnnnn
>Glycydendron
actcctgactatcaaaccaaagatactgatatcttggcagcattccgagtaactcctcaacctggagttccgcctgaggaagcaggagctgcggtagctgctgaatcttctactggtacatggacaactgtgtggaccgatggacttaccagtcttgatcgttataaaggacgatgctacgacatcgagcccgtttctggggaagaaaatcaatatattgcttatgtagcttacccgttagacctttttgaagaaggttctgttactaacatgtttacttccattgtgggtaatgtatttgggttcaaagccctacgcgccctacgcctggaggatttgcgaatccctcctgcttattctaaaactttccaagggccgcctcatggcatccaagttgagagagataaattgaacaagtatggtcgccccctattgggttgtactattaaaccaaaattggggctatccgctaagaattacggtagagcagtttatgaatgtcttcgcggtggacttgattttaccaaagacgatgagaatgtgaactcccaaccatttatgcgttggagagaccgtttcttattttgtgccgaagcactttataaagcacaggctgaaacaggtgaaatcaaaggacattatttgaatgctactgcaggtacatgcgaagaaatgatcaaaagggctgtatttgctagagaattaggagttcctatcgtaatgcatgactacttaacagggggattcactgcaaatactagcttggctcattattgccgagataatggtttacttcttcacattcaccgcgcaatgcatgcagttattgatagacagaagaatcatggtatgcattttcgtgtactagctaaggccttacgtatgtctggtggagatcatattcacgctggtaccgtagtaggtaaacttgaaggggaaagagagattactttgggctttgttgatttactgcgtgatgattttattgaaaaagatcgaagtcgcggtatttatttcactcaagattgggtctctctaccaggtgttatacctgtagcttcagggggtattcacgtttggcatatgcctgctctgaccgagatctttggagatgattccgtactacaattcggtggaggaactttagggcacccttggggaaatgcacccggtgccgtagctaatcgagtagctctagaagcatgtgtacaagctcgtaatgagggacgtgatcttgctcgtgagggtaatgatattatccgtgaggctagcaaatggagtcctgaactagctgctgcttgtgaagtatggaaggaaatttaccttaccccatccattttgaaaaattggtccaaacccttcgctgttgggtgaaagatccctcttctttgcatttattacgactttttcttcatgagtattgg------aatttgaacagaaaaaggaatccaagatttttcttgttc------------ctatataattctcatgtatatgaatacgaatccatcttcttttttctccgtaaccaatcctttcatttacgatcaatattttggcgagtccttcttgaacgaatttttttctatggaaaaatagaacatt---------aa------tgattttcaggccatcctatggttgttcaaggatcctttcatacattatgttagatatcaaggaaaatcaattctggc------ttcaaaagataggcctt------ttctgatgaaaaaatggaaatattaccttgtcaacttatgtcaatgtcatttttatgtctggt------ttcaaccagaaaagatctatataaattc------attatc------caagcattctctcaacttttt------gggatatct------ttcaaatgtacaattaaatccttcggtggtacggagtcaaatgttagaatattcatttataatagataaaaataa------tac------tatgaagaaactcgatacaatagttccaattattcctttaattggatcattggcaaaaacgaaattttgtaacgcagtaggacatcccattagtaaaccgattcggacgggtttgtcggattctgatattatcgaccgatttgcgcgtatatgcagaaatctttctcattatt
>Gymnanthes
actcctgattatgaaaccaaagatactgatatcttggcagcattccgagtaactcctcaacctggagttccgcctgaggaagcaggagctgcggtagctgctgaatcttctactggtacgtggacaactgtgtggaccgatgggcttaccagtcttgatcgttataaaggacgatgctaccacatcgagcccgttgctggagaagaaaatcaatatattgcttatgtagcttaccccttagacctttttgaagaaggttctgttactaacatgtttacttccattgtgggtaatgtatttgggttcaaagctctacgcgccctacgtctggaggatttgcgaatccctacttcttatattaaaactttccaagggccgcctcatggcatccaagttgagagagataaattgaacaagtatggtcgccctctattgggttgtactattaaacctaaattggggctatctgctaagaattacggtagagcggtttatgaatgtcttcgtggtggacttgattttaccaaagatgatgagaacgtgaactcccaaccatttatgcgttggagagaccgtttcttattttgtgccgaagcactttttaaagcacaggctgaaacaggtgaaatcaaaggacattatttgaatgctactgcaggtacatgcgaagaaatgatcaaaagggctgtatttgccagagaattaggagctcctatcgtaatgcatgactacttaacagggggattcactgcaaatactagcttggctcattattgccgagataatggtttacttcttcacattcaccgtgcaatgcatgcagttattgatagacagaagaatcatggtatgcattttcgtgtactagctaaggcgttacgtctgtctggtggagatcatattcacgctggtaccgtagtaggtaaacttgaaggggaaagagatatgactttgggctttgttgatttactgcgtgatgattttattgaaaaagatcgaagccgcggtatttatttcactcaagactgggtctctttacctggtgttatacctgtagcttcggggggtattcacgtttggcatatgcctgctctgaccgagatctttggagatgattccgtactacaattcggtggaggaactttagggcacccttggggaaatgcacccggtgccgtagctaatcgagtagctctagaagcatgtgtacaagctcgtaatgagggacgtgatcttgctcgtgagggtaatgaaattatccgtgaggctagcaaatggagtcctgaactagctgctgcttgtgaagtatggaaggaaattnnnnnnnnnnnnnnnnnnnnnnnnnnnnnnnnnnnnnnnnnnnnnnnnnnnnnnnnnnnnnnnnnnnnnnnnnnnnnnnnnnnnnnnnnnnnnnnnnnnnnnnnnnnnnnnnnnnnnnnnnnnnnnnnnnnnnnnnnnnnnnnnnnnnnnnnnnnnnnnnnnnnnnnnnnnnnnnnnnnnnnnnnnnnnnnnnnnnnnnnnnnnnnnnnnnnnnnnnnnnnnnnnnnnnnnnnnnnnnnnnnnnnnnnnnnnnnnnnnnnnnnnnnnnnnnnnnnnnnnnnnnnnnnnnnnnnnnnnnnnnnnnnnnnnnnnnnnnnnnnnnnnnnnnnnnnnnnnnnnnnnnnnnnnnnnnnnnnnnnnnnnnnnnnnnnnnnnnnnnnnnnnnnnnnnnnnnnnnnnnnnnnnnnnnnnnnnnnnnnnnnnnnnnnnnnnnnnnnnnnnnnnnnnnnnnnnnnnnnnnnnnnnnnnnnnnnnnnnnnnnnnnnnnnnnnnnnnnnnnnnnnnnnnnnnnnnnnnnnnnnnnnnnnnnnnnnnnnnnnnnnnnnnnnnnnnnnnnnnnnnnnnnnnnnnnnnnnnnnnnnnnnnnnnnnnnnnnnnnnnnnnnnnnnnnnnnnnnnnnnnnnnnnnnnnnnnnnnnnnnnnnnnnnnnnnnnnnnnnnnnnnnnnnnnnnnnnnnnnnnnnnnnnnnnnnnnnnnnnnnnnnnnnnnnnnnnnnnnnnnnnnnnnnnnnnnnnnnnnnnnnnnnnnnnnnnnnnnnnnnnnnnnnnnnnnnnnnnnnnnnnnnnnnnnnnnnnnnnnnnnnnnnnnnnnnnnnnnnnnnnnnnnnnnnnnnnnn
>Hevea
actcctgagtatcaaaccaaagatactgatatcttggcagcattccgagtaactcctcaacctggagttccgcctgaggaagcaggagctgcggtagctgctgaatcttctactggtacatggacaactgtgtggaccgatggacttaccagtcttgatcgttataaaggacgatgctacggcatcgagcctgttcctggggaagaaaatcaatatattgcttatgtagcttacccattagacctttttgaagaaggttctgttactaacatgtttacttccattgtgggtaatgtatttgggttcaaagccctacgcgccctacgtctggaggatttgcgaatccctcctgcttattctaaaactttccaagggccgcctcatggcatccaagttgagagagataaattgaacaagtatggtcgccccctattgggttgtactattaaaccaaaattgggtctatccgctaagaattacggtagagcagtttatgaatgtcttcgcggtggacttgattttaccaaagacgatgagaatgtgaactcccaaccatttatgcgttggagagaccgtttcttattttgtgccgaagcaatttataaagcacaggctgaaacaggtgaaatcaaaggacattatttgaatgctactgcaggtacatgcgaagaaatgatcaaaagggctgtatttgccagagaattaggagttcctatcgtaatgcatgactacttaacagggggattcactgcaaatactagcttggctcattattgccgagataatggtttacttcttcacattcaccgcgcaatgcatgcagttattgatagacagaagaatcatggtatgcattttcgtgtactagctaaggccttacgtctatctggtggagatcatattcacgccggtaccgtagtaggtaaacttgaaggggaaagagacattactttgggctttgttgatttactgcgtgatgattttattgaaaaagatcgaagccgtggtatttatttcactcaagattgggtctctctaccaggtgttatacctgtagcttcagggggtattcacgtttggcatatgcctgctctgaccgagatctttggagatgattccgtactacaattcggtggaggaactttagggcacccttggggaaatgcacccggtgccgtagctaatcgagtagctctagaagcatgtgtacaagctcgtaatgagggacgtgatcttgctcgtgagggtaatgatattatccgtgaggctagcaaatggagtcctgaactagctgctgcttgtgaagtatggaaggaaatttaccttaccccatccatctagaaaaattggttcaaacccttcgctattgggtgaaagatccctcttctttgcatttattacgactctttcttcatgagtattgg------aatttgaacagaaaaaggaatccaagatttttcttgttc------------ctatataattctcatgtatatgaatacgaatccatcttcttttttctccgtaaccaatcctttcatttacgatcaatatttttgcgagtccttcttgaacgaatttttttctatggaaaaatagaacatt---------aa------tgattttcaggccaccctgtggttgttcaaggatcctttcatgcattatgttagatatcaaggaaaatcaattttggc------ttcaaaaaataggcctt------ttctgatgaaaaaatggaaatattaccttgtcaacttatgtcaatgtcatttttatgtgtggt------ttcaaccagaaaagatctatataaattc------attatc------caagcattctctcaacttttt------gggctatct------ttcaagtgtacaattaaatccttcagtggtacggagtcaaatgttagaatattcatttataat------agataa------tac------tataaagaaactcgatacaatagttccaattattcctttaattggatcattggcaaaaacgaaattttgtaacgcagtaggacatcccattagtaaaccgattcgggcggattcgtcggattctgatattctcgaccgatttgtgcgtatatgcagaaatctttctcattatt
>Hura
[truncated: 972,854 more chars]
