# Supplementary material for: Evolutionary patterns of range size, abundance and species richness in Amazonian angiosperm trees
Source: PeerJ. 2016 Sep 6;4:e2402. doi: 10.7717/peerj.2402 (PMC5018673; doi:10.7717/peerj.2402)
Supplement: Supplemental Information 2 [file peerj-04-2402-s005.tre]

((((((Hernandia:27.64356119,((Mollinedia:18.69172716,(Chlorocardium:3.396923373,(Beilschmiedia:6.239237339,(Sextonia:9.193344634,(Cinnamomum:1.258409207,((Persea:2.989710702,((Nectandra:0.8303648955,(Endlicheria:4.521081524,Rhodostemonodaphne:0.9036794361)22:0.0003818170324)26:0.5819019373,((Aniba:0.2963254558,Licaria:0.8944487198)65:0.5934979078,Ocotea:0.3002950723)36:0.5952498577)33:0.3006452373)26:0.2854068094,Aiouea:6.653611171)72:1.139142652)84:5.058971299)77:4.197258502)14:0.0003818170324)100:4.321606405)45:0.9606694773,Siparuna:36.32015045)52:1.561383501)100:9.574254448,((Virola:3.27363495,(Compsoneura:1.21416899,(Osteophloeum:2.357489292,Iryanthera:4.304181899)93:0.9324146433)81:1.281881652)100:21.00023412,((Anaxagorea:14.22493786,((Tetrameranthus:10.60824895,((((Duguetia:4.954757751,Fusaea:6.071632607)94:3.677844202,Xylopia:8.736513306)49:0.4465006005,((Guatteriopsis:0.9312088984,Guatteria:0.6243970302)100:12.9237344,(Diclinanona:3.68189448,(Annona:6.028683481,Rollinia:5.447330251)100:8.692474759)100:10.51354585)55:0.4396882588)91:2.017565304,((Porcelia:4.214085177,Cymbopetalum:6.696853373)100:1.67493575,Trigynaea:6.693733602)100:8.917137691)70:1.285793328)95:0.9476982318,(((Pseudoxandra:3.354982864,((Ruizodendron:1.926085782,(Ephedranthus:3.90071705,((Klarobelia:0.8995154663,Pseudomalmea:0.5952433043)95:1.837044534,Oxandra:3.042802115)68:0.5512956868)36:0.0003818170324)79:1.095166657,Mosannona:3.406166787)86:1.521284064)48:0.4880704506,(Onychopetalum:0.8906427883,(Bocageopsis:0.3608877742,Unonopsis:1.490120092)53:0.0003818170324)100:3.28877606)21:0.0003818170324,Malmea:5.71063211)98:3.535737969)99:3.441882992)100:12.31821245,(Magnolia:1.920939814,Talauma:1.678430807)100:8.868838024)99:3.871707154)93:3.419393438)81:0.9220266583,(Piper:66.47921667,Aristolochia:37.3820151)86:6.898674291)85:1.812986227,(Hedyosmum:24.18942617,((Dioscorea:42.173139,Smilax:34.33288721)31:3.512981751,((((Chelyocarpus:5.678308792,Sabal:1.849858024)86:1.019656979,((((((Oenocarpus:2.760775463,Prestoea:1.841266681)29:0.0003818170324,Euterpe:1.225808078)17:0.6122149653,(Geonoma:1.531224757,(Chamaedorea:5.314554519,Roystonea:1.533360523)55:0.3040001724)20:0.0003818170324)2:0.3049124175,(((Attalea:0.0003818170324,Scheelea:1.299786442)85:1.333223233,Syagrus:1.141472729)95:1.555092711,(Elaeis:2.988163898,((Astrocaryum:1.548883019,Bactris:1.229643721)70:0.7813131778,Aiphanes:2.617641628)51:0.9137620873)24:0.428785596)4:0.5886149229)46:0.6147896467,(Iriartea:1.220782027,((Wettinia:0.6098609991,Socratea:1.533200401)21:0.0003818170324,Dictyocaryum:0.6095911958)13:0.0003818170324)60:0.6088695661)14:0.3118653951,Phytelephas:1.848679167)68:1.129074674)83:1.267367704,(Mauritiella:0.6852149491,Mauritia:0.6375034752)100:6.837720947)99:9.189049368,Bambusa:84.04636628)24:2.474249404)100:27.12342799)77:3.250364793)74:1.808646011,(((Buxus:19.54068557,(((((((Bauhinia:28.47989738,(((Brownea:5.07939176,(Browneopsis:1.819701063,(((Eperua:3.104853478,(Peltogyne:2.433080784,Hymenaea:4.315321438)92:2.461759295)98:3.066792497,Dicymbe:2.460799148)28:0.2751727809,(Cynometra:3.89172288,Crudia:3.957055949)48:0.3209278137)49:0.307290285)41:0.1071018284)95:4.517515889,Macrolobium:4.989918488)100:17.81348637,((Apuleia:3.718632815,(Dicorynia:3.026702319,Dialium:6.484863558)88:0.6077146759)100:15.75421569,((((Ateleia:8.909813609,(Swartzia:0.8125305625,Bocoa:3.237186227)100:6.616533862)96:2.297951302,((Dussia:6.504114973,((Myroxylon:9.486270731,Myrospermum:5.505301953)100:5.653012924,(Taralea:17.86387032,Dipteryx:7.258426907)100:8.525895607)84:0.2416245402)61:0.2990676284,Alexa:5.194743759)42:0.3303913427)28:0.0003818170324,(Aldina:2.630775935,((Hymenolobium:1.661138929,Andira:3.316691936)100:3.333621479,(Lecointea:3.951495394,(((Vatairea:3.82383729,(Sweetia:4.409912393,Vataireopsis:3.909003002)41:0.7397180443)100:13.27946233,(Ormosia:11.85334644,((Diplotropis:3.241064889,Acosmium:11.51302653)70:1.111225914,((Poecilanthe:8.311253133,Cyclolobium:3.94690549)96:7.145647382,Crotalaria:27.67260556)32:1.12837201)25:0.3245101084)61:1.174356146)36:0.2584882881,(((Clitoria:34.91179255,Erythrina:33.08666501)43:2.147829473,(Dioclea:15.90799909,((Derris:5.808930103,Lonchocarpus:3.990585983)86:16.2853653,Pterocarpus:7.505731432)86:3.878144996)100:6.63950559)83:3.598533842,((Platypodium:0.0003818170324,Centrolobium:5.690790534)92:3.4319561,(Platymiscium:14.28471655,(Dalbergia:7.249591725,Machaerium:3.245905934)98:9.683724642)60:0.1690062985)100:9.445770013)84:5.283118326)41:0.3230722579)76:0.6451698629)64:0.0003818170324)50:2.212951788)100:9.127723619,(Caesalpinia:11.59597763,((Vouacapoua:1.970490062,(((Pterogyne:13.36883844,Chamaecrista:11.53135242)37:0.8239516993,(Cassia:4.598166821,Senna:6.480156271)91:2.155858013)25:0.7277336319,Batesia:2.688322024)34:0.3147002757)52:0.8477901735,((Recordoxylon:0.6471360861,Tachigali:4.245612909)77:0.9254889706,((((Pseudopiptadenia:3.780368456,Stryphnodendron:2.125239777)43:0.3180359834,Mimosa:9.780568815)18:0.5604444804,(((Acacia:5.894069899,Parkia:3.75209927)32:1.40949616,Anadenanthera:4.554542218)26:0.717390346,(Piptadenia:18.91812009,((Cojoba:0.9172389957,Calliandra:14.4984005)71:0.4245860995,(((Albizia:2.121204712,Cedrelinga:3.053420328)31:0.0003818170324,(Abarema:1.502313118,Balizia:1.29315185)64:0.7459474162)65:0.3022457256,(Inga:3.055131501,(Zygia:0.9073350119,Enterolobium:2.225921926)37:0.0003818170324)89:0.90504732)65:0.5949154744)95:1.296420947)30:1.22401527)4:0.2387951602)39:7.518627695,Schizolobium:6.905075942)15:0.55160016)22:1.018920079)3:0.5549581179)39:4.038413766)39:3.014634781)74:1.212466688)94:2.40976132)83:3.085355408,(Moutabea:8.335958743,(Securidaca:7.380824113,(Polygala:6.491487237,Monnina:16.74762563)53:2.589617515)100:6.676474361)100:27.19113477)100:14.38193885,(((Anisophyllea:39.24651734,(Cayaponia:7.988572767,Gurania:4.607756348)100:21.48606957)100:15.9529776,Quercus:39.32229987)69:2.491388046,(((Colubrina:24.12130753,(((Rhamnus:3.362314812,Rhamnidium:12.00694839)100:15.19033725,Gouania:17.59218966)27:1.671818227,Ziziphus:9.88719894)45:7.055175053)100:8.658085157,((Celtis:15.20949372,(Ampelocera:3.125657499,Phyllostylon:4.83017709)100:5.637049878)100:14.20151091,(Trema:19.76362784,((Morus:19.16732932,(Maclura:5.531793708,(((Trymatococcus:4.45324855,Brosimum:6.912291388)100:5.926355004,(Ficus:8.300345564,((Poulsenia:3.529680418,(((Helicostylis:5.751136864,(Maquira:2.725710039,Pseudolmedia:1.770963739)56:1.096399896)11:0.3169563115,Castilla:3.58352112)1:0.07082516023,Perebea:2.408849537)0:0.0003818170324)8:0.7698560655,Naucleopsis:3.631601792)100:5.105522082)100:2.418718017)99:4.52562902,(((Sorocea:3.8965985,Trophis:2.618142172)34:0.0003818170324,Bagassa:4.153073444)88:2.453508517,(Clarisia:5.017162027,Batocarpus:2.686735919)100:9.129618278)96:3.598358267)71:1.535267651)78:4.060535884)57:4.832274669,(Boehmeria:16.44377217,((Myriocarpa:6.41018141,(Pilea:16.36165818,Urera:19.70344393)64:1.951904936)96:7.854759789,(Cecropia:4.280021862,Pourouma:6.728908895)53:3.59252878)29:0.565551752)100:8.306743171)38:1.067965374)59:5.970547368)59:4.951662741)58:4.491957261,Prunus:27.89241537)99:5.656943406)76:0.6011783566)95:2.836939732,(((((((Amanoa:21.38984866,(Margaritaria:7.543615129,Phyllanthus:6.827190905)100:13.95314206)100:8.10855433,(Hieronyma:17.13159448,Richeria:19.94076869)100:9.320728768)96:3.048709458,((Hebepetalum:2.122620035,Roucheria:4.344902678)100:16.50272372,Podocalyx:23.43307076)35:2.043081649)45:4.508864827,(Drypetes:31.58113928,(Humiria:6.211702108,(Sacoglottis:2.651090952,(Vantanea:4.406294726,Humiriastrum:2.969347545)59:1.0865044)51:0.7949416997)100:5.391913503)15:0.0003818170324)1:0.308378302,(((((Lacistema:9.059655016,Lozania:3.446345227)100:12.89501985,((Salix:14.58749938,((Homalium:8.862270394,Xylosma:8.020482369)40:1.184188974,(Pleuranthodendron:4.230238296,Hasseltia:2.947349023)68:3.15815834)65:0.9699486846)100:7.958213099,(Tetrathylacium:15.34494982,(Lunania:5.567764229,(Laetia:7.183865547,Casearia:4.211955743)100:9.884119009)94:3.64405644)99:3.373596431)100:6.857873978)96:4.307846645,((Goupia:13.86110493,((Paypayrola:6.12503077,((Gloeospermum:3.212116563,Leonia:2.799267253)83:2.108527966,(Hybanthus:38.95435309,(Viola:22.66389985,Amphirrhox:5.597120344)42:0.4107829295)45:0.9556306794)82:2.298066686)100:6.444002443,Rinorea:9.804881937)100:15.27154726)64:2.613416709,((Passiflora:18.73488656,Turnera:57.31950134)100:26.07317883,Lindackeria:15.56676938)37:1.432469039)44:0.3821527013)92:2.921147059,(((Trigonia:31.60065074,((Dichapetalum:13.89278033,Tapura:2.775136707)100:12.19602044,(Parinari:3.587113379,((Licania:4.381503528,(Hirtella:1.764016239,Couepia:4.287607425)48:0.6814938776)74:0.9848906681,(Exellodendron:1.270961241,Chrysobalanus:2.90194742)24:0.0003818170324)75:3.169436096)100:26.84163907)90:5.153567848)100:10.13473767,(((Quiina:4.731811962,(Lacunaria:3.453761644,Touroulia:2.766104691)95:3.205042351)100:8.312157526,((Ouratea:6.810571937,Elvasia:5.180261555)95:6.961586599,(Sauvagesia:28.51413652,Cespedesia:8.623400694)79:5.866294061)69:4.049387947)100:14.15491963,((Anthodiscus:3.079253361,Caryocar:5.205932352)100:24.42569778,(Cyrillopsis:8.358113542,Ochthocosmus:6.642989648)97:34.58489686)31:0.4657809657)19:0.6076906698)14:1.19986638,((Rhizophora:23.87225252,(Cassipourea:2.730854203,Sterigmapetalum:2.670880254)100:7.323786766)98:4.670824359,Erythroxylum:32.57471499)100:9.943596301)21:0.5041293516)6:0.3149651273,((((Maprounea:11.72521431,Pogonophora:6.689492519)63:6.595474211,(Pera:8.818961755,Chaetocarpus:7.122759182)99:7.897956215)41:0.8202787139,((((Pausandra:13.77676898,((((Mabea:8.21935893,Gymnanthes:2.253490691)100:4.314344997,(Hura:6.764355901,(Sebastiania:2.81294834,Sapium:12.08012466)89:0.03098209745)87:2.737948739)90:1.739127363,(Euphorbia:27.3602101,Pedilanthus:16.02821865)99:11.59063415)60:1.988354393,Nealchornea:10.50124937)51:1.57849847)16:2.003722763,((((Cleidion:14.6225717,(Dalechampia:7.011718726,Caryodendron:6.85075066)78:1.859914015)93:1.703627268,Adelia:14.58676296)92:0.9335575701,Acalypha:21.71821249)91:2.426521091,(Alchorneopsis:5.851751944,((Conceveiba:1.267730167,Gavarretia:0.0003818170324)73:0.0003818170324,(Alchornea:7.432001691,Aparisthmium:3.282825688)62:1.331340947)99:5.479903075)100:6.702136471)88:2.619650171)12:1.06609229,((Sandwithia:6.770458556,(Sagotia:4.718045486,Croton:13.99592231)65:1.355916835)100:5.58462375,(Joannesia:6.098034379,Jatropha:2.71533894)77:1.379435944)99:10.22806377)17:0.09366755824,((Tetrorchidium:16.04204766,Omphalea:6.112687676)100:8.071921836,((Cnidoscolus:5.260596441,Manihot:2.89057528)98:1.797594725,(Hevea:4.349860165,(Micrandra:6.524922752,Glycydendron:6.861335502)54:0.2766374921)67:1.288634289)100:9.275015489)33:0.9977476731)55:2.832833078)98:5.79397448,(((Vismia:55.95969934,(((Garcinia:9.469857168,((Platonia:3.266262234,Moronobea:5.273941606)99:3.483915073,Symphonia:4.398222923)69:1.828150073)100:9.19630861,((Dystovomita:2.015578213,Tovomita:4.596289762)40:0.6539189538,(Clusia:2.802530187,Chrysochlamys:3.015799593)53:0.5889650882)96:4.222255008)100:20.403054,((Haploclathra:2.207177121,(Marila:1.850881115,Mahurea:2.759795855)56:0.6437169012)33:0.0003818170324,(Caraipa:2.55618447,Calophyllum:6.149452014)50:0.7889060384)99:12.00835347)87:2.007604646)71:2.074258187,Bonnetia:41.41730605)95:13.01547541,(Byrsonima:8.266620963,((Pterandra:6.131766689,(Malpighia:5.226770707,((Hiraea:2.779016019,(((Tetrapterys:2.76093282,Heteropterys:2.572309778)70:0.6120036981,Mascagnia:3.358578018)43:0.3330571474,Bunchosia:6.874849235)59:0.6281429005)29:0.5835373709,(Banisteriopsis:3.362220764,Stigmaphyllon:3.71478154)65:0.6040381351)20:0.0003818170324)100:7.175752302)73:2.711682361,Spachea:7.435858268)47:1.448596026)100:20.97861783)43:2.092939314)13:1.012980657)0:0.3022427743)99:10.69814808,(Ruptiliocarpon:28.32054325,(((Salacia:1.544339644,Cheiloclinium:4.00080353)100:5.789265434,Maytenus:2.235650913)100:9.387746879,Zinowiewia:19.02677171)100:13.67188211)99:12.4628653)93:1.469794019,(((Weinmannia:17.79293899,Sloanea:9.754587822)70:0.6446793483,Brunellia:12.15725306)93:2.346375484,(Oxalis:26.75994252,(Rourea:5.126250438,Connarus:1.847160268)100:9.533361843)99:8.981998947)100:10.77042827)92:2.419941857)99:4.873927448,((((Lafoensia:14.79214859,Cuphea:18.58364418)14:10.19739935,(Combretum:6.212697726,(Terminalia:0.6331857907,Buchenavia:3.434825031)100:3.133434756)100:22.29432348)71:1.502173533,((Mouriri:18.70963372,((Triolena:1.790481918,Macrocentrum:4.023443452)75:0.8636972294,(((((Clidemia:6.802400763,((Leandra:2.851580156,Conostegia:5.365015063)28:1.824524284,Miconia:4.995016451)39:1.353948247)29:2.235038907,(Tococa:0.6624603538,Tetrazygia:4.431292848)85:2.669885099)84:2.37199722,(Meriania:1.31415777,Graffenrieda:0.0003818170324)100:7.963066776)71:2.723290157,(Blakea:4.748553412,(Bellucia:1.342287023,(Loreya:1.309555888,(Henriettella:3.047726906,Henriettea:0.6946300541)99:2.29958623)96:1.986096197)91:4.005613509)32:0.0003818170324)20:0.0003818170324,(Tibouchina:7.455308683,(Macairea:10.87063181,Rhynchanthera:8.820104167)20:0.0003818170324)68:2.629965583)21:0.636343405)99:13.55965409)100:33.21443935,((Erisma:10.93778809,(Vochysia:7.395938565,(Ruizterania:1.856801085,Qualea:2.137162269)100:5.639560292)43:1.397452121)100:13.70199558,(((Psidium:3.053662984,Myrciaria:2.854740923)22:0.5519418178,((Myrcianthes:1.321043597,Calyptranthes:3.24134852)19:0.4206632417,Myrcia:6.20628611)23:0.3167772124)24:1.280509067,(Plinia:0.0003818170324,Eugenia:4.991994627)45:1.805174138)45:10.42439331)87:3.616728461)57:0.6705177736)100:13.78205375,(Turpinia:22.06571454,(Picramnia:34.19545372,(((((Anacardium:10.43198838,(Thyrsodium:3.597541852,(Astronium:0.0003818170324,Schinopsis:5.874723712)99:4.472418366)87:1.909749671)100:10.47762103,(Spondias:9.496357842,Tapirira:9.045363223)71:0.9388831595)61:1.111280483,((Commiphora:13.77335833,Bursera:4.563810399)37:2.223491093,(((Protium:1.652575185,Tetragastris:2.578020945)47:1.208047599,Crepidospermum:3.64896542)47:2.457660997,(Trattinnickia:3.233808126,Dacryodes:2.874686548)100:8.4031962)16:0.3742020451)92:10.50550916)100:5.972946474,((Sapindus:8.588896857,((((Paullinia:2.105177109,Serjania:5.745189311)100:9.994026698,Allophylus:7.10837502)100:9.204238191,(Melicoccus:2.523624785,Talisia:1.682931228)100:3.14819729)69:0.4242059208,((Vouarana:1.53878402,Cupania:1.6225467)72:1.312804762,Matayba:1.157303085)77:1.488975778)60:1.044488729)100:22.45365602,(((Spathelia:12.09008791,(Citrus:19.12194067,((Galipea:8.22251446,Hortia:4.329483758)72:1.041234576,Zanthoxylum:9.508195516)69:0.4305877201)98:4.41684011)100:6.955022377,((Picrolemma:5.703737912,(Simaba:3.752149322,Simarouba:3.161081302)85:3.233821901)84:1.011652825,Quassia:5.923480832)100:13.56630808)76:1.609728574,((((Ruagea:2.407919942,Guarea:0.6019971925)63:0.3709885658,Cabralea:0.0003818170324)97:1.599803048,Trichilia:4.138299424)100:13.81902217,(Cedrela:2.140525659,(Swietenia:1.748854845,Carapa:1.532630554)100:1.790548257)100:4.515370303)99:4.638594811)100:7.755981351)74:0.0003818170324)100:19.3341403,((Huertea:8.888013601,Perrottetia:14.6823634)100:5.659102046,((Capparis:43.71146303,(Jacaratia:5.954356077,Carica:6.735020446)100:15.70315311)100:9.768537095,((Cochlospermum:17.58322383,Bixa:16.05458311)63:2.42804764,((((Helicteres:6.034237668,Luehea:3.151687292)100:7.870018484,(((((Sida:21.93898728,((Hampea:7.200961417,Gossypium:5.4845882)74:3.630306673,(Hibiscus:4.820599421,(Abutilon:9.50452039,Pavonia:3.948198746)100:9.729781842)86:5.639851262)61:1.293268308)31:2.08619706,Quararibea:5.358389737)3:0.6440701864,(Matisia:5.94000215,Pentaplaris:2.663370414)12:0.6461388193)2:0.0003818170324,(((Scleronema:1.374663369,Ochroma:1.886337185)52:1.966692751,Catostemma:2.275512661)15:0.0003818170324,((Pseudobombax:0.0003818170324,Bombax:0.05166941648)46:1.905792136,(((Ceiba:1.557047956,Chorisia:1.970176401)48:0.2277133584,Cavanillesia:2.301806436)43:1.746373863,(Pachira:0.9590786774,(Eriotheca:0.9838764379,Bombacopsis:1.323056772)33:0.1285288703)70:0.6135812644)23:0.3032731758)34:0.5791467154)9:0.6160597484)19:0.8951432268,Sterculia:7.552114582)51:3.525476519)52:2.702881306,(Theobroma:3.905954288,((Herrania:0.0003818170324,Byttneria:15.21806033)22:0.5438790453,Guazuma:6.46148553)15:1.897147619)14:1.273851278)9:0.7728810793,(Heliocarpus:27.58663063,(Lueheopsis:7.336205715,Apeiba:3.476473983)58:1.957893899)39:0.6603549128)100:17.42823968)97:6.399417345)72:3.885060505)63:1.533950907)71:2.65171462)36:0.2696004592)12:0.5860059866)30:0.7734769758)66:8.062854706,Tetracera:50.127618)25:0.9151001591,((((((Discophora:33.72386207,Ilex:20.13389717)84:3.450104116,((Viburnum:7.604959696,Sambucus:7.995159522)100:6.890287713,(((Burmeistera:5.349143779,Centropogon:2.543772326)100:41.95180467,(Piptocarpha:10.58919286,(Stenopadus:3.02818441,Baccharis:20.96726245)47:2.841156799)100:16.46506927)84:9.540132212,Schefflera:15.97314961)35:2.239182453)97:7.773430753)78:1.584976863,(Dendrobangia:15.53552759,(((Ipomoea:44.80571039,(Duckeodendron:9.814371999,((((Physalis:6.614610923,Lycianthes:7.149468379)61:0.8188588402,Solanum:10.8925074)92:2.085856721,Cestrum:12.0693523)62:2.640191864,Brunfelsia:12.98978728)44:1.632857771)100:15.32230791)99:10.41821383,((((Chionanthus:13.89358016,(((((Verbena:14.66025428,(Stachytarpheta:11.16848147,Lantana:12.13610406)54:4.979984287)79:5.604460416,Petrea:6.784296035)29:0.9093953542,(Jacaranda:8.194052219,(Zeyheria:5.498112817,(Tabebuia:6.144189007,(Crescentia:1.362226442,Amphitecna:3.256993357)99:5.883523466)69:1.869641173)50:0.8773166964)37:1.076569651)20:0.3911876775,(((Aegiphila:0.9486593738,Clerodendrum:8.454593698)100:16.65759319,(Callicarpa:9.299644706,Vitex:11.36893772)45:0.4939429984)97:5.836552086,(Buddleja:11.14799544,(Avicennia:17.14345406,(Aphelandra:18.41717518,(Justicia:20.92854973,((Trichanthera:0.0003818170324,Sanchezia:2.590723552)100:10.63908466,Ruellia:6.794438723)99:13.56099486)100:8.983049348)95:2.639747242)99:4.627285383)42:0.5274509587)22:0.4009559884)41:1.986714775,(Drymonia:10.32031205,(Besleria:16.34253231,Gasteranthus:11.09304566)76:2.700975583)97:6.723181617)98:7.541447641)100:6.764597568,Hydrolea:47.88649193)40:2.012269783,((Dialypetalanthus:24.36738338,(((((Palicourea:12.47936209,Rudgea:15.62489182)90:7.726305181,Psychotria:16.81356476)93:3.963295831,(Pagamea:21.80956588,Morinda:7.320792211)29:0.4818194298)57:2.716936442,((Coussarea:15.70881644,Faramea:14.01288909)84:5.77497896,(Hemidiodia:5.077105468,(Diodia:1.998537543,Spermacoce:0.0003818170324)79:2.418834972)100:47.16549312)31:2.136936342)100:29.23657866,((Chione:7.781000694,(((Isertia:10.21902008,(Joosia:3.96746276,(Remijia:1.834459059,(Cinchona:3.096208953,Ladenbergia:1.545026702)53:0.2869185208)79:1.570913332)100:2.896076798)91:2.40479211,((Cosmibuena:2.470038606,(Hillia:4.674440926,Hamelia:5.718354723)62:0.3884326456)92:3.19436105,(Coutarea:7.389712904,(Chiococca:6.714442745,Exostema:4.568249686)31:0.07644006007)100:7.464739712)64:0.9770641151)54:1.266355298,(Rondeletia:3.963434729,(Machaonia:7.555513753,((Guettarda:3.16252192,Chomelia:1.356115217)70:6.62723795,(Malanea:2.213437989,Gonzalagunia:16.66449843)16:0.0003818170324)44:1.093350426)48:2.824444818)58:2.148684209)37:0.9292062164)100:6.275771309,((Sabicea:17.28760723,(Ixora:13.71643415,(Retiniphyllum:19.03851975,(Genipa:5.728110137,((Kutchubaea:2.550278117,((Borojoa:3.943677904,Alibertia:6.232916337)65:1.252164601,((Duroia:1.557882212,Amaioua:1.603129725)35:0.3162082508,(Stachyarrhena:0.0003818170324,Botryarrhena:1.956966221)100:5.164966588)19:0.3325975898)35:1.409678355)94:1.910346475,((Tocoyena:0.5866587373,Rosenbergiodendron:2.594563682)99:1.678509945,Randia:1.329279764)100:2.144813427)76:1.152138858)70:1.580705654)24:0.9951796279)72:6.692890415)33:0.9667023669,((Chimarrhis:2.113319388,((Capirona:2.605511629,Ferdinandusa:4.259270999)46:2.142208328,((Warszewiczia:1.323562917,((Simira:3.960538702,(Hippotis:2.66616005,Pentagonia:2.084233562)72:1.282397119)34:0.8085723481,Alseis:6.712165859)7:0.0003818170324)24:0.8380700926,(((Macrocnemum:2.624056528,Rustia:2.197097599)32:1.544412286,Calycophyllum:9.44836743)5:0.0003818170324,Bathysa:4.595243994)14:0.5919656289)8:0.5931873222)18:0.305598906)34:3.364725467,Posoqueria:11.00150167)6:0.06741980062)87:4.035116639)52:0.9582589094)75:3.393482651)58:6.40341939,((Strychnos:15.38435048,(Antonia:1.87926906,Bonyunia:0.7309545385)100:21.80439371)100:9.151270939,((Geissospermum:6.81396151,Aspidosperma:4.528778226)100:6.97483419,(((Malouetia:7.643997236,(Prestonia:7.756976975,Matelea:20.25397899)99:2.719739044)89:7.777345286,((Allamanda:4.644020843,(Plumeria:3.153959779,Himatanthus:5.359402162)93:2.640461065)100:6.343064073,Thevetia:8.412995152)97:3.302694134)81:0.9781936429,((Parahancornia:3.133275137,(Couma:1.26628514,Lacmellea:2.135536131)96:1.478326238)100:5.012310156,(Rauvolfia:11.87088903,((Tabernaemontana:4.008814424,Stemmadenia:4.864792413)100:4.258288769,((Macoubea:1.343089659,Mucoa:1.682648087)86:1.951001602,Ambelania:1.420013361)90:1.234485819)100:5.413235868)89:0.557077937)86:1.013585224)97:3.724069967)100:4.618644947)96:3.786624044)65:8.194321434)27:0.800438723,(Bourreria:7.783855241,(Cordia:15.71941596,(Tournefortia:6.869790171,Heliotropium:6.61901942)99:8.146464749)37:0.05934632174)60:18.83889035)14:0.7103447897)78:6.564467344,(Metteniusa:10.47049993,(Emmotum:6.599819478,Poraqueiba:7.693732613)51:0.9788595662)100:10.48586899)43:1.200530545)60:2.684837352)68:2.460830475,(Norantea:22.18276891,(((((Sideroxylon:4.83686506,Manilkara:2.647511725)45:0.78292293,((Chrysophyllum:1.214788368,((Micropholis:0.6044064233,Elaeoluma:4.319065298)60:0.306713903,(Pradosia:2.130686118,(Ecclinusa:1.979365749,Diploon:2.438913107)20:0.0003818170324)7:0.0003818170324)7:0.0003818170324)40:0.301832608,Pouteria:2.451657408)50:0.5556725305)100:10.3612613,((Bertholletia:0.6143150637,(((((Gustavia:1.672851805,Grias:2.319489411)80:1.659653938,(Lecythis:1.543267348,Eschweilera:2.156742971)66:0.4788059832)44:0.5058479683,(Allantoma:1.98149067,(Cariniana:0.6663118498,Couroupita:2.398419375)55:1.595710318)52:0.0003818170324)27:0.5204473068,Couratari:2.48585597)37:0.5543128356,Corythophora:4.027516315)33:0.5655877015)100:13.36222042,(((Saurauia:20.43275003,(((Vaccinium:3.357002876,Satyria:8.68165691)100:39.58765595,Cyrilla:13.10633343)26:0.7214687453,Clethra:11.13632195)46:0.7862533366)63:1.224493153,Gordonia:9.065378956)51:1.340982759,((Diospyros:10.7136589,Lissocarpa:8.326673357)100:5.163076904,((Jacquinia:13.4380467,Clavija:5.699393617)100:16.63745272,((Rapanea:1.959845893,Myrsine:1.077439879)98:3.615585812,(Ardisia:7.015167409,(Parathesis:4.199498347,(Geissanthus:9.435981408,Stylogyne:0.0003818170324)47:0.0003818170324)91:4.064230959)92:2.994938767)65:19.63453018)100:15.46931528)86:2.025726651)32:1.069673116)14:0.09411397636)40:1.481662967,(Ternstroemia:9.25497547,Symplocos:16.83446467)39:0.8859948109)18:0.0003818170324,Styrax:17.8505054)88:3.171027891)99:8.452619215)78:4.042101771,(Cissus:39.38902594,((Coccoloba:3.264689953,(Ruprechtia:0.6840482771,Triplaris:12.99513721)97:5.154937834)100:43.03177571,(Rhabdodendron:25.07425054,((Opuntia:9.633627795,Pereskia:2.864658582)100:12.83025816,((Mirabilis:16.64654851,((Guapira:0.6580872623,Neea:1.151177149)100:1.92292352,Bougainvillea:5.697716185)83:0.6114945934)100:4.695478513,(Phytolacca:12.85293798,(Rivina:17.56727545,Petiveria:18.07740018)96:4.917119595)84:1.280874085)100:11.26218046)100:22.09894582)57:1.69170317)100:12.25842388)48:5.248553713)34:1.719347913,(Tetrastylidium:16.37340013,((((Achatocarpus:26.2907763,(Dulacia:30.1565887,Ptychopetalum:18.06967448)99:9.776138938)56:1.120813802,(Minquartia:10.26137726,(Chaunochiton:24.90470573,Aptandra:57.68949433)99:10.60386956)20:0.0003818170324)49:0.410348313,((Acanthosyris:19.87491537,Agonandra:22.46068903)77:2.80061881,(Schoepfia:42.20430896,Struthanthus:48.99951271)88:6.467842086)100:8.861291107)70:1.280176754,(Cathedra:0.0003818170324,Heisteria:0.7071380654)100:16.12256496)78:1.38993063)95:4.527514712)38:1.722816143)100:12.79740079)54:2.266077897,((Ophiocaryon:2.587694812,Meliosma:10.67937336)100:20.50114497,(Roupala:9.891061602,(Panopsis:11.20715735,Euplassa:7.924970735)52:0.7697332951)82:24.86276437)3:0.0003818170324)52:2.690354827,(Abuta:11.75126427,Hyperbaena:2.226393688)100:30.4327247)100:10.81014722)100:7.925875419,(Amborella:36.15628136,Nymphaea:33.46737967)100:7.925875419);
