# Supplementary material for: Evolutionary patterns of range size, abundance and species richness in Amazonian angiosperm trees
Source: PeerJ. 2016 Sep 6;4:e2402. doi: 10.7717/peerj.2402 (PMC5018673; doi:10.7717/peerj.2402)
Supplement: Supplemental Information 3 — This is the all-compatible consensus tree generated from the posterior distribution of trees from a Bayesian phylogenetic analysis, with node ages representing the median value for each node across the posterior distribution of trees. [file peerj-04-2402-s006.tre]

((((Abuta:18.74995815,Hyperbaena:18.74995815):126.2863133,((((((Norantea:84.0456699,(((((Diospyros:31.22780147,Lissocarpa:31.22780147):25.36840917,((Clavija:17.49458333,Jacquinia:17.49458333):24.06473246,((Ardisia:13.77899438,(Geissanthus:8.924741761,(Parathesis:5.370547529,Stylogyne:5.370547529):3.554194232):4.854252623):5.700727847,(Rapanea:5.312275937,Myrsine:5.312275937):14.16744629):22.07959356):15.03689484):4.93330315,(Gordonia:56.67908736,(Saurauia:53.38638621,((Satyria:11.39980771,Vaccinium:11.39980771):38.86750626,(Cyrilla:47.94534227,Clethra:47.94534227):2.321971705):3.119072239):3.292701141):4.850426427):3.428995894,((Sideroxylon:13.56194972,((Pouteria:8.203997811,((Elaeoluma:4.424873729,Micropholis:4.424873729):2.315667281,((Ecclinusa:4.519314319,Pradosia:4.519314319):1.319305648,(Chrysophyllum:4.956892936,Diploon:4.956892936):0.8817270309):0.9019210437):1.463456801):2.789593665,Manilkara:10.99359148):2.568358248):49.29049606,(Bertholletia:16.52330613,(Corythophora:13.83621591,(Couratari:11.58375746,((Allantoma:6.904777509,(Couroupita:3.51855241,Cariniana:3.51855241):3.386225098):2.957034318,((Gustavia:4.697944871,Grias:4.697944871):3.091045668,(Eschweilera:4.97155675,Lecythis:4.97155675):2.817433789):2.072821288):1.721945628):2.252458459):2.687090216):46.32913966):2.106063886):5.840246422,(Styrax:65.80085278,(Symplocos:62.98100643,Ternstroemia:62.98100643):2.819846343):4.997903322):13.24691381):24.17028533,(((((Burmeistera:9.881337825,Centropogon:9.881337825):40.34721669,(Stenopadus:25.69163726,(Baccharis:20.01861768,Piptocarpha:20.01861768):5.673019577):24.53691726):18.35007631,((Sambucus:24.46172094,Viburnum:24.46172094):30.36566688,Schefflera:54.82738782):13.75124301):25.48887556,(Ilex:78.92651723,Discophora:78.92651723):15.14098916):7.450231813,((((Ipomoea:48.9464224,((Brunfelsia:18.63855345,Duckeodendron:18.63855345):11.04488676,(Cestrum:24.49694552,(Solanum:20.40900744,(Physalis:16.62640101,Lycianthes:16.62640101):3.782606432):4.08793808):5.186494689):19.26298219):35.3862454,((Bourreria:34.35398033,(Cordia:32.61322912,(Tournefortia:15.73279415,Heliotropium:15.73279415):16.88043497):1.740751202):48.26335297,((((Strychnos:29.51042239,(Bonyunia:3.755232544,Antonia:3.755232544):25.75518985):15.77743021,((Aspidosperma:16.18263802,Geissospermum:16.18263802):23.15652523,(((Parahancornia:10.28603741,(Couma:4.969262381,Lacmellea:4.969262381):5.31677503):19.80180391,(Rauvolfia:27.31011772,((Tabernaemontana:8.728665641,Stemmadenia:8.728665641):7.800364599,(Ambelania:8.992522271,(Macoubea:3.926344477,Mucoa:3.926344477):5.066177794):7.536507969):10.78108748):2.777723597):4.281549346,((Thevetia:24.71823122,(Allamanda:13.74911231,(Himatanthus:8.124133071,Plumeria:8.124133071):5.624979236):10.96911891):7.193184731,(Malouetia:19.0310193,(Prestonia:14.07434627,Matelea:14.07434627):4.956673037):12.88039664):2.457974718):4.969772587):5.948689348):26.24920164,(Dialypetalanthus:64.57872279,(((Faramea:37.68825414,((Psychotria:24.11786114,(Palicourea:15.67526312,Rudgea:15.67526312):8.442598023):8.128408888,(Pagamea:25.96477108,Morinda:25.96477108):6.281498948):5.44198411):10.25765682,(Coussarea:39.00296577,(Hemidiodia:9.769939529,(Spermacoce:3.038747097,Diodia:3.038747097):6.731192432):29.23302624):8.942945186):11.98065187,(((Retiniphyllum:30.34963765,(Ixora:25.75996789,(Genipa:20.62317777,((Randia:8.83854459,(Rosenbergiodendron:4.027441025,Tocoyena:4.027441025):4.811103565):8.95608721,(Kutchubaea:13.66699046,((Botryarrhena:2.646080328,Stachyarrhena:2.646080328):8.27556946,((Borojoa:7.178491046,Alibertia:7.178491046):2.111787221,(Duroia:6.220771014,Amaioua:6.220771014):3.069507254):1.63137152):2.745340672):4.12764134):2.828545967):5.13679012):4.589669768):12.16365307,(Posoqueria:39.28837928,(Sabicea:37.4464308,(Chimarrhis:19.33684482,((Capirona:9.248077308,Ferdinandusa:9.248077308):8.738124087,((Alseis:12.64871666,(Simira:10.23171307,(Pentagonia:5.840540361,Hippotis:5.840540361):4.391172705):2.417003594):3.202627203,(Warszewiczia:12.87101129,((Rustia:5.908485925,Macrocnemum:5.908485925):6.234245132,(Bathysa:10.90023971,Calycophyllum:10.90023971):1.242491351):0.7282802325):2.980332573):2.134857532):1.350643425):18.10958598):1.841948489):3.224911439):12.92500462,(Chione:38.30291343,((Rondeletia:26.12845629,((Machaonia:11.95113634,Malanea:11.95113634):8.368111087,(Gonzalagunia:15.15591099,(Guettarda:3.878323272,Chomelia:3.878323272):11.27758772):5.163336443):5.809208855):8.754671839,((Isertia:22.75769656,(Joosia:12.14185748,(Remijia:6.950945782,(Ladenbergia:5.619752494,Cinchona:5.619752494):1.331193288):5.190911695):10.61583909):8.429718575,((Chiococca:14.28592233,(Exostema:12.72605933,Coutarea:12.72605933):1.559863005):13.11564964,(Cosmibuena:14.70760773,(Hamelia:11.7240863,Hillia:11.7240863):2.983521434):12.69396424):3.785843167):3.695712986):3.419785304):17.13538191):4.488267478):4.652159969):6.958331449):9.047004018,(Hydrolea:73.04697797,(Chionanthus:56.78745544,((Drymonia:29.40530512,(Gasteranthus:22.0486849,Besleria:22.0486849):7.356620213):19.13794066,(((Jacaranda:33.52647337,(Zeyheria:27.19997117,(Tabebuia:19.39868436,(Crescentia:6.047414176,Amphitecna:6.047414176):13.35127019):7.801286812):6.326502194):9.161770223,(Petrea:39.68234399,(Verbena:30.53063129,(Lantana:18.62415955,Stachytarpheta:18.62415955):11.90647175):9.151712693):3.005899605):2.797821947,(((Aegiphila:9.378022764,Clerodendrum:9.378022764):23.08982913,(Callicarpa:28.11716855,Vitex:28.11716855):4.350683341):12.03212211,(Buddleja:43.25767092,(Avicennia:37.92044361,(Aphelandra:33.87207931,(Justicia:25.48634491,(Ruellia:14.02913915,(Trichanthera:3.635608495,Sanchezia:3.635608495):10.39353066):11.45720576):8.38573439):4.048364303):5.337227315):1.242303073):0.9860915412):3.057180235):8.244209664):16.25952253):7.537080289):2.03327504):1.715334508):7.67604993,(Metteniusa:26.50492095,(Poraqueiba:19.68349997,Emmotum:19.68349997):6.821420975):65.50379679):3.275484251,Dendrobangia:95.28420199):6.233536215):6.698217038):10.31424145,(Cissus:104.4092068,((Coccoloba:20.87596601,(Triplaris:10.57462913,Ruprechtia:10.57462913):10.30133688):62.79223079,(Rhabdodendron:77.65982444,((Opuntia:16.42629815,Pereskia:16.42629815):36.96698741,((Mirabilis:20.95507975,(Bougainvillea:14.89591455,(Neea:3.727702316,Guapira:3.727702316):11.16821224):6.0591652):15.31900235,(Phytolacca:32.37758819,(Rivina:23.87784051,Petiveria:23.87784051):8.499747684):3.896493907):17.11920347):24.26653887):6.008372361):20.74101002):14.12098986):4.422989115,(Tetrastylidium:75.16426066,((Heisteria:1.638361099,Cathedra:1.638361099):69.61563129,(((Schoepfia:41.79195807,Struthanthus:41.79195807):11.92232372,(Agonandra:46.08182597,Acanthosyris:46.08182597):7.632455819):13.94321747,(Minquartia:65.53366714,((Chaunochiton:45.53743674,Aptandra:45.53743674):18.26492042,(Achatocarpus:58.60659958,(Dulacia:38.57420139,Ptychopetalum:38.57420139):20.03239819):5.19575758):1.731309985):2.123832111):3.596493138):3.910268269):47.78892514):6.912103515,(Tetracera:128.2559788,(((((Bauhinia:71.65498548,((Macrolobium:27.63007493,((Eperua:12.48078896,(Peltogyne:8.029052385,Hymenaea:8.029052385):4.451736576):5.287461665,(Browneopsis:13.64755568,(Brownea:11.78020026,(Dicymbe:10.49973977,(Cynometra:9.219794815,Crudia:9.219794815):1.279944951):1.280460493):1.867355419):4.120694948):9.8618243):37.71617979,(((Caesalpinia:38.00106048,(((Recordoxylon:13.50653526,Tachigali:13.50653526):18.74531418,(Schizolobium:30.71564499,(((Stryphnodendron:14.94076985,Pseudopiptadenia:14.94076985):4.391871362,Mimosa:19.33264121):3.483454946,(((((Cedrelinga:8.28511634,((Balizia:3.8296197,Abarema:3.8296197):3.489292075,Albizia:7.318911775):0.9662045651):2.108308427,(Inga:6.503516454,(Zygia:5.198715767,Enterolobium:5.198715767):1.304800688):3.889908313):4.102203952,(Cojoba:12.22351714,Calliandra:12.22351714):2.272111575):5.322527788,Piptadenia:19.81815651):2.021925041,(Anadenanthera:17.52516255,(Parkia:11.57271078,Acacia:11.57271078):5.95245177):4.314919002):0.9760146073):7.899548835):1.536204449):2.860521237,(Vouacapoua:27.71050016,(Batesia:25.36102888,((Senna:14.79293752,Cassia:14.79293752):8.038130665,(Chamaecrista:18.72730263,Pterogyne:18.72730263):4.103765557):2.529960695):2.349471272):7.401870522):2.888689799):17.90498122,(((Lecointea:39.92887829,((((Dalbergia:9.55109993,Machaerium:9.55109993):13.5070333,(Platymiscium:20.94863698,(Centrolobium:9.566888464,Platypodium:9.566888464):11.38174851):2.109496251):11.36435298,((Dioclea:22.5345282,(Pterocarpus:16.84760294,(Derris:6.790201802,Lonchocarpus:6.790201802):10.05740113):5.686925266):7.6935192,(Erythrina:25.70416878,Clitoria:25.70416878):4.523878618):4.194438808):4.93206742,((Ormosia:32.7335398,((Cyclolobium:13.48850028,Poecilanthe:13.48850028):17.75047439,(Crotalaria:29.79871031,(Diplotropis:22.6766357,Acosmium:22.6766357):7.122074607):1.440264364):1.494565127):4.48893762,(Vatairea:13.5740374,(Vataireopsis:9.422128403,Sweetia:9.422128403):4.151909):23.64844002):2.132076212):0.574324656):1.914362753,(Aldina:27.05711403,(Hymenolobium:8.02093726,Andira:8.02093726):19.03617677):14.78612701):3.778404683,((Ateleia:32.09466985,(Bocoa:6.05803021,Swartzia:6.05803021):26.03663964):11.67774891,(Alexa:41.46679436,(Dussia:39.4342496,((Dipteryx:20.54861968,Taralea:20.54861968):17.3776273,(Myrospermum:20.3219814,Myroxylon:20.3219814):17.60426557):1.508002623):2.032544763):2.305624401):1.849226962):10.28439597):6.257389491,(Apuleia:13.58694049,(Dicorynia:10.79900118,Dialium:10.79900118):2.78793931):48.5764907):3.182823528):6.308730769):6.67040011,(Moutabea:38.05990065,(Polygala:24.52740309,(Securidaca:17.54465944,Monnina:17.54465944):6.98274365):13.53249756):40.26548494):28.1522273,((Prunus:93.5411396,(((Ziziphus:41.44603509,(Gouania:34.66968261,Colubrina:34.66968261):6.776352482):18.8720343,(Rhamnus:25.26157895,Rhamnidium:25.26157895):35.05649044):24.89149888,((Celtis:33.95112534,(Ampelocera:12.0936562,Phyllostylon:12.0936562):21.85746914):42.83060766,((Boehmeria:47.50320491,((Myriocarpa:32.58234743,(Pilea:28.57495094,Urera:28.57495094):4.007396488):10.97838351,(Pourouma:19.99531686,Cecropia:19.99531686):23.56541408):3.942473974):19.65639886,(Trema:63.24560573,(Morus:52.37463993,(Maclura:41.99538478,(((Trymatococcus:12.68676363,Brosimum:12.68676363):15.38717369,(Ficus:22.17676516,(Naucleopsis:12.5811695,(Helicostylis:10.84737172,(Perebea:9.776696995,(Castilla:9.122843831,(Poulsenia:6.310055583,(Maquira:4.951010336,Pseudolmedia:4.951010336):1.359045247):2.812788248):0.6538531635):1.070674727):1.733797777):9.595595659):5.897172165):9.355163839,((Clarisia:9.020389053,Batocarpus:9.020389053):16.22851347,(Trophis:14.01191447,(Sorocea:12.03461596,Bagassa:12.03461596):1.977298509):11.23698805):12.18019864):4.566283622):10.37925515):10.8709658):3.913998044):9.62212923):8.427835269):8.331571326):10.0274706,(Quercus:94.08739019,(Anisophyllea:63.38297451,(Gurania:16.29972459,Cayaponia:16.29972459):47.08324991):30.70441568):9.481220014):2.909002692):6.164325864,(((Oxalis:51.30192715,(Rourea:10.44198555,Connarus:10.44198555):40.8599416):31.21592379,(Sloanea:74.98651332,(Brunellia:71.46826384,Weinmannia:71.46826384):3.518249486):7.531337614):24.99253661,((Drypetes:91.6513509,((Humiria:17.83917671,(Sacoglottis:13.26578739,(Humiriastrum:9.530699752,Vantanea:9.530699752):3.735087636):4.573389325):72.40529606,((((Lozania:16.99653143,Lacistema:16.99653143):49.2216562,((Tetrathylacium:41.89632239,(Lunania:29.44998248,(Laetia:12.8087484,Casearia:12.8087484):16.64123408):12.44633991):9.121450108,(Salix:28.46939528,((Xylosma:19.55547147,Homalium:19.55547147):4.39433851,(Hasseltia:9.62645074,Pleuranthodendron:9.62645074):14.32335924):4.519585302):22.54837722):15.20041512):13.59089394,((Goupia:67.36204707,(Rinorea:41.49054139,(Paypayrola:29.08939012,((Gloeospermum:10.26823691,Leonia:10.26823691):13.93398463,(Hybanthus:22.27783542,(Amphirrhox:18.27053402,Viola:18.27053402):4.0073014):1.924386118):4.887168576):12.40115127):25.87150568):9.318126823,(Lindackeria:71.82994026,(Turnera:40.83211489,Passiflora:40.83211489):30.99782537):4.850233635):3.128907667):8.841506225,(((Erythroxylum:55.21872556,(Rhizophora:38.16810033,(Cassipourea:8.91992002,Sterigmapetalum:8.91992002):29.24818031):17.05062523):27.66700131,((Trigonia:65.70325383,((Dichapetalum:19.76725368,Tapura:19.76725368):36.67471392,(Exellodendron:32.25358684,(Parinari:22.14609383,(Chrysobalanus:13.80774093,(Licania:9.930964552,(Couepia:7.152928178,Hirtella:7.152928178):2.778036374):3.87677638):8.338352899):10.10749301):24.18838076):9.261286226):15.84882108,((Ochthocosmus:16.87052638,Cyrillopsis:16.87052638):60.21555672,(((Quiina:16.68562414,(Touroulia:8.131371408,Lacunaria:8.131371408):8.554252733):31.53980638,((Cespedesia:27.5890569,Sauvagesia:27.5890569):12.03387937,(Ouratea:20.09395671,Elvasia:20.09395671):19.52897956):8.602494257):25.95815684,(Anthodiscus:11.17670088,Caryocar:11.17670088):63.00688648):2.902495727):4.465991815):1.333651967):4.851816555,(((Byrsonima:34.15563371,(Spachea:29.3798818,(Pterandra:22.27229872,((Hiraea:11.87498912,(Bunchosia:10.17923418,(Mascagnia:8.588492734,(Tetrapterys:6.088913948,Heteropterys:6.088913948):2.499578786):1.590741444):1.695754939):2.459547351,(Malpighia:12.64634157,(Stigmaphyllon:10.00171321,Banisteriopsis:10.00171321):2.644628364):1.688194894):7.937762251):7.10758308):4.775751916):46.58426313,(((Richeria:38.71671841,Hieronyma:38.71671841):25.48347937,(Amanoa:44.36789046,(Phyllanthus:16.99811059,Margaritaria:16.99811059):27.36977987):19.83230732):9.582829544,(Podocalyx:64.27399901,(Hebepetalum:32.2601208,Roucheria:32.2601208):32.01387821):9.509028323):6.956869514):5.665137083,(((((Tetrorchidium:26.96843347,Omphalea:26.96843347):23.92005685,((Manihot:12.07168735,Cnidoscolus:12.07168735):8.00166542,(Hevea:15.1684989,(Micrandra:13.50240387,Glycydendron:13.50240387):1.666095031):4.904853861):30.81513755):5.722415143,((Nealchornea:45.73031113,(((Mabea:15.09060702,Gymnanthes:15.09060702):16.91953695,(Hura:21.42114725,(Sebastiania:17.21107064,Sapium:17.21107064):4.210076615):10.58899672):8.819836556,(Euphorbia:27.75213368,Pedilanthus:27.75213368):13.07784685):4.900330604):8.499444343,(((Acalypha:35.83410142,(Adelia:31.75480307,(Cleidion:25.19820732,(Caryodendron:17.76189366,Dalechampia:17.76189366):7.436313662):6.556595752):4.079298346):7.883542588,(Alchorneopsis:24.18991173,((Alchornea:8.300282178,Aparisthmium:8.300282178):3.728405462,(Conceveiba:2.302403436,Gavarretia:2.302403436):9.726284204):12.16122409):19.52773228):8.614091682,(Pausandra:41.3923823,((Croton:17.71919358,(Sagotia:10.84221798,Sandwithia:10.84221798):6.876975599):9.545120186,(Jatropha:17.35482049,Joannesia:17.35482049):9.909493269):14.12806854):10.93935339):1.898019785):2.381149987):7.603898445,((Pogonophora:18.07031707,Maprounea:18.07031707):39.73785573,(Chaetocarpus:24.99824559,Pera:24.99824559):32.8099272):6.406631109):18.13596831,(Vismia:74.56374037,(Bonnetia:61.4689775,((((Chrysochlamys:7.960295388,Clusia:7.960295388):5.775019817,(Dystovomita:8.526616958,Tovomita:8.526616958):5.208698246):16.62343077,(Garcinia:18.37954134,(Symphonia:13.201387,(Moronobea:7.859320445,Platonia:7.859320445):5.342066556):5.178154338):11.97920463):22.70713033,(Calophyllum:14.32938923,(Mahurea:10.78762412,(Haploclathra:8.355226808,(Marila:6.513533307,Caraipa:6.513533307):1.841693501):2.432397316):3.541765105):38.73648707):8.403101198):13.09476287):7.78703185):4.054261705):1.332509504):0.9130443536):1.593884986):1.406878133):12.27054125,(Ruptiliocarpon:71.26412272,(Zinowiewia:39.5446088,(Maytenus:16.88195456,(Salacia:6.416900905,Cheiloclinium:6.416900905):10.46505365):22.66265424):31.71951392):32.65776943):3.588495394):5.131551212):7.205202998,((((Combretum:16.230353,(Terminalia:5.886783804,Buchenavia:5.886783804):10.3435692):58.14246479,(Cuphea:44.45715793,Lafoensia:44.45715793):29.91565986):8.57650712,((Mouriri:48.54212186,(((Meriania:2.490686565,Graffenrieda:2.490686565):20.71619906,((Tetrazygia:6.642349752,Tococa:6.642349752):11.17096526,(Clidemia:13.5138625,(Miconia:9.891195852,(Leandra:6.434657517,Conostegia:6.434657517):3.456538335):3.622666646):4.299452513):5.393570611):7.398893012,((Bellucia:12.7377957,(Loreya:7.845070297,(Henriettella:3.4309475,Henriettea:3.4309475):4.414122797):4.892725407):13.96842448,((Macairea:17.5547132,(Rhynchanthera:15.61462422,Tibouchina:15.61462422):1.940088979):6.931126534,(Blakea:19.16044575,(Triolena:12.01816287,Macrocentrum:12.01816287):7.142282879):5.325393983):2.220380454):3.89955845):17.93634322):28.89861202,(((Plinia:7.297797674,Eugenia:7.297797674):9.712797546,((Myrcia:10.52574757,(Calyptranthes:7.255825422,Myrcianthes:7.255825422):3.269922145):1.614876384,(Psidium:8.370980866,Myrciaria:8.370980866):3.769643086):4.869971268):41.24937938,((Qualea:5.392770077,Ruizterania:5.392770077):19.02162261,(Vochysia:17.65209817,Erisma:17.65209817):6.762294516):33.84558191):19.18075928):5.508591044):32.93205144,((((((Cedrela:10.42583103,(Swietenia:4.209741243,Carapa:4.209741243):6.21608979):25.3618479,(Trichilia:10.19555454,(Cabralea:4.595694389,(Guarea:3.078097303,Ruagea:3.078097303):1.517597086):5.599860154):25.59212439):18.32370572,((Quassia:20.0538908,(Picrolemma:14.94380869,(Simarouba:7.736455044,Simaba:7.736455044):7.207353645):5.110082114):29.24977665,(Spathelia:35.29497596,(Citrus:25.11283012,((Hortia:14.83697364,Galipea:14.83697364):6.239966462,Zanthoxylum:21.0769401):4.03589002):10.18214584):14.00869149):4.807717205):18.26926824,((Sapindus:33.98140074,((Allophylus:19.50674476,(Paullinia:9.258490632,Serjania:9.258490632):10.24825413):10.50588609,((Melicoccus:7.419226817,Talisia:7.419226817):17.04852585,(Matayba:8.823486418,(Vouarana:4.333157955,Cupania:4.333157955):4.490328463):15.64426625):5.544878189):3.96876989):36.82654805,(((Trattinnickia:7.151151518,Dacryodes:7.151151518):19.34372473,((Commiphora:17.69782889,Bursera:17.69782889):6.406349571,(Crepidospermum:11.88103337,(Tetragastris:6.576326399,Protium:6.576326399):5.304706972):12.22314509):2.390697781):33.10488567,((Anacardium:23.0833363,(Thyrsodium:14.81749664,(Astronium:5.426414569,Schinopsis:5.426414569):9.391082069):8.265839664):28.38857168,(Spondias:42.63053717,Tapirira:42.63053717):8.841370821):8.12785393):11.20818688):1.572704108):33.12160293,((Perrottetia:38.23917055,Huertea:38.23917055):62.44185019,(((Bixa:51.48212349,Cochlospermum:51.48212349):18.11749052,(((Luehea:11.18934549,Helicteres:11.18934549):21.98907394,(((Matisia:13.92152474,Sterculia:13.92152474):5.910029124,(((Scleronema:4.525487645,Ochroma:4.525487645):8.681406546,(Catostemma:12.23335111,((Pseudobombax:2.488465549,Bombax:2.488465549):7.814312357,((Pachira:4.404513679,(Bombacopsis:2.256417992,Eriotheca:2.256417992):2.148095687):4.170740495,(Cavanillesia:5.846482892,(Chorisia:3.572141487,Ceiba:3.572141487):2.274341406):2.728771281):1.727523733):1.930573201):0.9735430837):4.253012985,(Pentaplaris:10.98239982,Quararibea:10.98239982):6.477507355):2.37164669):8.53957753,(Sida:23.67513971,((Hibiscus:14.75655207,(Abutilon:7.424195719,Pavonia:7.424195719):7.332356351):6.952881788,(Hampea:11.38294253,Gossypium:11.38294253):10.32649133):1.965705852):4.695991687):4.80728803):7.451278672,((Heliocarpus:29.45086765,(Lueheopsis:17.48115636,Apeiba:17.48115636):11.96971129):5.173498159,(Byttneria:27.87412326,(Theobroma:18.42245649,(Herrania:10.89215776,Guazuma:10.89215776):7.530298728):9.451666774):6.750242549):6.005332291):28.96991591):23.45259131,(Capparis:79.17798296,(Carica:18.37029881,Jacaratia:18.37029881):60.80768415):13.87422237):7.628815412):4.821235092):7.728690512,(Turpinia:100.0160283,Picramnia:100.0160283):13.214918):2.650430018):3.965765398):8.40883707):1.609310493):12.05433921,((Roupala:27.51404971,(Euplassa:24.59974379,Panopsis:24.59974379):2.914305923):106.5033992,(Buxus:121.6675393,(Meliosma:17.2995968,Ophiocaryon:17.2995968):104.3679425):12.34990956):7.902179658):3.116642948):16.0288829,(((Aristolochia:98.48510866,Piper:98.48510866):23.41061901,((((Magnolia:5.836454475,Talauma:5.836454475):67.04753475,(Anaxagorea:50.99829999,((Malmea:19.28801076,((Unonopsis:3.668466631,(Bocageopsis:2.406398589,Onychopetalum:2.406398589):1.262068042):14.6994405,((Mosannona:11.92331756,((Oxandra:6.634602334,(Klarobelia:2.130290372,Pseudomalmea:2.130290372):4.504311962):2.434979991,(Ephedranthus:7.315461868,Ruizodendron:7.315461868):1.754120458):2.853735234):4.29359006,Pseudoxandra:16.21690762):2.150999506):0.9201036366):23.40697052,(Tetrameranthus:39.32489661,(((Guatteria:2.34139743,Guatteriopsis:2.34139743):30.17296468,((Diclinanona:18.76434323,(Rollinia:9.183779906,Annona:9.183779906):9.580563328):12.16681503,(Xylopia:28.69689962,(Fusaea:15.56302493,Duguetia:15.56302493):13.13387469):2.234258639):1.583203851):4.031760284,(Trigynaea:17.674923,(Porcelia:11.62752859,Cymbopetalum:11.62752859):6.047394411):18.8711994):2.778774213):3.370084668):8.303318715):21.88568923):16.71828818,(Virola:13.52194225,((Iryanthera:6.325907014,Osteophloeum:6.325907014):2.910383817,Compsoneura:9.236290831):4.285651422):76.08033516):24.8348643,((Mollinedia:73.13432732,((Sextonia:23.42919842,(Cinnamomum:12.93732006,(Aiouea:10.46945986,(Persea:9.067793843,((Endlicheria:5.163260585,(Rhodostemonodaphne:4.096610315,Nectandra:4.096610315):1.06665027):2.323611353,(Ocotea:3.767389014,(Aniba:1.802671719,Licaria:1.802671719):1.964717295):3.719482925):1.580921905):1.40166602):2.467860198):10.49187836):10.84940036,(Beilschmiedia:17.2962704,Chlorocardium:17.2962704):16.98232838):38.85572854):19.39528134,(Siparuna:83.51244654,Hernandia:83.51244654):9.017162119):21.90753305):7.458585969):19.74391061,(Hedyosmum:131.3500528,((Dioscorea:75.64521671,Smilax:75.64521671):15.18982675,(Bambusa:74.89327744,((Mauritia:2.637107494,Mauritiella:2.637107494):56.18548931,((Sabal:12.75155141,Chelyocarpus:12.75155141):5.199105173,(Phytelephas:13.31054368,((Socratea:4.683118079,(Iriartea:3.179768019,(Dictyocaryum:2.295091228,Wettinia:2.295091228):0.8846767913):1.50335006):7.424825211,(((Syagrus:4.714829948,(Attalea:2.741246547,Scheelea:2.741246547):1.973583402):4.601321009,(Elaeis:7.409810684,(Aiphanes:5.289919726,(Bactris:3.29257282,Astrocaryum:3.29257282):1.997346906):2.119890958):1.906340273):1.132367488,((Chamaedorea:6.756432596,Roystonea:6.756432596):2.012283775,(Geonoma:7.601789338,(Oenocarpus:5.540503614,(Euterpe:4.347373113,Prestoea:4.347373113):1.193130501):2.061285724):1.166927034):1.679802074):1.659424844):1.202600388):4.640112909):40.87194021):16.07068064):15.94176601):40.51500937):10.28958545):19.42551609):7.251674915,(Nymphaea:99.11244181,Amborella:99.11244181):69.20438747);
